# Supplementary material for: Modulating Drought Stress Response of Maize by a Synthetic Bacterial Community
Source: Front Microbiol. 2021 Oct 21;12:747541. doi: 10.3389/fmicb.2021.747541 (PMC8566980; doi:10.3389/fmicb.2021.747541)
Supplement: Supplementary Dataset 1 — Physiological data collected by the plant phenotyping platform. [file Data_Sheet_1.zip]

Archive with 6 entries (5 files):
- Supplementary Dataset 1/
- __MACOSX/._Supplementary Dataset 1
- Supplementary Dataset 1/Metadata Supplementary Dataset 1.csv
- __MACOSX/Supplementary Dataset 1/._Metadata Supplementary Dataset 1.csv
- Supplementary Dataset 1/Supplementary Dataset 1.csv
- __MACOSX/Supplementary Dataset 1/._Supplementary Dataset 1.csv
