# Supplementary material for: Modulating Drought Stress Response of Maize by a Synthetic Bacterial Community
Source: Front Microbiol. 2021 Oct 21;12:747541. doi: 10.3389/fmicb.2021.747541 (PMC8566980; doi:10.3389/fmicb.2021.747541)
Supplement: Supplementary Dataset 1 — Physiological data collected by the plant phenotyping platform. [file Data_Sheet_1.zip › Supplementary Dataset 1/Metadata Supplementary Dataset 1.csv]

doi: 10.3389/fmicb.2021.747541
date	Combined date of measure (yyyy-mm-dd hh:mm:ss)
id	Data logger ID
treatment	Treatment
hybrid	Hybrid
internal_temperature	Data logger internal temperature (¡C)
battery	Data logger battery level
leaf_temperature	Plant leaf temperature (¡C)
soil_humidity_res	Soil water content Ð SWC
soil_humidity_cap	Soil water content Ð SWC
sap_flow	Sap flow: Difference of temperature (¡C)
scale	Mass (g)
log_sequence	Data logger registry
hour	Hour of measure (hh)
day	Date of measure (yyyy-mm-dd)
zero	Sap flow: Minimum daily difference of temperature (¡C)
sap_flow_zero	Sap flow: Sap flow subtracted from minimum daily (¡C)
fluxo.final	Sap flow (g hÐ1)
swc.grav	Sap flow: Gravimetric (g gÐ1)
