# Supplementary material for: Modulating Drought Stress Response of Maize by a Synthetic Bacterial Community
Source: Front Microbiol. 2021 Oct 21;12:747541. doi: 10.3389/fmicb.2021.747541 (PMC8566980; doi:10.3389/fmicb.2021.747541)
Supplement: Supplementary Dataset 1 — Physiological data collected by the plant phenotyping platform. [file Data_Sheet_1.zip › Supplementary Dataset 1/Supplementary Dataset 1.csv]

doi: 10.3389/fmicb.2021.747541
date	id	treatment	hybrid	internal_temperature	battery	leaf_temperature	soil_humidity_res	soil_humidity_cap	sap_flow	scale	log_sequence	hour	day	zero	sap_flow_zero	fluxo.final	swc.grav
2018-10-13 00:03:37	3	NIWW	1	26.95	4.1	NA	0	268.06	0.8479	4.523	346	0	2018-10-13	0.2059	0.642	1.202499852	1.079353013
2018-10-13 00:08:48	3	NIWW	1	26.95	4.11	NA	0	268.02	0.8356	4.521	347	0	2018-10-13	0.2059	0.6297	1.18699204	1.080734173
2018-10-13 00:13:59	3	NIWW	1	26.95	4.11	NA	0	268.08	0.8217	4.519	348	0	2018-10-13	0.2059	0.6158	1.169707526	1.078663096
2018-10-13 00:19:10	3	NIWW	1	26.95	4.13	NA	0	268.44	0.8091	4.516	349	0	2018-10-13	0.2059	0.6032	1.154257131	1.066319714
2018-10-13 00:24:21	3	NIWW	1	26.95	4.11	NA	0	268.26	0.7957	4.515	350	0	2018-10-13	0.2059	0.5898	1.138049623	1.072473647
2018-10-13 00:29:32	3	NIWW	1	26.95	4.11	NA	0	268.68	0.7824	4.514	351	0	2018-10-13	0.2059	0.5765	1.122188111	1.058169364
2018-10-13 00:34:44	3	NIWW	1	26.95	4.11	NA	0	268.7	0.7718	4.511	352	0	2018-10-13	0.2059	0.5659	1.109705062	1.057492987
2018-10-13 00:39:56	3	NIWW	1	26.95	4.14	NA	0	268.94	0.7598	4.512	353	0	2018-10-13	0.2059	0.5539	1.095740806	1.049410103
2018-10-13 00:45:07	3	NIWW	1	26.95	4.13	NA	0	268.86	0.7492	4.509	354	0	2018-10-13	0.2059	0.5433	1.083551953	1.05209751
2018-10-13 00:50:18	3	NIWW	1	26.95	4.14	NA	0	269	0.7381	4.508	355	0	2018-10-13	0.2059	0.5322	1.070933459	1.047399054
2018-10-13 00:55:30	3	NIWW	1	26.95	4.14	NA	0	269	0.7265	4.506	356	0	2018-10-13	0.2059	0.5206	1.057903564	1.047399054
2018-10-13 01:00:41	3	NIWW	1	26.86	4.1	NA	0	269	0.7155	4.505	357	1	2018-10-13	0.2059	0.5096	1.045694105	1.047399054
2018-10-13 01:05:52	3	NIWW	1	26.77	4.11	NA	0	269	0.7033	4.503	358	1	2018-10-13	0.2059	0.4974	1.032317443	1.047399054
2018-10-13 01:11:03	3	NIWW	1	26.77	4.1	NA	0	269	0.688	4.5	359	1	2018-10-13	0.2059	0.4821	1.015783392	1.047399054
2018-10-13 01:16:14	3	NIWW	1	26.68	4.13	NA	0	269	0.6672	4.498	360	1	2018-10-13	0.2059	0.4613	0.993729631	1.047399054
2018-10-13 01:21:25	3	NIWW	1	26.59	4.1	NA	0	269	0.6439	4.495	361	1	2018-10-13	0.2059	0.438	0.969593275	1.047399054
2018-10-13 01:26:36	3	NIWW	1	26.5	4.13	NA	0	269	0.6251	4.493	362	1	2018-10-13	0.2059	0.4192	0.950546459	1.047399054
2018-10-13 01:31:47	3	NIWW	1	26.32	4.13	NA	0	269	0.611	4.49	363	1	2018-10-13	0.2059	0.4051	0.936507293	1.047399054
2018-10-13 01:36:58	3	NIWW	1	26.24	4.11	NA	0	269	0.5914	4.487	364	1	2018-10-13	0.2059	0.3855	0.917335644	1.047399054
2018-10-13 01:42:09	3	NIWW	1	26.15	4.13	NA	0	269	0.5718	4.483	365	1	2018-10-13	0.2059	0.3659	0.898556466	1.047399054
2018-10-13 01:47:20	3	NIWW	1	26.06	4.14	NA	0	269	0.5552	4.48	366	1	2018-10-13	0.2059	0.3493	0.882952645	1.047399054
2018-10-13 01:52:31	3	NIWW	1	25.97	4.13	NA	0	269	0.5395	4.478	367	1	2018-10-13	0.2059	0.3336	0.868444221	1.047399054
2018-10-13 01:57:42	3	NIWW	1	25.88	4.11	NA	0	269	0.5347	4.473	368	1	2018-10-13	0.2059	0.3288	0.864056292	1.047399054
2018-10-13 02:02:53	3	NIWW	1	25.79	4.14	NA	0	269	0.5232	4.47	369	2	2018-10-13	0.2059	0.3173	0.853633521	1.047399054
2018-10-13 02:08:04	3	NIWW	1	25.79	4.11	NA	0	269	0.5029	4.467	370	2	2018-10-13	0.2059	0.297	0.835540966	1.047399054
2018-10-13 02:13:15	3	NIWW	1	25.7	4.1	NA	0	269	0.4836	4.465	371	2	2018-10-13	0.2059	0.2777	0.818695393	1.047399054
2018-10-13 02:18:26	3	NIWW	1	25.7	4.1	NA	0	269	0.474	4.468	372	2	2018-10-13	0.2059	0.2681	0.81044316	1.047399054
2018-10-13 02:23:37	3	NIWW	1	25.7	4.16	NA	0	269	0.4541	4.464	373	2	2018-10-13	0.2059	0.2482	0.793600939	1.047399054
2018-10-13 02:28:48	3	NIWW	1	25.62	4.14	NA	0	269	0.4295	4.462	374	2	2018-10-13	0.2059	0.2236	0.773263878	1.047399054
2018-10-13 02:33:59	3	NIWW	1	25.53	4.11	NA	0	269.02	0.4132	4.459	375	2	2018-10-13	0.2059	0.2073	0.760076411	1.046729561
2018-10-13 02:39:10	3	NIWW	1	25.53	4.1	NA	0	269.02	0.3947	4.457	376	2	2018-10-13	0.2059	0.1888	0.745381315	1.046729561
2018-10-13 02:44:21	3	NIWW	1	25.44	4.14	NA	0	269	0.3826	4.457	377	2	2018-10-13	0.2059	0.1767	0.735923953	1.047399054
2018-10-13 02:49:32	3	NIWW	1	25.44	4.11	NA	0	269.16	0.3691	4.454	378	2	2018-10-13	0.2059	0.1632	0.725513906	1.042055078
2018-10-13 02:54:43	3	NIWW	1	25.35	4.11	NA	0	269.18	0.3579	4.452	379	2	2018-10-13	0.2059	0.152	0.716989273	1.041389001
2018-10-13 02:59:54	3	NIWW	1	25.35	4.11	NA	0	269.54	0.3514	4.451	380	2	2018-10-13	0.2059	0.1455	0.71208795	1.029472155
2018-10-13 03:05:06	3	NIWW	1	25.35	4.11	NA	0	269.64	0.3505	4.45	381	3	2018-10-13	0.2059	0.1446	0.711411951	1.026186188
2018-10-13 03:10:17	3	NIWW	1	25.35	4.13	NA	0	269.74	0.3407	4.449	382	3	2018-10-13	0.2059	0.1348	0.704092486	1.022910709
2018-10-13 03:15:28	3	NIWW	1	25.35	4.11	NA	0	269.86	0.3335	4.448	383	3	2018-10-13	0.2059	0.1276	0.698762951	1.018993933
2018-10-13 03:20:39	3	NIWW	1	25.35	4.13	NA	0	269.94	0.3198	4.449	384	3	2018-10-13	0.2059	0.1139	0.688733187	1.016391084
2018-10-13 03:25:52	3	NIWW	1	25.35	4.11	NA	0	270	0.3147	4.447	385	3	2018-10-13	0.2059	0.1088	0.685036361	1.014443311
2018-10-13 03:31:03	3	NIWW	1	25.44	4.14	NA	0	270	0.3105	4.445	386	3	2018-10-13	0.2059	0.1046	0.682006821	1.014443311
2018-10-13 03:36:14	3	NIWW	1	25.44	4.1	NA	0	269.98	0.3077	4.444	387	3	2018-10-13	0.2059	0.1018	0.679994574	1.015092154
2018-10-13 03:41:27	3	NIWW	1	25.53	4.1	NA	0	270	0.3024	4.443	388	3	2018-10-13	0.2059	0.0965	0.67620192	1.014443311
2018-10-13 03:46:38	3	NIWW	1	25.53	4.14	NA	0	270	0.3002	4.442	389	3	2018-10-13	0.2059	0.0943	0.67463383	1.014443311
2018-10-13 03:51:49	3	NIWW	1	25.62	4.1	NA	0	270	0.2985	4.441	390	3	2018-10-13	0.2059	0.0926	0.673424615	1.014443311
2018-10-13 03:57:00	3	NIWW	1	25.62	4.13	NA	0	270	0.2976	4.44	391	3	2018-10-13	0.2059	0.0917	0.67278532	1.014443311
2018-10-13 04:02:11	3	NIWW	1	25.7	4.11	NA	0	270	0.296	4.44	392	4	2018-10-13	0.2059	0.0901	0.671650294	1.014443311
2018-10-13 04:07:22	3	NIWW	1	25.7	4.11	NA	0	270	0.2954	4.439	393	4	2018-10-13	0.2059	0.0895	0.671225153	1.014443311
2018-10-13 04:12:33	3	NIWW	1	25.7	4.11	NA	0	270	0.2952	4.439	394	4	2018-10-13	0.2059	0.0893	0.671083499	1.014443311
2018-10-13 04:17:44	3	NIWW	1	25.7	4.14	NA	0	270	0.2929	4.438	395	4	2018-10-13	0.2059	0.087	0.669456627	1.014443311
2018-10-13 04:22:55	3	NIWW	1	25.62	4.14	NA	0	270	0.2936	4.437	396	4	2018-10-13	0.2059	0.0877	0.669951344	1.014443311
2018-10-13 04:28:06	3	NIWW	1	25.53	4.13	NA	0	270	0.2753	4.435	397	4	2018-10-13	0.2059	0.0694	0.65713738	1.014443311
2018-10-13 04:33:17	3	NIWW	1	25.44	4.1	NA	0	270	0.2683	4.434	398	4	2018-10-13	0.2059	0.0624	0.652300926	1.014443311
2018-10-13 04:38:28	3	NIWW	1	25.35	4.13	NA	0	270	0.267	4.433	399	4	2018-10-13	0.2059	0.0611	0.651406655	1.014443311
2018-10-13 04:43:39	3	NIWW	1	25.26	4.11	NA	0	270	0.2576	4.431	400	4	2018-10-13	0.2059	0.0517	0.644976762	1.014443311
2018-10-13 04:48:50	3	NIWW	1	25.18	4.14	NA	0	270	0.253	4.429	401	4	2018-10-13	0.2059	0.0471	0.641853387	1.014443311
2018-10-13 04:54:01	3	NIWW	1	25.18	4.14	NA	0	270	0.2442	4.428	402	4	2018-10-13	0.2059	0.0383	0.635920318	1.014443311
2018-10-13 04:59:12	3	NIWW	1	25.09	4.11	NA	0	270	0.2373	4.428	403	4	2018-10-13	0.2059	0.0314	0.631306637	1.014443311
2018-10-13 05:04:23	3	NIWW	1	25	4.14	NA	0	270	0.2327	4.426	404	5	2018-10-13	0.2059	0.0268	0.628249461	1.014443311
2018-10-13 05:09:34	3	NIWW	1	25	4.13	NA	0	270	0.2233	4.426	405	5	2018-10-13	0.2059	0.0174	0.622048149	1.014443311
2018-10-13 05:14:45	3	NIWW	1	25	4.13	NA	0	270	0.2183	4.425	406	5	2018-10-13	0.2059	0.0124	0.618774556	1.014443311
2018-10-13 05:19:58	3	NIWW	1	25	4.1	NA	0	270	0.213	4.425	407	5	2018-10-13	0.2059	0.0071	0.615323354	1.014443311
2018-10-13 05:25:10	3	NIWW	1	25	4.14	NA	0	270	0.2115	4.424	408	5	2018-10-13	0.2059	0.0056	0.614350099	1.014443311
2018-10-13 05:30:22	3	NIWW	1	25.09	4.13	NA	0	270	0.2111	4.424	409	5	2018-10-13	0.2059	0.0052	0.614090824	1.014443311
2018-10-13 05:35:33	3	NIWW	1	25.09	4.11	NA	0	270	0.2059	4.424	410	5	2018-10-13	0.2059	0	0.610730193	1.014443311
2018-10-13 05:40:46	3	NIWW	1	25.09	4.1	NA	0	270	0.2189	4.424	411	5	2018-10-13	0.2059	0.013	0.619166475	1.014443311
2018-10-13 05:45:58	3	NIWW	1	25.09	4.11	NA	0	270	0.2267	4.423	412	5	2018-10-13	0.2059	0.0208	0.624284079	1.014443311
2018-10-13 05:51:09	3	NIWW	1	25.09	4.15	NA	0	270	0.2151	4.423	413	5	2018-10-13	0.2059	0.0092	0.616688503	1.014443311
2018-10-13 05:56:21	3	NIWW	1	25	4.13	NA	0	270	0.2117	4.422	414	5	2018-10-13	0.2059	0.0058	0.614479777	1.014443311
2018-10-13 06:01:32	3	NIWW	1	25	4.13	NA	0	270	0.2187	4.423	415	6	2018-10-13	0.2059	0.0128	0.619035808	1.014443311
2018-10-13 06:06:44	3	NIWW	1	25.09	4.1	NA	0	270	0.2153	4.421	416	6	2018-10-13	0.2059	0.0094	0.616818675	1.014443311
2018-10-13 06:11:56	3	NIWW	1	25.09	4.11	NA	0	270	0.2194	4.421	417	6	2018-10-13	0.2059	0.0135	0.619493265	1.014443311
2018-10-13 06:17:07	3	NIWW	1	25.18	4.13	NA	0	270	0.2225	4.421	418	6	2018-10-13	0.2059	0.0166	0.621523212	1.014443311
2018-10-13 06:22:20	3	NIWW	1	25.26	4.14	NA	0	270	0.2375	4.422	419	6	2018-10-13	0.2059	0.0316	0.631439895	1.014443311
2018-10-13 06:27:31	3	NIWW	1	25.44	4.13	NA	0	270	0.25	4.422	420	6	2018-10-13	0.2059	0.0441	0.639824557	1.014443311
2018-10-13 06:32:42	3	NIWW	1	25.53	4.11	NA	0	270	0.2702	4.423	421	6	2018-10-13	0.2059	0.0643	0.653610148	1.014443311
2018-10-13 06:37:53	3	NIWW	1	25.7	4.13	NA	0	270	0.2865	4.424	422	6	2018-10-13	0.2059	0.0806	0.664950405	1.014443311
2018-10-13 06:43:04	3	NIWW	1	25.97	4.09	NA	0	270	0.3062	4.426	423	6	2018-10-13	0.2059	0.1003	0.678919028	1.014443311
2018-10-13 06:48:15	3	NIWW	1	26.24	4.1	NA	0	270.02	0.3408	4.428	424	6	2018-10-13	0.2059	0.1349	0.704166792	1.013794883
2018-10-13 06:53:26	3	NIWW	1	26.5	4.13	NA	0	270.02	0.3843	4.429	425	6	2018-10-13	0.2059	0.1784	0.737245393	1.013794883
2018-10-13 06:58:37	3	NIWW	1	26.86	4.1	NA	0	270.16	0.4585	4.432	426	6	2018-10-13	0.2059	0.2526	0.79729445	1.00926748
2018-10-13 07:03:49	3	NIWW	1	27.31	4.13	NA	0	270.7	0.5787	4.439	427	7	2018-10-13	0.2059	0.3728	0.905123247	0.991993226
2018-10-13 07:09:00	3	NIWW	1	28.11	4.09	NA	0	270.68	0.5564	4.443	428	7	2018-10-13	0.2059	0.3505	0.884071489	0.99262771
2018-10-13 07:14:11	3	NIWW	1	29.02	4.1	NA	0	270.58	0.922	4.442	429	7	2018-10-13	0.2059	0.7161	1.300306921	0.995806219
2018-10-13 07:19:22	3	NIWW	1	29.84	4.11	NA	0	270.44	1.5177	4.444	430	7	2018-10-13	0.2059	1.3118	2.438157278	1.000273237
2018-10-13 07:24:34	3	NIWW	1	30.49	4.13	NA	0	270.18	1.8895	4.447	431	7	2018-10-13	0.2059	1.6836	3.60962208	1.00862236
2018-10-13 07:29:45	3	NIWW	1	31.04	4.11	NA	0	270.42	2.0575	4.453	432	7	2018-10-13	0.2059	1.8516	4.309808536	1.000913017
2018-10-13 07:34:56	3	NIWW	1	31.51	4.11	NA	0	270.32	2.1935	4.455	433	7	2018-10-13	0.2059	1.9876	4.974944825	1.004118056
2018-10-13 07:40:07	3	NIWW	1	31.89	4.14	NA	0	270.16	2.3615	4.456	434	7	2018-10-13	0.2059	2.1556	5.939973547	1.00926748
2018-10-13 07:45:18	3	NIWW	1	32.17	4.13	NA	0	270	2.4138	4.458	435	7	2018-10-13	0.2059	2.2079	6.277029569	1.014443311
2018-10-13 07:50:29	3	NIWW	1	32.45	4.11	NA	0	270	2.358	4.46	436	7	2018-10-13	0.2059	2.1521	5.918074425	1.014443311
2018-10-13 07:55:40	3	NIWW	1	32.74	4.1	NA	0	270	2.5675	4.459	437	7	2018-10-13	0.2059	2.3616	7.382382954	1.014443311
2018-10-13 08:00:51	3	NIWW	1	33.02	4.1	NA	0	270	2.9022	4.459	438	8	2018-10-13	0.2059	2.6963	10.50977094	1.014443311
2018-10-13 08:06:02	3	NIWW	1	33.5	4.1	NA	0	270	3.3588	4.463	439	8	2018-10-13	0.2059	3.1529	17.01602199	1.014443311
2018-10-13 08:11:13	3	NIWW	1	34.18	4.11	NA	0	270	3.6392	4.467	440	8	2018-10-13	0.2059	3.4333	NA	1.014443311
2018-10-13 08:16:24	3	NIWW	1	34.76	4.11	NA	0	270	3.6099	4.475	441	8	2018-10-13	0.2059	3.404	NA	1.014443311
2018-10-13 08:21:35	3	NIWW	1	35.16	4.14	NA	0	270	3.7487	4.475	442	8	2018-10-13	0.2059	3.5428	NA	1.014443311
2018-10-13 08:26:46	3	NIWW	1	35.45	4.13	NA	0	270	3.9549	4.471	443	8	2018-10-13	0.2059	3.749	NA	1.014443311
2018-10-13 08:31:57	3	NIWW	1	35.55	4.13	NA	0	270	4.1368	4.47	444	8	2018-10-13	0.2059	3.9309	NA	1.014443311
2018-10-13 08:37:08	3	NIWW	1	35.45	4.11	NA	0	270	4.3189	4.473	445	8	2018-10-13	0.2059	4.113	NA	1.014443311
2018-10-13 08:42:19	3	NIWW	1	35.36	4.1	NA	0	270	4.5635	4.485	446	8	2018-10-13	0.2059	4.3576	NA	1.014443311
2018-10-13 08:47:30	3	NIWW	1	35.26	4.09	NA	0	269.92	4.8298	4.484	447	8	2018-10-13	0.2059	4.6239	NA	1.017041172
2018-10-13 08:52:41	3	NIWW	1	35.26	4.11	NA	0	269.66	5.0573	4.484	448	8	2018-10-13	0.2059	4.8514	NA	1.025530254
2018-10-13 08:57:52	3	NIWW	1	35.36	4.11	NA	0	269.52	5.0053	4.492	449	8	2018-10-13	0.2059	4.7994	NA	1.03013061
2018-10-13 09:03:03	3	NIWW	1	35.26	4.1	NA	0	269.06	5.0448	4.483	450	9	2018-10-13	0.2059	4.8389	NA	1.045391859
2018-10-13 09:08:14	3	NIWW	1	35.26	4.09	NA	0	269.38	5.1687	4.497	451	9	2018-10-13	0.2059	4.9628	NA	1.034751602
2018-10-13 09:13:25	3	NIWW	1	35.45	4.08	NA	0	269.4	5.3045	4.503	452	9	2018-10-13	0.2059	5.0986	NA	1.034090193
2018-10-13 09:18:36	3	NIWW	1	35.55	4.09	NA	0	269	5.4135	4.498	453	9	2018-10-13	0.2059	5.2076	NA	1.047399054
2018-10-13 09:23:47	3	NIWW	1	35.75	4.1	NA	0	269	5.4996	4.496	454	9	2018-10-13	0.2059	5.2937	NA	1.047399054
2018-10-13 09:28:58	3	NIWW	1	35.85	4.09	NA	0	269	5.5923	4.503	455	9	2018-10-13	0.2059	5.3864	NA	1.047399054
2018-10-13 09:34:09	3	NIWW	1	36.05	4.11	NA	0	269	5.7096	4.507	456	9	2018-10-13	0.2059	5.5037	NA	1.047399054
2018-10-13 09:39:20	3	NIWW	1	36.25	4.1	NA	0	269	5.8201	4.507	457	9	2018-10-13	0.2059	5.6142	NA	1.047399054
2018-10-13 09:44:31	3	NIWW	1	36.55	4.09	NA	0	269	5.9031	4.514	458	9	2018-10-13	0.2059	5.6972	NA	1.047399054
2018-10-13 09:49:42	3	NIWW	1	36.75	4.08	NA	0	269	5.9646	4.516	459	9	2018-10-13	0.2059	5.7587	NA	1.047399054
2018-10-13 09:54:53	3	NIWW	1	36.86	4.1	NA	0	269	6.0353	4.518	460	9	2018-10-13	0.2059	5.8294	NA	1.047399054
2018-10-13 10:00:04	3	NIWW	1	36.86	4.09	NA	0	269	6.085	4.512	461	10	2018-10-13	0.2059	5.8791	NA	1.047399054
2018-10-13 10:05:15	3	NIWW	1	36.86	4.11	NA	0	269	6.1459	4.53	462	10	2018-10-13	0.2059	5.94	NA	1.047399054
2018-10-13 10:10:26	3	NIWW	1	36.96	4.1	NA	0	269	6.1816	4.544	463	10	2018-10-13	0.2059	5.9757	NA	1.047399054
2018-10-13 10:15:37	3	NIWW	1	37.06	4.11	NA	0	269	6.2157	4.542	464	10	2018-10-13	0.2059	6.0098	NA	1.047399054
2018-10-13 10:20:48	3	NIWW	1	37.36	4.09	NA	0	269	6.3076	4.544	465	10	2018-10-13	0.2059	6.1017	NA	1.047399054
2018-10-13 10:25:59	3	NIWW	1	37.67	4.1	NA	0	269	6.468	4.552	466	10	2018-10-13	0.2059	6.2621	NA	1.047399054
2018-10-13 10:31:10	3	NIWW	1	38.08	4.09	NA	0	269	6.5616	4.563	467	10	2018-10-13	0.2059	6.3557	NA	1.047399054
2018-10-13 10:36:21	3	NIWW	1	38.39	4.11	NA	0	269	6.6715	4.573	468	10	2018-10-13	0.2059	6.4656	NA	1.047399054
2018-10-13 10:41:32	3	NIWW	1	39.02	4.07	NA	0	269	6.7543	4.575	469	10	2018-10-13	0.2059	6.5484	NA	1.047399054
2018-10-13 10:46:43	3	NIWW	1	39.34	4.07	NA	0	269	6.61	4.573	470	10	2018-10-13	0.2059	6.4041	NA	1.047399054
2018-10-13 10:51:54	3	NIWW	1	39.44	4.09	NA	0	269	6.4994	4.573	471	10	2018-10-13	0.2059	6.2935	NA	1.047399054
2018-10-13 10:57:05	3	NIWW	1	39.44	4.07	NA	0	269	6.5176	4.589	472	10	2018-10-13	0.2059	6.3117	NA	1.047399054
2018-10-13 11:02:16	3	NIWW	1	39.02	4.08	NA	0	269	6.5538	4.594	473	11	2018-10-13	0.2059	6.3479	NA	1.047399054
2018-10-13 11:07:27	3	NIWW	1	38.6	4.08	NA	0	269	6.5634	4.6	474	11	2018-10-13	0.2059	6.3575	NA	1.047399054
2018-10-13 11:12:38	3	NIWW	1	38.29	4.09	NA	0	269	6.5809	4.604	475	11	2018-10-13	0.2059	6.375	NA	1.047399054
2018-10-13 11:17:49	3	NIWW	1	38.19	4.08	NA	0	269	6.576	4.609	476	11	2018-10-13	0.2059	6.3701	NA	1.047399054
2018-10-13 11:23:00	3	NIWW	1	38.39	4.08	NA	0	269	6.5868	4.612	477	11	2018-10-13	0.2059	6.3809	NA	1.047399054
2018-10-13 11:28:11	3	NIWW	1	38.39	4.08	NA	0	269	6.5986	4.622	478	11	2018-10-13	0.2059	6.3927	NA	1.047399054
2018-10-13 11:33:22	3	NIWW	1	38.19	4.09	NA	0	269	6.6177	4.629	479	11	2018-10-13	0.2059	6.4118	NA	1.047399054
2018-10-13 11:38:33	3	NIWW	1	37.98	4.07	NA	0	269	6.6075	4.635	480	11	2018-10-13	0.2059	6.4016	NA	1.047399054
2018-10-13 11:43:44	3	NIWW	1	37.77	4.09	NA	0	269	6.583	4.638	481	11	2018-10-13	0.2059	6.3771	NA	1.047399054
2018-10-13 11:48:55	3	NIWW	1	37.47	4.09	NA	0	269	6.5361	4.637	482	11	2018-10-13	0.2059	6.3302	NA	1.047399054
2018-10-13 11:54:06	3	NIWW	1	37.26	4.1	NA	0	269	6.4971	4.642	483	11	2018-10-13	0.2059	6.2912	NA	1.047399054
2018-10-13 11:59:17	3	NIWW	1	37.06	4.09	NA	0	269	6.4458	4.64	484	11	2018-10-13	0.2059	6.2399	NA	1.047399054
2018-10-13 12:04:28	3	NIWW	1	36.96	4.05	NA	0	269	6.397	4.639	485	12	2018-10-13	0.2059	6.1911	NA	1.047399054
2018-10-13 12:09:39	3	NIWW	1	36.75	4.05	NA	0	269	6.3363	4.639	486	12	2018-10-13	0.2059	6.1304	NA	1.047399054
2018-10-13 12:14:50	3	NIWW	1	36.55	4.07	NA	0	269	6.287	4.637	487	12	2018-10-13	0.2059	6.0811	NA	1.047399054
2018-10-13 12:20:01	3	NIWW	1	36.45	4.07	NA	0	269	6.2438	4.639	488	12	2018-10-13	0.2059	6.0379	NA	1.047399054
2018-10-13 12:25:12	3	NIWW	1	36.45	4.09	NA	0	269	6.2045	4.639	489	12	2018-10-13	0.2059	5.9986	NA	1.047399054
2018-10-13 12:30:23	3	NIWW	1	36.45	4.08	NA	0	269	6.1812	4.638	490	12	2018-10-13	0.2059	5.9753	NA	1.047399054
2018-10-13 12:35:34	3	NIWW	1	36.65	4.08	NA	0	269	6.1485	4.634	491	12	2018-10-13	0.2059	5.9426	NA	1.047399054
2018-10-13 12:40:45	3	NIWW	1	36.65	4.09	NA	0	269	6.1142	4.632	492	12	2018-10-13	0.2059	5.9083	NA	1.047399054
2018-10-13 12:45:56	3	NIWW	1	36.55	4.07	NA	0	269.04	6.0774	4.631	493	12	2018-10-13	0.2059	5.8715	NA	1.046060496
2018-10-13 12:51:07	3	NIWW	1	36.45	4.09	NA	0	269.04	6.035	4.625	494	12	2018-10-13	0.2059	5.8291	NA	1.046060496
2018-10-13 12:56:18	3	NIWW	1	36.35	4.1	NA	0	269.18	5.9806	4.626	495	12	2018-10-13	0.2059	5.7747	NA	1.041389001
2018-10-13 13:01:29	3	NIWW	1	36.25	4.08	NA	0	269.24	5.9327	4.625	496	13	2018-10-13	0.2059	5.7268	NA	1.039393323
2018-10-13 13:06:40	3	NIWW	1	36.25	4.07	NA	0	269.4	5.8981	4.622	497	13	2018-10-13	0.2059	5.6922	NA	1.034090193
2018-10-13 13:11:51	3	NIWW	1	36.35	4.05	NA	0	269.56	5.8701	4.619	498	13	2018-10-13	0.2059	5.6642	NA	1.028814121
2018-10-13 13:17:02	3	NIWW	1	36.45	4.09	NA	0	269.76	5.8471	4.611	499	13	2018-10-13	0.2059	5.6412	NA	1.022256869
2018-10-13 13:22:13	3	NIWW	1	36.65	4.07	NA	0	269.84	5.822	4.612	500	13	2018-10-13	0.2059	5.6161	NA	1.019645686
2018-10-13 13:27:24	3	NIWW	1	36.96	4.08	NA	0	269.96	5.8205	4.608	501	13	2018-10-13	0.2059	5.6146	NA	1.015741411
2018-10-13 13:32:35	3	NIWW	1	37.26	4.07	NA	0	269.94	5.8242	4.606	502	13	2018-10-13	0.2059	5.6183	NA	1.016391084
2018-10-13 13:37:46	3	NIWW	1	37.47	4.08	NA	0	269.98	5.8233	4.605	503	13	2018-10-13	0.2059	5.6174	NA	1.015092154
2018-10-13 13:42:57	3	NIWW	1	37.47	4.1	NA	0	270	5.8246	4.598	504	13	2018-10-13	0.2059	5.6187	NA	1.014443311
2018-10-13 13:48:08	3	NIWW	1	37.36	4.08	NA	0	269.94	5.7924	4.598	505	13	2018-10-13	0.2059	5.5865	NA	1.016391084
2018-10-13 13:53:20	3	NIWW	1	37.16	4.09	NA	0	270	5.7578	4.598	506	13	2018-10-13	0.2059	5.5519	NA	1.014443311
2018-10-13 13:58:31	3	NIWW	1	36.86	4.1	NA	0	269.94	5.7126	4.596	507	13	2018-10-13	0.2059	5.5067	NA	1.016391084
2018-10-13 14:03:42	3	NIWW	1	36.55	4.05	NA	0	270	5.658	4.592	508	14	2018-10-13	0.2059	5.4521	NA	1.014443311
2018-10-13 14:08:53	3	NIWW	1	36.25	4.08	NA	0	269.7	5.6025	4.584	509	14	2018-10-13	0.2059	5.3966	NA	1.024219644
2018-10-13 14:14:04	3	NIWW	1	36.05	4.08	NA	0	269.7	5.5377	4.583	510	14	2018-10-13	0.2059	5.3318	NA	1.024219644
2018-10-13 14:19:15	3	NIWW	1	35.85	4.1	NA	0	269.84	5.4698	4.579	511	14	2018-10-13	0.2059	5.2639	NA	1.019645686
2018-10-13 14:24:26	3	NIWW	1	35.65	4.09	NA	0	269.96	5.4054	4.575	512	14	2018-10-13	0.2059	5.1995	NA	1.015741411
2018-10-13 14:29:37	3	NIWW	1	35.55	4.09	NA	0	269.98	5.3438	4.572	513	14	2018-10-13	0.2059	5.1379	NA	1.015092154
2018-10-13 14:34:48	3	NIWW	1	35.45	4.08	NA	0	270	5.2858	4.566	514	14	2018-10-13	0.2059	5.0799	NA	1.014443311
2018-10-13 14:39:59	3	NIWW	1	35.36	4.05	NA	0	270	5.2249	4.562	515	14	2018-10-13	0.2059	5.019	NA	1.014443311
2018-10-13 14:45:10	3	NIWW	1	35.26	4.1	NA	0	270	5.1607	4.558	516	14	2018-10-13	0.2059	4.9548	NA	1.014443311
2018-10-13 14:50:21	3	NIWW	1	35.06	4.08	NA	0	270	5.0931	4.555	517	14	2018-10-13	0.2059	4.8872	NA	1.014443311
2018-10-13 14:55:32	3	NIWW	1	35.06	4.08	NA	0	270	5.0379	4.55	518	14	2018-10-13	0.2059	4.832	NA	1.014443311
2018-10-13 15:00:43	3	NIWW	1	35.06	4.08	NA	0	270	4.9879	4.546	519	15	2018-10-13	0.2059	4.782	NA	1.014443311
2018-10-13 15:05:54	3	NIWW	1	35.06	4.1	NA	0	270	4.9422	4.543	520	15	2018-10-13	0.2059	4.7363	NA	1.014443311
2018-10-13 15:11:05	3	NIWW	1	35.06	4.08	NA	0	270	4.9029	4.539	521	15	2018-10-13	0.2059	4.697	NA	1.014443311
2018-10-13 15:16:16	3	NIWW	1	35.06	4.08	NA	0	270	4.865	4.534	522	15	2018-10-13	0.2059	4.6591	NA	1.014443311
2018-10-13 15:21:27	3	NIWW	1	35.06	4.09	NA	0	270	4.8355	4.533	523	15	2018-10-13	0.2059	4.6296	NA	1.014443311
2018-10-13 15:26:38	3	NIWW	1	35.16	4.08	NA	0	270	4.8138	4.525	524	15	2018-10-13	0.2059	4.6079	NA	1.014443311
2018-10-13 15:31:49	3	NIWW	1	35.26	4.05	NA	0	270	4.8013	4.523	525	15	2018-10-13	0.2059	4.5954	NA	1.014443311
2018-10-13 15:37:00	3	NIWW	1	35.36	4.07	NA	0	270	4.7977	4.52	526	15	2018-10-13	0.2059	4.5918	NA	1.014443311
2018-10-13 15:42:11	3	NIWW	1	35.36	4.07	NA	0	270	4.7949	4.518	527	15	2018-10-13	0.2059	4.589	NA	1.014443311
2018-10-13 15:47:22	3	NIWW	1	35.45	4.07	NA	0	270	4.8084	4.513	528	15	2018-10-13	0.2059	4.6025	NA	1.014443311
2018-10-13 15:52:33	3	NIWW	1	35.55	4.08	NA	0	270	4.8121	4.512	529	15	2018-10-13	0.2059	4.6062	NA	1.014443311
2018-10-13 15:57:44	3	NIWW	1	35.65	4.07	NA	0	270	4.8239	4.509	530	15	2018-10-13	0.2059	4.618	NA	1.014443311
2018-10-13 16:02:55	3	NIWW	1	35.75	4.08	NA	0	270	4.8213	4.511	531	16	2018-10-13	0.2059	4.6154	NA	1.014443311
2018-10-13 16:08:06	3	NIWW	1	35.55	4.08	NA	0	270	4.8038	4.502	532	16	2018-10-13	0.2059	4.5979	NA	1.014443311
2018-10-13 16:13:17	3	NIWW	1	35.36	4.08	NA	0	270	4.7653	4.503	533	16	2018-10-13	0.2059	4.5594	NA	1.014443311
2018-10-13 16:18:28	3	NIWW	1	35.16	4.08	NA	0	270	4.719	4.499	534	16	2018-10-13	0.2059	4.5131	NA	1.014443311
2018-10-13 16:23:39	3	NIWW	1	34.96	4.1	NA	0	270	4.6677	4.496	535	16	2018-10-13	0.2059	4.4618	NA	1.014443311
2018-10-13 16:28:50	3	NIWW	1	34.86	4.08	NA	0	270	4.6211	4.493	536	16	2018-10-13	0.2059	4.4152	NA	1.014443311
2018-10-13 16:34:02	3	NIWW	1	34.76	4.07	NA	0	270.02	4.5747	4.491	537	16	2018-10-13	0.2059	4.3688	NA	1.013794883
2018-10-13 16:39:13	3	NIWW	1	34.67	4.08	NA	0	270.08	4.5273	4.486	538	16	2018-10-13	0.2059	4.3214	NA	1.011852086
2018-10-13 16:44:24	3	NIWW	1	34.67	4.09	NA	0	270.2	4.4809	4.483	539	16	2018-10-13	0.2059	4.275	NA	1.007977653
2018-10-13 16:49:35	3	NIWW	1	34.57	4.07	NA	0	270.32	4.4312	4.479	540	16	2018-10-13	0.2059	4.2253	NA	1.004118056
2018-10-13 16:54:46	3	NIWW	1	34.47	4.08	NA	0	270.54	4.3835	4.474	541	16	2018-10-13	0.2059	4.1776	NA	0.99708047
2018-10-13 16:59:57	3	NIWW	1	34.37	4.08	NA	0	270.7	4.3346	4.471	542	16	2018-10-13	0.2059	4.1287	NA	0.991993226
2018-10-13 17:05:08	3	NIWW	1	34.28	4.09	NA	0	270.98	4.2745	4.47	543	17	2018-10-13	0.2059	4.0686	NA	0.983152926
2018-10-13 17:10:19	3	NIWW	1	34.18	4.07	NA	0	271	4.2058	4.469	544	17	2018-10-13	0.2059	3.9999	NA	0.982524499
2018-10-13 17:15:30	3	NIWW	1	33.99	4.09	NA	0	271	4.1344	4.467	545	17	2018-10-13	0.2059	3.9285	NA	0.982524499
2018-10-13 17:20:41	3	NIWW	1	33.89	4.07	NA	0	271	4.0748	4.466	546	17	2018-10-13	0.2059	3.8689	NA	0.982524499
2018-10-13 17:25:52	3	NIWW	1	33.7	4.08	NA	0	271	4.0039	4.463	547	17	2018-10-13	0.2059	3.798	NA	0.982524499
2018-10-13 17:31:03	3	NIWW	1	33.5	4.09	NA	0	271	3.942	4.46	548	17	2018-10-13	0.2059	3.7361	NA	0.982524499
2018-10-13 17:36:14	3	NIWW	1	33.41	4.09	NA	0	271	3.8717	4.458	549	17	2018-10-13	0.2059	3.6658	NA	0.982524499
2018-10-13 17:41:25	3	NIWW	1	33.22	4.07	NA	0	271	3.8137	4.455	550	17	2018-10-13	0.2059	3.6078	NA	0.982524499
2018-10-13 17:46:36	3	NIWW	1	33.12	4.1	NA	0	271	3.7563	4.455	551	17	2018-10-13	0.2059	3.5504	NA	0.982524499
2018-10-13 17:51:47	3	NIWW	1	33.12	4.09	NA	0	271	3.7025	4.452	552	17	2018-10-13	0.2059	3.4966	NA	0.982524499
2018-10-13 17:56:58	3	NIWW	1	33.02	4.08	NA	0	271	3.6452	4.449	553	17	2018-10-13	0.2059	3.4393	NA	0.982524499
2018-10-13 18:02:09	3	NIWW	1	32.93	4.07	NA	0	271	3.5876	4.448	554	18	2018-10-13	0.2059	3.3817	NA	0.982524499
2018-10-13 18:07:20	3	NIWW	1	32.83	4.09	NA	0	271	3.5352	4.445	555	18	2018-10-13	0.2059	3.3293	NA	0.982524499
2018-10-13 18:12:31	3	NIWW	1	32.74	4.05	NA	0	271	3.4907	4.443	556	18	2018-10-13	0.2059	3.2848	NA	0.982524499
2018-10-13 18:17:42	3	NIWW	1	32.64	4.09	NA	0	271.08	3.4404	4.393	557	18	2018-10-13	0.2059	3.2345	18.54625441	0.980014805
2018-10-13 18:22:53	3	NIWW	1	32.55	4.1	NA	0	271.2	3.3895	4.39	558	18	2018-10-13	0.2059	3.1836	17.57632946	0.976262279
2018-10-13 18:28:04	3	NIWW	1	32.45	4.09	NA	0	271.16	3.334	4.386	559	18	2018-10-13	0.2059	3.1281	16.57646519	0.977511522
2018-10-13 18:33:15	3	NIWW	1	32.36	4.08	NA	0	271.5	3.2856	4.383	560	18	2018-10-13	0.2059	3.0797	15.75105599	0.966943706
2018-10-13 18:38:26	3	NIWW	1	32.36	4.08	NA	0	271.8	3.2399	4.378	561	18	2018-10-13	0.2059	3.034	15.00945296	0.957714081
2018-10-13 18:43:37	3	NIWW	1	32.26	4.08	NA	0	271.94	3.1903	4.374	562	18	2018-10-13	0.2059	2.9844	14.24402214	0.953437123
2018-10-13 18:48:48	3	NIWW	1	32.26	4.07	NA	0	271.96	3.1371	4.368	563	18	2018-10-13	0.2059	2.9312	13.46636857	0.95282769
2018-10-13 18:53:59	3	NIWW	1	32.26	4.08	NA	0	272	3.0863	4.363	564	18	2018-10-13	0.2059	2.8804	12.76345641	0.951609992
2018-10-13 18:59:10	3	NIWW	1	32.17	4.08	NA	0	272	3.0399	4.356	565	18	2018-10-13	0.2059	2.834	12.15353653	0.951609992
2018-10-13 19:04:21	3	NIWW	1	32.17	4.08	NA	0	272	3.0095	4.351	566	19	2018-10-13	0.2059	2.8036	11.76982532	0.951609992
2018-10-13 19:09:32	3	NIWW	1	32.17	4.09	NA	0	272	2.9742	4.347	567	19	2018-10-13	0.2059	2.7683	11.33944086	0.951609992
2018-10-13 19:14:43	3	NIWW	1	32.07	4.08	NA	0	272	2.9378	4.343	568	19	2018-10-13	0.2059	2.7319	10.91211969	0.951609992
2018-10-13 19:19:54	3	NIWW	1	32.07	4.08	NA	0	272	2.8908	4.338	569	19	2018-10-13	0.2059	2.6849	10.38409148	0.951609992
2018-10-13 19:25:05	3	NIWW	1	31.98	4.09	NA	0	272	2.8559	4.334	570	19	2018-10-13	0.2059	2.65	10.00860277	0.951609992
2018-10-13 19:30:17	3	NIWW	1	31.98	4.07	NA	0	272	2.8166	4.33	571	19	2018-10-13	0.2059	2.6107	9.60200288	0.951609992
2018-10-13 19:35:28	3	NIWW	1	31.98	4.08	NA	0	272	2.7772	4.325	572	19	2018-10-13	0.2059	2.5713	9.210949045	0.951609992
2018-10-13 19:40:39	3	NIWW	1	31.98	4.08	NA	0	272	2.736	4.321	573	19	2018-10-13	0.2059	2.5301	8.819053312	0.951609992
2018-10-13 19:45:50	3	NIWW	1	31.89	4.1	NA	0	272	2.7031	4.316	574	19	2018-10-13	0.2059	2.4972	8.518115748	0.951609992
2018-10-13 19:51:01	3	NIWW	1	31.89	4.08	NA	0	272	2.6704	4.311	575	19	2018-10-13	0.2059	2.4645	8.229183915	0.951609992
2018-10-13 19:56:12	3	NIWW	1	31.89	4.1	NA	0	272	2.6337	4.306	576	19	2018-10-13	0.2059	2.4278	7.916564528	0.951609992
2018-10-13 20:01:23	3	NIWW	1	31.89	4.1	NA	0	272	2.6025	4.301	577	20	2018-10-13	0.2059	2.3966	7.660153173	0.951609992
2018-10-13 20:06:34	3	NIWW	1	31.79	4.08	NA	0	272	2.5749	4.298	578	20	2018-10-13	0.2059	2.369	7.440259297	0.951609992
2018-10-13 20:11:45	3	NIWW	1	31.7	4.07	NA	0	272	2.5462	4.295	579	20	2018-10-13	0.2059	2.3403	7.218293661	0.951609992
2018-10-13 20:16:56	3	NIWW	1	31.6	4.1	NA	0	272	2.5147	4.294	580	20	2018-10-13	0.2059	2.3088	6.982287883	0.951609992
2018-10-13 20:22:07	3	NIWW	1	31.32	4.09	NA	0	272	2.4811	4.292	581	20	2018-10-13	0.2059	2.2752	6.739047268	0.951609992
2018-10-13 20:27:18	3	NIWW	1	31.14	4.1	NA	0	272.12	2.4351	4.289	582	20	2018-10-13	0.2059	2.2292	6.41972165	0.94796623
2018-10-13 20:32:29	3	NIWW	1	30.95	4.08	NA	0	272.16	2.3838	4.284	583	20	2018-10-13	0.2059	2.1779	6.081417863	0.946754745
2018-10-13 20:37:40	3	NIWW	1	30.77	4.09	NA	0	272.4	2.33	4.282	584	20	2018-10-13	0.2059	2.1241	5.745763094	0.939518283
2018-10-13 20:42:51	3	NIWW	1	30.58	4.1	NA	0	272.62	2.2843	4.279	585	20	2018-10-13	0.2059	2.0784	5.475236768	0.932933459
2018-10-13 20:48:02	3	NIWW	1	30.39	4.09	NA	0	272.68	2.2336	4.276	586	20	2018-10-13	0.2059	2.0277	5.189990206	0.931145621
2018-10-13 20:53:13	3	NIWW	1	30.21	4.09	NA	0	272.9	2.1825	4.271	587	20	2018-10-13	0.2059	1.9766	4.917528073	0.924619479
2018-10-13 20:58:24	3	NIWW	1	30.12	4.07	NA	0	273	2.1366	4.266	588	20	2018-10-13	0.2059	1.9307	4.685008406	0.921668191
2018-10-13 21:03:35	3	NIWW	1	29.93	4.1	NA	0	273	2.0911	4.263	589	21	2018-10-13	0.2059	1.8852	4.465367689	0.921668191
2018-10-13 21:08:46	3	NIWW	1	29.84	4.08	NA	0	273	2.0523	4.259	590	21	2018-10-13	0.2059	1.8464	4.286222976	0.921668191
2018-10-13 21:13:57	3	NIWW	1	29.66	4.1	NA	0	273	1.9391	4.258	591	21	2018-10-13	0.2059	1.7332	3.803592291	0.921668191
2018-10-13 21:19:08	3	NIWW	1	29.57	4.08	NA	0	273	1.9123	4.257	592	21	2018-10-13	0.2059	1.7064	3.697525899	0.921668191
2018-10-13 21:24:19	3	NIWW	1	29.38	4.1	NA	0	273	1.771	4.256	593	21	2018-10-13	0.2059	1.5651	3.18531132	0.921668191
2018-10-13 21:29:30	3	NIWW	1	29.29	4.1	NA	0	273	1.7486	4.255	594	21	2018-10-13	0.2059	1.5427	3.110897625	0.921668191
2018-10-13 21:34:41	3	NIWW	1	29.11	4.08	NA	0	273	1.7333	4.254	595	21	2018-10-13	0.2059	1.5274	3.061072118	0.921668191
2018-10-13 21:39:52	3	NIWW	1	29.02	4.09	NA	0	273	1.6629	4.254	596	21	2018-10-13	0.2059	1.457	2.84189789	0.921668191
2018-10-13 21:45:03	3	NIWW	1	28.93	4.1	NA	0	273	1.5775	4.254	597	21	2018-10-13	0.2059	1.3716	2.596980645	0.921668191
2018-10-13 21:50:14	3	NIWW	1	28.75	4.09	NA	0	273	1.5168	4.254	598	21	2018-10-13	0.2059	1.3109	2.435842689	0.921668191
2018-10-13 21:55:25	3	NIWW	1	28.57	4.1	NA	0	273	1.4405	4.254	599	21	2018-10-13	0.2059	1.2346	2.247398623	0.921668191
2018-10-13 22:00:36	3	NIWW	1	28.38	4.1	NA	0	273	1.3393	4.252	600	22	2018-10-13	0.2059	1.1334	2.019756622	0.921668191
2018-10-13 22:05:47	3	NIWW	1	28.29	4.11	NA	0	273	1.3167	4.249	601	22	2018-10-13	0.2059	1.1108	1.972155762	0.921668191
2018-10-13 22:10:59	3	NIWW	1	28.11	4.1	NA	0	273	1.2848	4.247	602	22	2018-10-13	0.2059	1.0789	1.90687003	0.921668191
2018-10-13 22:16:10	3	NIWW	1	28.02	4.11	NA	0	273	1.2241	4.246	603	22	2018-10-13	0.2059	1.0182	1.78855219	0.921668191
2018-10-13 22:21:21	3	NIWW	1	27.93	4.1	NA	0	273.04	1.2023	4.244	604	22	2018-10-13	0.2059	0.9964	1.747875272	0.920490315
2018-10-13 22:26:32	3	NIWW	1	27.84	4.09	NA	0	273.1	1.1875	4.24	605	22	2018-10-13	0.2059	0.9816	1.720788266	0.918726323
2018-10-13 22:31:43	3	NIWW	1	27.84	4.09	NA	0	273.62	1.141	4.24	606	22	2018-10-13	0.2059	0.9351	1.638385048	0.903579303
2018-10-13 22:36:54	3	NIWW	1	27.84	4.1	NA	0	273.88	1.1166	4.238	607	22	2018-10-13	0.2059	0.9107	1.596736262	0.8960997
2018-10-13 22:42:05	3	NIWW	1	27.75	4.09	NA	0	273.94	1.0837	4.237	608	22	2018-10-13	0.2059	0.8778	1.542249924	0.894382449
2018-10-13 22:47:16	3	NIWW	1	27.75	4.11	NA	0	273.98	1.0784	4.237	609	22	2018-10-13	0.2059	0.8725	1.53364806	0.893239444
2018-10-13 22:52:27	3	NIWW	1	27.75	4.11	NA	0	274	1.0844	4.235	610	22	2018-10-13	0.2059	0.8785	1.543389621	0.892668489
2018-10-13 22:57:38	3	NIWW	1	27.75	4.09	NA	0	274	1.061	4.232	611	22	2018-10-13	0.2059	0.8551	1.505743852	0.892668489
2018-10-13 23:02:49	3	NIWW	1	27.75	4.13	NA	0	274	1.0318	4.231	612	23	2018-10-13	0.2059	0.8259	1.460052319	0.892668489
2018-10-13 23:08:00	3	NIWW	1	27.66	4.08	NA	0	274	1.0166	4.23	613	23	2018-10-13	0.2059	0.8107	1.436819097	0.892668489
2018-10-13 23:13:11	3	NIWW	1	27.66	4.11	NA	0	274	0.9963	4.227	614	23	2018-10-13	0.2059	0.7904	1.406366067	0.892668489
2018-10-13 23:18:22	3	NIWW	1	27.57	4.1	NA	0	274	0.9885	4.227	615	23	2018-10-13	0.2059	0.7826	1.394837303	0.892668489
2018-10-13 23:23:33	3	NIWW	1	27.57	4.08	NA	0	274	0.9824	4.225	616	23	2018-10-13	0.2059	0.7765	1.385887114	0.892668489
2018-10-13 23:28:44	3	NIWW	1	27.48	4.11	NA	0	274	0.9636	4.223	617	23	2018-10-13	0.2059	0.7577	1.358662568	0.892668489
2018-10-13 23:33:55	3	NIWW	1	27.48	4.09	NA	0	274	0.9373	4.221	618	23	2018-10-13	0.2059	0.7314	1.321472202	0.892668489
2018-10-13 23:39:06	3	NIWW	1	27.39	4.09	NA	0	274	0.9124	4.219	619	23	2018-10-13	0.2059	0.7065	1.287200172	0.892668489
2018-10-13 23:44:17	3	NIWW	1	27.39	4.11	NA	0	274	0.8963	4.218	620	23	2018-10-13	0.2059	0.6904	1.265514957	0.892668489
2018-10-13 23:49:28	3	NIWW	1	27.39	4.13	NA	0	274	0.8794	4.217	621	23	2018-10-13	0.2059	0.6735	1.243145113	0.892668489
2018-10-13 23:54:39	3	NIWW	1	27.31	4.07	NA	0	274	0.8638	4.215	622	23	2018-10-13	0.2059	0.6579	1.222847151	0.892668489
2018-10-13 23:59:50	3	NIWW	1	27.31	4.09	NA	0	274	0.8592	4.214	623	23	2018-10-13	0.2059	0.6533	1.216925371	0.892668489
2018-10-14 00:05:01	3	NIWW	1	27.31	4.1	NA	0	274	0.8485	4.213	624	0	2018-10-14	0.2064	0.6421	1.202626759	0.892668489
2018-10-14 00:10:12	3	NIWW	1	27.31	4.08	NA	0	274	0.8359	4.211	625	0	2018-10-14	0.2064	0.6295	1.18674154	0.892668489
2018-10-14 00:15:23	3	NIWW	1	27.31	4.09	NA	0	274.02	0.8282	4.21	626	0	2018-10-14	0.2064	0.6218	1.177137378	0.892097899
2018-10-14 00:20:34	3	NIWW	1	27.22	4.09	NA	0	274.16	0.8213	4.21	627	0	2018-10-14	0.2064	0.6149	1.168597101	0.88811397
2018-10-14 00:25:45	3	NIWW	1	27.22	4.11	NA	0	274.28	0.8128	4.209	628	0	2018-10-14	0.2064	0.6064	1.1581616	0.884713337
2018-10-14 00:30:56	3	NIWW	1	27.22	4.09	NA	0	274.5	0.8072	4.209	629	0	2018-10-14	0.2064	0.6008	1.151337419	0.878512625
2018-10-14 00:36:07	3	NIWW	1	27.13	4.09	NA	0	274.76	0.7917	4.207	630	0	2018-10-14	0.2064	0.5853	1.132658008	0.871240518
2018-10-14 00:41:18	3	NIWW	1	27.13	4.07	NA	0	274.96	0.7735	4.208	631	0	2018-10-14	0.2064	0.5671	1.111111238	0.865687578
2018-10-14 00:46:29	3	NIWW	1	27.13	4.1	NA	0	274.96	0.7605	4.207	632	0	2018-10-14	0.2064	0.5541	1.095972098	0.865687578
2018-10-14 00:51:40	3	NIWW	1	27.04	4.08	NA	0	274.98	0.7623	4.207	633	0	2018-10-14	0.2064	0.5559	1.098055919	0.865134234
2018-10-14 00:56:51	3	NIWW	1	27.04	4.09	NA	0	274.96	0.7565	4.205	634	0	2018-10-14	0.2064	0.5501	1.091355531	0.865687578
2018-10-14 01:02:02	3	NIWW	1	27.04	4.08	NA	0	275	0.7459	4.205	635	1	2018-10-14	0.2064	0.5395	1.079215459	0.864581244
2018-10-14 01:07:13	3	NIWW	1	26.95	4.08	NA	0	275	0.7386	4.202	636	1	2018-10-14	0.2064	0.5322	1.070933459	0.864581244
2018-10-14 01:12:24	3	NIWW	1	26.86	4.1	NA	0	275	0.734	4.202	637	1	2018-10-14	0.2064	0.5276	1.065747339	0.864581244
2018-10-14 01:17:35	3	NIWW	1	26.86	4.11	NA	0	275	0.7325	4.199	638	1	2018-10-14	0.2064	0.5261	1.064061649	0.864581244
2018-10-14 01:22:46	3	NIWW	1	26.77	4.11	NA	0	275	0.7227	4.197	639	1	2018-10-14	0.2064	0.5163	1.053113895	0.864581244
2018-10-14 01:27:57	3	NIWW	1	26.77	4.08	NA	0	275	0.7111	4.194	640	1	2018-10-14	0.2064	0.5047	1.040300808	0.864581244
2018-10-14 01:33:08	3	NIWW	1	26.77	4.1	NA	0	275	0.7003	4.192	641	1	2018-10-14	0.2064	0.4939	1.02851156	0.864581244
2018-10-14 01:38:19	3	NIWW	1	26.77	4.1	NA	0	275	0.692	4.191	642	1	2018-10-14	0.2064	0.4856	1.019542177	0.864581244
2018-10-14 01:43:30	3	NIWW	1	26.77	4.1	NA	0	275	0.6879	4.189	643	1	2018-10-14	0.2064	0.4815	1.015140422	0.864581244
2018-10-14 01:48:41	3	NIWW	1	26.77	4.09	NA	0	275	0.6867	4.187	644	1	2018-10-14	0.2064	0.4803	1.013855703	0.864581244
2018-10-14 01:53:52	3	NIWW	1	26.77	4.1	NA	0	275	0.6835	4.186	645	1	2018-10-14	0.2064	0.4771	1.010437727	0.864581244
2018-10-14 01:59:03	3	NIWW	1	26.77	4.09	NA	0	275	0.6766	4.184	646	1	2018-10-14	0.2064	0.4702	1.003106876	0.864581244
2018-10-14 02:04:14	3	NIWW	1	26.68	4.1	NA	0	275	0.6782	4.182	647	2	2018-10-14	0.2064	0.4718	1.004802033	0.864581244
2018-10-14 02:09:25	3	NIWW	1	26.68	4.09	NA	0	275	0.6786	4.181	648	2	2018-10-14	0.2064	0.4722	1.00522627	0.864581244
2018-10-14 02:14:36	3	NIWW	1	26.68	4.08	NA	0	275	0.6745	4.179	649	2	2018-10-14	0.2064	0.4681	1.000886323	0.864581244
2018-10-14 02:19:47	3	NIWW	1	26.68	4.09	NA	0	275	0.6818	4.178	650	2	2018-10-14	0.2064	0.4754	1.008626617	0.864581244
2018-10-14 02:24:58	3	NIWW	1	26.68	4.09	NA	0	275	0.6823	4.176	651	2	2018-10-14	0.2064	0.4759	1.009158959	0.864581244
2018-10-14 02:30:09	3	NIWW	1	26.77	4.1	NA	0	275	0.6773	4.175	652	2	2018-10-14	0.2064	0.4709	1.003848155	0.864581244
2018-10-14 02:35:20	3	NIWW	1	26.77	4.08	NA	0	275	0.6755	4.174	653	2	2018-10-14	0.2064	0.4691	1.001943115	0.864581244
2018-10-14 02:40:31	3	NIWW	1	26.77	4.07	NA	0	275	0.6656	4.173	654	2	2018-10-14	0.2064	0.4592	0.991529836	0.864581244
2018-10-14 02:45:42	3	NIWW	1	26.77	4.11	NA	0	275	0.6607	4.173	655	2	2018-10-14	0.2064	0.4543	0.986415898	0.864581244
2018-10-14 02:50:53	3	NIWW	1	26.77	4.09	NA	0	275.12	0.6534	4.172	656	2	2018-10-14	0.2064	0.447	0.978846051	0.861270719
2018-10-14 02:56:04	3	NIWW	1	26.68	4.09	NA	0	275.04	0.6452	4.173	657	2	2018-10-14	0.2064	0.4388	0.97041219	0.863476324
2018-10-14 03:01:15	3	NIWW	1	26.59	4.09	NA	0	275.02	0.6436	4.171	658	3	2018-10-14	0.2064	0.4372	0.968775051	0.864028608
2018-10-14 03:06:26	3	NIWW	1	26.59	4.09	NA	0	275.14	0.6404	4.171	659	3	2018-10-14	0.2064	0.434	0.965509054	0.860720199
2018-10-14 03:11:37	3	NIWW	1	26.5	4.09	NA	0	275.18	0.6389	4.169	660	3	2018-10-14	0.2064	0.4325	0.96398191	0.859620213
2018-10-14 03:16:48	3	NIWW	1	26.41	4.09	NA	0	275.54	0.6345	4.169	661	3	2018-10-14	0.2064	0.4281	0.959516209	0.849783388
2018-10-14 03:21:59	3	NIWW	1	26.32	4.08	NA	0	275.66	0.632	4.167	662	3	2018-10-14	0.2064	0.4256	0.956988102	0.846529524
2018-10-14 03:27:10	3	NIWW	1	26.24	4.11	NA	0	275.8	0.6299	4.164	663	3	2018-10-14	0.2064	0.4235	0.95486964	0.842749094
2018-10-14 03:32:21	3	NIWW	1	26.24	4.09	NA	0	275.86	0.6314	4.164	664	3	2018-10-14	0.2064	0.425	0.956382348	0.841134082
2018-10-14 03:37:32	3	NIWW	1	26.24	4.08	NA	0	275.96	0.6281	4.162	665	3	2018-10-14	0.2064	0.4217	0.953057549	0.83844927
2018-10-14 03:42:43	3	NIWW	1	26.15	4.11	NA	0	275.98	0.6306	4.162	666	3	2018-10-14	0.2064	0.4242	0.955575273	0.837913337
2018-10-14 03:47:54	3	NIWW	1	26.15	4.1	NA	0	276	0.6169	4.16	667	3	2018-10-14	0.2064	0.4105	0.941859327	0.837377747
2018-10-14 03:53:05	3	NIWW	1	26.15	4.1	NA	0	276	0.6054	4.16	668	3	2018-10-14	0.2064	0.399	0.930498049	0.837377747
2018-10-14 03:58:16	3	NIWW	1	26.06	4.11	NA	0	276	0.5946	4.16	669	3	2018-10-14	0.2064	0.3882	0.919953145	0.837377747
2018-10-14 04:03:27	3	NIWW	1	25.97	4.11	NA	0	276	0.5788	4.16	670	4	2018-10-14	0.2064	0.3724	0.904741257	0.837377747
2018-10-14 04:08:38	3	NIWW	1	25.88	4.09	NA	0	276	0.5596	4.161	671	4	2018-10-14	0.2064	0.3532	0.886594075	0.837377747
2018-10-14 04:13:49	3	NIWW	1	25.88	4.1	NA	0	276	0.5482	4.158	672	4	2018-10-14	0.2064	0.3418	0.875991878	0.837377747
2018-10-14 04:19:00	3	NIWW	1	25.79	4.08	NA	0	276	0.5396	4.158	673	4	2018-10-14	0.2064	0.3332	0.868077711	0.837377747
2018-10-14 04:24:11	3	NIWW	1	25.79	4.1	NA	0	276	0.5378	4.157	674	4	2018-10-14	0.2064	0.3314	0.866430327	0.837377747
2018-10-14 04:29:22	3	NIWW	1	25.7	4.08	NA	0	276	0.5288	4.157	675	4	2018-10-14	0.2064	0.3224	0.858240187	0.837377747
2018-10-14 04:34:33	3	NIWW	1	25.62	4.08	NA	0	276	0.5184	4.156	676	4	2018-10-14	0.2064	0.312	0.848872399	0.837377747
2018-10-14 04:39:44	3	NIWW	1	25.62	4.09	NA	0	276	0.5102	4.153	677	4	2018-10-14	0.2064	0.3038	0.841558407	0.837377747
2018-10-14 04:44:55	3	NIWW	1	25.53	4.1	NA	0	276	0.5018	4.152	678	4	2018-10-14	0.2064	0.2954	0.834131363	0.837377747
2018-10-14 04:50:06	3	NIWW	1	25.53	4.08	NA	0	276	0.4884	4.152	679	4	2018-10-14	0.2064	0.282	0.822418902	0.837377747
2018-10-14 04:55:17	3	NIWW	1	25.44	4.1	NA	0	276	0.48	4.151	680	4	2018-10-14	0.2064	0.2736	0.815160771	0.837377747
2018-10-14 05:00:28	3	NIWW	1	25.44	4.1	NA	0	276	0.4701	4.151	681	5	2018-10-14	0.2064	0.2637	0.806688736	0.837377747
2018-10-14 05:05:39	3	NIWW	1	25.35	4.1	NA	0	276	0.4595	4.148	682	5	2018-10-14	0.2064	0.2531	0.797715254	0.837377747
2018-10-14 05:10:50	3	NIWW	1	25.35	4.09	NA	0	276	0.449	4.147	683	5	2018-10-14	0.2064	0.2426	0.788924842	0.837377747
2018-10-14 05:16:01	3	NIWW	1	25.26	4.1	NA	0	276	0.4392	4.147	684	5	2018-10-14	0.2064	0.2328	0.780807874	0.837377747
2018-10-14 05:21:12	3	NIWW	1	25.26	4.1	NA	0	276	0.4278	4.146	685	5	2018-10-14	0.2064	0.2214	0.771470705	0.837377747
2018-10-14 05:26:23	3	NIWW	1	25.18	4.11	NA	0	276	0.4145	4.145	686	5	2018-10-14	0.2064	0.2081	0.760718369	0.837377747
2018-10-14 05:31:34	3	NIWW	1	25.18	4.09	NA	0	276	0.4015	4.144	687	5	2018-10-14	0.2064	0.1951	0.75035341	0.837377747
2018-10-14 05:36:45	3	NIWW	1	25.18	4.1	NA	0	276	0.3985	4.144	688	5	2018-10-14	0.2064	0.1921	0.747981623	0.837377747
2018-10-14 05:41:56	3	NIWW	1	25.18	4.09	NA	0	276	0.3976	4.142	689	5	2018-10-14	0.2064	0.1912	0.747271549	0.837377747
2018-10-14 05:47:07	3	NIWW	1	25.18	4.11	NA	0	276.04	0.3892	4.141	690	5	2018-10-14	0.2064	0.1828	0.740676619	0.836307592
2018-10-14 05:52:18	3	NIWW	1	25.18	4.11	NA	0	276	0.3937	4.141	691	5	2018-10-14	0.2064	0.1873	0.744202347	0.837377747
2018-10-14 05:57:29	3	NIWW	1	25.18	4.11	NA	0	276	0.3939	4.14	692	5	2018-10-14	0.2064	0.1875	0.744359434	0.837377747
2018-10-14 06:02:40	3	NIWW	1	25.26	4.09	NA	0	276	0.3986	4.14	693	6	2018-10-14	0.2064	0.1922	0.748060561	0.837377747
2018-10-14 06:07:51	3	NIWW	1	25.35	4.11	NA	0	276	0.3938	4.139	694	6	2018-10-14	0.2064	0.1874	0.744280886	0.837377747
2018-10-14 06:13:02	3	NIWW	1	25.35	4.1	NA	0	276	0.417	4.138	695	6	2018-10-14	0.2064	0.2106	0.762727984	0.837377747
2018-10-14 06:18:13	3	NIWW	1	25.44	4.1	NA	0	276	0.434	4.138	696	6	2018-10-14	0.2064	0.2276	0.776534878	0.837377747
2018-10-14 06:23:24	3	NIWW	1	25.53	4.1	NA	0	276	0.4648	4.138	697	6	2018-10-14	0.2064	0.2584	0.802189448	0.837377747
2018-10-14 06:28:35	3	NIWW	1	25.62	4.1	NA	0	276.02	0.4844	4.137	698	6	2018-10-14	0.2064	0.278	0.818954625	0.836842499
2018-10-14 06:33:46	3	NIWW	1	25.7	4.1	NA	0	276.2	0.5043	4.136	699	6	2018-10-14	0.2064	0.2979	0.836334915	0.832040634
2018-10-14 06:38:57	3	NIWW	1	25.79	4.09	NA	0	276.08	0.5282	4.135	700	6	2018-10-14	0.2064	0.3218	0.857696939	0.835238806
2018-10-14 06:44:08	3	NIWW	1	25.88	4.1	NA	0	276.66	0.5271	4.135	701	6	2018-10-14	0.2064	0.3207	0.856701876	0.819894013
2018-10-14 06:49:19	3	NIWW	1	26.06	4.1	NA	0	276.24	0.5576	4.135	702	6	2018-10-14	0.2064	0.3512	0.884724802	0.830977301
2018-10-14 06:54:30	3	NIWW	1	26.24	4.1	NA	0	276.46	0.5955	4.134	703	6	2018-10-14	0.2064	0.3891	0.920827304	0.825153211
2018-10-14 06:59:41	3	NIWW	1	26.41	4.09	NA	0	276.98	0.6154	4.134	704	6	2018-10-14	0.2064	0.409	0.94036959	0.811548928
2018-10-14 07:04:52	3	NIWW	1	26.59	4.11	NA	0	276.82	0.6701	4.133	705	7	2018-10-14	0.2064	0.4637	0.99624966	0.815710799
2018-10-14 07:10:03	3	NIWW	1	26.86	4.08	NA	0	276.7	0.7319	4.132	706	7	2018-10-14	0.2064	0.5255	1.06338812	0.818846202
2018-10-14 07:15:14	3	NIWW	1	27.13	4.09	NA	0	276.96	0.8023	4.133	707	7	2018-10-14	0.2064	0.5959	1.145399254	0.812067999
2018-10-14 07:20:25	3	NIWW	1	27.39	4.1	NA	0	276.78	0.8518	4.132	708	7	2018-10-14	0.2064	0.6454	1.206822195	0.816754597
2018-10-14 07:25:36	3	NIWW	1	27.57	4.08	NA	0	276.94	0.874	4.135	709	7	2018-10-14	0.2064	0.6676	1.235429002	0.812587401
2018-10-14 07:30:47	3	NIWW	1	27.66	4.08	NA	0	276.94	0.973	4.135	710	7	2018-10-14	0.2064	0.7666	1.371483472	0.812587401
2018-10-14 07:35:58	3	NIWW	1	27.75	4.09	NA	0	276.96	1.0761	4.136	711	7	2018-10-14	0.2064	0.8697	1.529123064	0.812067999
2018-10-14 07:41:09	3	NIWW	1	28.02	4.1	NA	0	277	1.1896	4.131	712	7	2018-10-14	0.2064	0.9832	1.723696237	0.81103019
2018-10-14 07:46:20	3	NIWW	1	28.48	4.07	NA	0	277	1.2447	4.131	713	7	2018-10-14	0.2064	1.0383	1.826895339	0.81103019
2018-10-14 07:51:31	3	NIWW	1	28.66	4.09	NA	0	277	1.3449	4.132	714	7	2018-10-14	0.2064	1.1385	2.030656318	0.81103019
2018-10-14 07:56:42	3	NIWW	1	28.93	4.1	NA	0	276.98	1.4106	4.133	715	7	2018-10-14	0.2064	1.2042	2.176443799	0.811548928
2018-10-14 08:01:53	3	NIWW	1	29.11	4.1	NA	0	276.94	1.5043	4.135	716	8	2018-10-14	0.2064	1.2979	2.402653784	0.812587401
2018-10-14 08:07:04	3	NIWW	1	29.11	4.1	NA	0	276.9	1.5826	4.137	717	8	2018-10-14	0.2064	1.3762	2.609618025	0.813627203
2018-10-14 08:12:15	3	NIWW	1	29.2	4.09	NA	0	276.98	1.6802	4.136	718	8	2018-10-14	0.2064	1.4738	2.892731293	0.811548928
2018-10-14 08:17:26	3	NIWW	1	29.48	4.09	NA	0	276.9	1.7127	4.135	719	8	2018-10-14	0.2064	1.5063	2.993665002	0.813627203
2018-10-14 08:22:37	3	NIWW	1	29.93	4.1	NA	0	277	1.8169	4.136	720	8	2018-10-14	0.2064	1.6105	3.341636476	0.81103019
2018-10-14 08:27:48	3	NIWW	1	31.04	4.08	NA	0	277	1.9793	4.22	721	8	2018-10-14	0.2064	1.7729	3.96633054	0.81103019
2018-10-14 08:33:00	3	NIWW	1	31.7	4.1	NA	0	277	2.0763	4.538	722	8	2018-10-14	0.2064	1.8699	4.393848392	0.81103019
2018-10-14 08:38:11	3	NIWW	1	31.98	4.08	NA	0	276	2.3104	4.63	723	8	2018-10-14	0.2064	2.104	5.62517017	0.837377747
2018-10-14 08:43:22	3	NIWW	1	32.26	4.09	NA	0	276	2.6258	4.628	724	8	2018-10-14	0.2064	2.4194	7.846698107	0.837377747
2018-10-14 08:48:33	3	NIWW	1	32.45	4.08	NA	0	276	2.9275	4.63	725	8	2018-10-14	0.2064	2.7211	10.78845769	0.837377747
2018-10-14 08:53:44	3	NIWW	1	32.55	4.08	NA	0	276	3.1942	4.622	726	8	2018-10-14	0.2064	2.9878	14.29522178	0.837377747
2018-10-14 08:58:55	3	NIWW	1	32.64	4.09	NA	0	276	3.3601	4.625	727	8	2018-10-14	0.2064	3.1537	17.03039366	0.837377747
2018-10-14 09:04:06	3	NIWW	1	32.36	4.1	NA	0	276	3.6543	4.625	728	9	2018-10-14	0.2064	3.4479	NA	0.837377747
2018-10-14 09:09:17	3	NIWW	1	32.26	4.1	NA	0	276	3.953	4.622	729	9	2018-10-14	0.2064	3.7466	NA	0.837377747
2018-10-14 09:14:28	3	NIWW	1	32.26	4.09	NA	0	276	4.2269	4.618	730	9	2018-10-14	0.2064	4.0205	NA	0.837377747
2018-10-14 09:19:39	3	NIWW	1	32.45	4.1	NA	0	276	4.4451	4.616	731	9	2018-10-14	0.2064	4.2387	NA	0.837377747
2018-10-14 09:24:50	3	NIWW	1	32.55	4.09	NA	0	276	4.707	4.618	732	9	2018-10-14	0.2064	4.5006	NA	0.837377747
2018-10-14 09:30:01	3	NIWW	1	32.83	4.09	NA	0	276	4.9141	4.617	733	9	2018-10-14	0.2064	4.7077	NA	0.837377747
2018-10-14 09:35:12	3	NIWW	1	32.93	4.09	NA	0	276	5.0498	4.614	734	9	2018-10-14	0.2064	4.8434	NA	0.837377747
2018-10-14 09:40:23	3	NIWW	1	32.74	4.08	NA	0	276	5.1855	4.622	735	9	2018-10-14	0.2064	4.9791	NA	0.837377747
2018-10-14 09:45:34	3	NIWW	1	32.36	4.1	NA	0	275.98	5.2381	4.624	736	9	2018-10-14	0.2064	5.0317	NA	0.837913337
2018-10-14 09:50:45	3	NIWW	1	31.89	4.08	NA	0	275.96	5.2108	4.625	737	9	2018-10-14	0.2064	5.0044	NA	0.83844927
2018-10-14 09:55:56	3	NIWW	1	31.42	4.08	NA	0	275.98	5.168	4.621	738	9	2018-10-14	0.2064	4.9616	NA	0.837913337
2018-10-14 10:01:07	3	NIWW	1	31.14	4.09	NA	0	275.7	5.0296	4.621	739	10	2018-10-14	0.2064	4.8232	NA	0.845447674
2018-10-14 10:06:18	3	NIWW	1	30.86	4.09	NA	0	275.78	4.8984	4.618	740	10	2018-10-14	0.2064	4.692	NA	0.84328812
2018-10-14 10:11:29	3	NIWW	1	30.67	4.08	NA	0	275.7	4.8153	4.617	741	10	2018-10-14	0.2064	4.6089	NA	0.845447674
2018-10-14 10:16:40	3	NIWW	1	30.67	4.11	NA	0	275.68	4.7334	4.614	742	10	2018-10-14	0.2064	4.527	NA	0.845988426
2018-10-14 10:21:51	3	NIWW	1	30.67	4.1	NA	0	275.74	4.6557	4.612	743	10	2018-10-14	0.2064	4.4493	NA	0.844367207
2018-10-14 10:27:02	3	NIWW	1	30.77	4.09	NA	0	275.68	4.5807	4.608	744	10	2018-10-14	0.2064	4.3743	NA	0.845988426
2018-10-14 10:32:13	3	NIWW	1	30.77	4.08	NA	0	275.78	4.5107	4.608	745	10	2018-10-14	0.2064	4.3043	NA	0.84328812
2018-10-14 10:37:24	3	NIWW	1	30.86	4.09	NA	0	275.82	4.46	4.602	746	10	2018-10-14	0.2064	4.2536	NA	0.842210412
2018-10-14 10:42:35	3	NIWW	1	31.23	4.1	NA	0	275.96	4.4607	4.598	747	10	2018-10-14	0.2064	4.2543	NA	0.83844927
2018-10-14 10:47:46	3	NIWW	1	31.42	4.08	NA	0	275.98	4.4165	4.599	748	10	2018-10-14	0.2064	4.2101	NA	0.837913337
2018-10-14 10:52:57	3	NIWW	1	31.6	4.07	NA	0	275.88	4.4013	4.595	749	10	2018-10-14	0.2064	4.1949	NA	0.840596433
2018-10-14 10:58:08	3	NIWW	1	31.98	4.08	NA	0	276	4.3904	4.59	750	10	2018-10-14	0.2064	4.184	NA	0.837377747
2018-10-14 11:03:19	3	NIWW	1	32.36	4.09	NA	0	275.96	4.3766	4.588	751	11	2018-10-14	0.2064	4.1702	NA	0.83844927
2018-10-14 11:08:30	3	NIWW	1	32.55	4.09	NA	0	275.8	4.3579	4.592	752	11	2018-10-14	0.2064	4.1515	NA	0.842749094
2018-10-14 11:13:41	3	NIWW	1	32.64	4.08	NA	0	275.92	4.3347	4.585	753	11	2018-10-14	0.2064	4.1283	NA	0.839522165
2018-10-14 11:18:52	3	NIWW	1	32.83	4.08	NA	0	275.66	4.3178	4.572	754	11	2018-10-14	0.2064	4.1114	NA	0.846529524
2018-10-14 11:24:03	3	NIWW	1	33.31	4.08	NA	0	275.88	4.3012	4.555	755	11	2018-10-14	0.2064	4.0948	NA	0.840596433
2018-10-14 11:29:14	3	NIWW	1	33.79	4.08	NA	0	275.86	4.294	4.548	756	11	2018-10-14	0.2064	4.0876	NA	0.841134082
2018-10-14 11:34:25	3	NIWW	1	34.28	4.07	NA	0	275.88	4.287	4.567	757	11	2018-10-14	0.2064	4.0806	NA	0.840596433
2018-10-14 11:39:36	3	NIWW	1	34.86	4.07	NA	0	275.72	4.281	4.576	758	11	2018-10-14	0.2064	4.0746	NA	0.844907268
2018-10-14 11:44:47	3	NIWW	1	35.45	4.09	NA	0	275.86	4.3033	4.574	759	11	2018-10-14	0.2064	4.0969	NA	0.841134082
2018-10-14 11:49:58	3	NIWW	1	36.25	4.08	NA	0	275.86	4.3443	4.579	760	11	2018-10-14	0.2064	4.1379	NA	0.841134082
2018-10-14 11:55:09	3	NIWW	1	37.16	4.08	NA	0	275.88	4.3973	4.59	761	11	2018-10-14	0.2064	4.1909	NA	0.840596433
2018-10-14 12:00:20	3	NIWW	1	37.57	4.08	NA	0	275.82	4.479	4.593	762	12	2018-10-14	0.2064	4.2726	NA	0.842210412
2018-10-14 12:05:31	3	NIWW	1	38.08	4.05	NA	0	275.74	4.5305	4.591	763	12	2018-10-14	0.2064	4.3241	NA	0.844367207
2018-10-14 12:10:42	3	NIWW	1	38.29	4.07	NA	0	275.76	4.6596	4.59	764	12	2018-10-14	0.2064	4.4532	NA	0.843827491
2018-10-14 12:15:53	3	NIWW	1	38.39	4.08	NA	0	275.9	4.7499	4.591	765	12	2018-10-14	0.2064	4.5435	NA	0.840059127
2018-10-14 12:21:04	3	NIWW	1	38.71	4.09	NA	0	275.88	4.8566	4.585	766	12	2018-10-14	0.2064	4.6502	NA	0.840596433
2018-10-14 12:26:15	3	NIWW	1	39.13	4.07	NA	0	275.82	4.9412	4.588	767	12	2018-10-14	0.2064	4.7348	NA	0.842210412
2018-10-14 12:31:26	3	NIWW	1	39.23	4.09	NA	0	275.92	4.9669	4.595	768	12	2018-10-14	0.2064	4.7605	NA	0.839522165
2018-10-14 12:36:37	3	NIWW	1	39.02	4.07	NA	0	275.86	5.0927	4.595	769	12	2018-10-14	0.2064	4.8863	NA	0.841134082
2018-10-14 12:41:48	3	NIWW	1	39.13	4.07	NA	0	275.92	5.1347	4.593	770	12	2018-10-14	0.2064	4.9283	NA	0.839522165
2018-10-14 12:47:00	3	NIWW	1	38.81	4.08	NA	0	275.76	5.2005	4.6	771	12	2018-10-14	0.2064	4.9941	NA	0.843827491
2018-10-14 12:52:11	3	NIWW	1	38.29	4.07	NA	0	275.82	5.2702	4.605	772	12	2018-10-14	0.2064	5.0638	NA	0.842210412
2018-10-14 12:57:22	3	NIWW	1	37.98	4.08	NA	0	275.9	5.3289	4.596	773	12	2018-10-14	0.2064	5.1225	NA	0.840059127
2018-10-14 13:02:33	3	NIWW	1	37.77	4.1	NA	0	275.78	5.319	4.604	774	13	2018-10-14	0.2064	5.1126	NA	0.84328812
2018-10-14 13:07:44	3	NIWW	1	37.47	4.05	NA	0	275.7	5.3745	4.609	775	13	2018-10-14	0.2064	5.1681	NA	0.845447674
2018-10-14 13:12:55	3	NIWW	1	37.26	4.08	NA	0	275.94	5.4238	4.606	776	13	2018-10-14	0.2064	5.2174	NA	0.838985546
2018-10-14 13:18:06	3	NIWW	1	37.26	4.08	NA	0	275.66	5.4355	4.604	777	13	2018-10-14	0.2064	5.2291	NA	0.846529524
2018-10-14 13:23:17	3	NIWW	1	37.36	4.08	NA	0	275.84	5.5091	4.601	778	13	2018-10-14	0.2064	5.3027	NA	0.841672075
2018-10-14 13:28:28	3	NIWW	1	37.67	4.07	NA	0	275.96	5.5648	4.604	779	13	2018-10-14	0.2064	5.3584	NA	0.83844927
2018-10-14 13:33:39	3	NIWW	1	37.77	4.07	NA	0	275.9	5.6117	4.611	780	13	2018-10-14	0.2064	5.4053	NA	0.840059127
2018-10-14 13:38:50	3	NIWW	1	37.67	4.08	NA	0	275.86	5.6873	4.615	781	13	2018-10-14	0.2064	5.4809	NA	0.841134082
2018-10-14 13:44:01	3	NIWW	1	37.57	4.08	NA	0	275.96	5.7322	4.614	782	13	2018-10-14	0.2064	5.5258	NA	0.83844927
2018-10-14 13:49:12	3	NIWW	1	37.57	4.05	NA	0	275.96	5.7819	4.612	783	13	2018-10-14	0.2064	5.5755	NA	0.83844927
2018-10-14 13:54:23	3	NIWW	1	37.57	4.09	NA	0	275.98	5.7889	4.615	784	13	2018-10-14	0.2064	5.5825	NA	0.837913337
2018-10-14 13:59:34	3	NIWW	1	37.47	4.08	NA	0	275.94	5.8188	4.616	785	13	2018-10-14	0.2064	5.6124	NA	0.838985546
2018-10-14 14:04:45	3	NIWW	1	37.36	4.08	NA	0	275.98	5.8408	4.62	786	14	2018-10-14	0.2064	5.6344	NA	0.837913337
2018-10-14 14:09:56	3	NIWW	1	37.26	4.09	NA	0	276	5.8511	4.619	787	14	2018-10-14	0.2064	5.6447	NA	0.837377747
2018-10-14 14:15:07	3	NIWW	1	37.47	4.07	NA	0	276	5.7884	4.617	788	14	2018-10-14	0.2064	5.582	NA	0.837377747
2018-10-14 14:20:18	3	NIWW	1	37.57	4.08	NA	0	276	5.6999	4.623	789	14	2018-10-14	0.2064	5.4935	NA	0.837377747
2018-10-14 14:25:29	3	NIWW	1	37.16	4.09	NA	0	276	5.6775	4.63	790	14	2018-10-14	0.2064	5.4711	NA	0.837377747
2018-10-14 14:30:40	3	NIWW	1	36.65	4.09	NA	0	275.98	5.6468	4.631	791	14	2018-10-14	0.2064	5.4404	NA	0.837913337
2018-10-14 14:35:51	3	NIWW	1	36.15	4.08	NA	0	276	5.5805	4.629	792	14	2018-10-14	0.2064	5.3741	NA	0.837377747
2018-10-14 14:41:02	3	NIWW	1	35.85	4.09	NA	0	276	5.523	4.625	793	14	2018-10-14	0.2064	5.3166	NA	0.837377747
2018-10-14 14:46:13	3	NIWW	1	35.55	4.09	NA	0	275.98	5.454	4.624	794	14	2018-10-14	0.2064	5.2476	NA	0.837913337
2018-10-14 14:51:25	3	NIWW	1	35.16	4.07	NA	0	276	5.3928	4.62	795	14	2018-10-14	0.2064	5.1864	NA	0.837377747
2018-10-14 14:56:36	3	NIWW	1	35.06	4.07	NA	0	276	5.3531	4.615	796	14	2018-10-14	0.2064	5.1467	NA	0.837377747
2018-10-14 15:01:47	3	NIWW	1	34.96	4.07	NA	0	276	5.3385	4.611	797	15	2018-10-14	0.2064	5.1321	NA	0.837377747
2018-10-14 15:06:58	3	NIWW	1	35.06	4.08	NA	0	276	5.3425	4.608	798	15	2018-10-14	0.2064	5.1361	NA	0.837377747
2018-10-14 15:12:09	3	NIWW	1	34.96	4.09	NA	0	276	5.3356	4.608	799	15	2018-10-14	0.2064	5.1292	NA	0.837377747
2018-10-14 15:17:20	3	NIWW	1	34.76	4.09	NA	0	276	5.2933	4.604	800	15	2018-10-14	0.2064	5.0869	NA	0.837377747
2018-10-14 15:22:31	3	NIWW	1	34.67	4.08	NA	0	276	5.2765	4.6	801	15	2018-10-14	0.2064	5.0701	NA	0.837377747
2018-10-14 15:27:42	3	NIWW	1	34.57	4.07	NA	0	276	5.2332	4.6	802	15	2018-10-14	0.2064	5.0268	NA	0.837377747
2018-10-14 15:32:53	3	NIWW	1	34.28	4.08	NA	0	276	5.2217	4.593	803	15	2018-10-14	0.2064	5.0153	NA	0.837377747
2018-10-14 15:38:04	3	NIWW	1	34.08	4.09	NA	0	276	5.125	4.589	804	15	2018-10-14	0.2064	4.9186	NA	0.837377747
2018-10-14 15:43:15	3	NIWW	1	33.89	4.08	NA	0	276	5.0589	4.585	805	15	2018-10-14	0.2064	4.8525	NA	0.837377747
2018-10-14 15:48:26	3	NIWW	1	33.7	4.07	NA	0	276	5.0044	4.58	806	15	2018-10-14	0.2064	4.798	NA	0.837377747
2018-10-14 15:53:37	3	NIWW	1	33.6	4.08	NA	0	276	4.9583	4.575	807	15	2018-10-14	0.2064	4.7519	NA	0.837377747
2018-10-14 15:58:48	3	NIWW	1	33.6	4.07	NA	0	276	4.8786	4.57	808	15	2018-10-14	0.2064	4.6722	NA	0.837377747
2018-10-14 16:03:59	3	NIWW	1	33.6	4.08	NA	0	276	4.8143	4.562	809	16	2018-10-14	0.2064	4.6079	NA	0.837377747
2018-10-14 16:09:10	3	NIWW	1	33.5	4.08	NA	0	276	4.7682	4.557	810	16	2018-10-14	0.2064	4.5618	NA	0.837377747
2018-10-14 16:14:21	3	NIWW	1	33.5	4.07	NA	0	276	4.7449	4.552	811	16	2018-10-14	0.2064	4.5385	NA	0.837377747
2018-10-14 16:19:32	3	NIWW	1	33.5	4.08	NA	0	276	4.7255	4.547	812	16	2018-10-14	0.2064	4.5191	NA	0.837377747
2018-10-14 16:24:43	3	NIWW	1	33.31	4.09	NA	0	276.02	4.6507	4.544	813	16	2018-10-14	0.2064	4.4443	NA	0.836842499
2018-10-14 16:29:54	3	NIWW	1	33.22	4.08	NA	0	276.3	4.5798	4.538	814	16	2018-10-14	0.2064	4.3734	NA	0.829384848
2018-10-14 16:35:05	3	NIWW	1	33.12	4.07	NA	0	276.08	4.5402	4.532	815	16	2018-10-14	0.2064	4.3338	NA	0.835238806
2018-10-14 16:40:16	3	NIWW	1	33.12	4.1	NA	0	276.2	4.4222	4.527	816	16	2018-10-14	0.2064	4.2158	NA	0.832040634
2018-10-14 16:45:27	3	NIWW	1	33.02	4.08	NA	0	276.64	4.3147	4.524	817	16	2018-10-14	0.2064	4.1083	NA	0.82041842
2018-10-14 16:50:39	3	NIWW	1	32.83	4.09	NA	0	276.8	4.225	4.519	818	16	2018-10-14	0.2064	4.0186	NA	0.816232531
2018-10-14 16:55:50	3	NIWW	1	32.74	4.07	NA	0	276.86	4.1683	4.514	819	16	2018-10-14	0.2064	3.9619	NA	0.814668335
2018-10-14 17:01:01	3	NIWW	1	32.45	4.08	NA	0	276.86	4.0275	4.51	820	17	2018-10-14	0.2064	3.8211	NA	0.814668335
2018-10-14 17:06:12	3	NIWW	1	32.26	4.1	NA	0	277	4.0015	4.504	821	17	2018-10-14	0.2064	3.7951	NA	0.81103019
2018-10-14 17:11:23	3	NIWW	1	32.07	4.08	NA	0	276.92	3.9986	4.5	822	17	2018-10-14	0.2064	3.7922	NA	0.813107136
2018-10-14 17:16:34	3	NIWW	1	31.79	4.09	NA	0	276.98	3.9736	4.496	823	17	2018-10-14	0.2064	3.7672	NA	0.811548928
2018-10-14 17:21:45	3	NIWW	1	31.51	4.08	NA	0	277	3.9064	4.492	824	17	2018-10-14	0.2064	3.7	NA	0.81103019
2018-10-14 17:26:56	3	NIWW	1	31.32	4.1	NA	0	277	3.8265	4.485	825	17	2018-10-14	0.2064	3.6201	NA	0.81103019
2018-10-14 17:32:07	3	NIWW	1	31.14	4.08	NA	0	277	3.7046	4.482	826	17	2018-10-14	0.2064	3.4982	NA	0.81103019
2018-10-14 17:37:18	3	NIWW	1	30.95	4.09	NA	0	277	3.6117	4.478	827	17	2018-10-14	0.2064	3.4053	NA	0.81103019
2018-10-14 17:42:29	3	NIWW	1	30.86	4.09	NA	0	277	3.549	4.473	828	17	2018-10-14	0.2064	3.3426	NA	0.81103019
2018-10-14 17:47:40	3	NIWW	1	30.77	4.09	NA	0	277	3.4439	4.467	829	17	2018-10-14	0.2064	3.2375	18.60506304	0.81103019
2018-10-14 17:52:51	3	NIWW	1	30.58	4.08	NA	0	277	3.3687	4.464	830	17	2018-10-14	0.2064	3.1623	17.18565785	0.81103019
2018-10-14 17:58:02	3	NIWW	1	30.39	4.09	NA	0	277	3.32	4.46	831	17	2018-10-14	0.2064	3.1136	16.32474541	0.81103019
2018-10-14 18:03:13	3	NIWW	1	30.21	4.08	NA	0	277	3.243	4.456	832	18	2018-10-14	0.2064	3.0366	15.05069215	0.81103019
2018-10-14 18:08:24	3	NIWW	1	30.03	4.09	NA	0	277	3.1629	4.452	833	18	2018-10-14	0.2064	2.9565	13.83075105	0.81103019
2018-10-14 18:13:35	3	NIWW	1	29.84	4.1	NA	0	277	3.0654	4.448	834	18	2018-10-14	0.2064	2.859	12.4784443	0.81103019
2018-10-14 18:18:46	3	NIWW	1	29.66	4.1	NA	0	277	2.9701	4.444	835	18	2018-10-14	0.2064	2.7637	11.28452829	0.81103019
2018-10-14 18:23:57	3	NIWW	1	29.48	4.07	NA	0	277	2.8689	4.438	836	18	2018-10-14	0.2064	2.6625	10.14150339	0.81103019
2018-10-14 18:29:08	3	NIWW	1	29.29	4.11	NA	0	277	2.7829	4.434	837	18	2018-10-14	0.2064	2.5765	9.261633621	0.81103019
2018-10-14 18:34:19	3	NIWW	1	29.11	4.09	NA	0	277	2.6878	4.431	838	18	2018-10-14	0.2064	2.4814	8.377264423	0.81103019
2018-10-14 18:39:30	3	NIWW	1	28.93	4.1	NA	0	277	2.6009	4.427	839	18	2018-10-14	0.2064	2.3945	7.643196074	0.81103019
2018-10-14 18:44:41	3	NIWW	1	28.75	4.09	NA	0	277.12	2.4695	4.423	840	18	2018-10-14	0.2064	2.2631	6.653542569	0.807924714
2018-10-14 18:49:52	3	NIWW	1	28.66	4.1	NA	0	277.12	2.3541	4.42	841	18	2018-10-14	0.2064	2.1477	5.890658611	0.807924714
2018-10-14 18:55:03	3	NIWW	1	28.48	4.1	NA	0	277.34	2.2783	4.417	842	18	2018-10-14	0.2064	2.0719	5.437808171	0.802262193
2018-10-14 19:00:14	3	NIWW	1	28.38	4.08	NA	0	277.58	2.1903	4.415	843	19	2018-10-14	0.2064	1.9839	4.95555748	0.796130151
2018-10-14 19:05:25	3	NIWW	1	28.2	4.09	NA	0	277.68	2.1213	4.408	844	19	2018-10-14	0.2064	1.9149	4.607539438	0.793588987
2018-10-14 19:10:36	3	NIWW	1	28.02	4.1	NA	0	277.92	2.0359	4.408	845	19	2018-10-14	0.2064	1.8295	4.210457662	0.787523238
2018-10-14 19:15:47	3	NIWW	1	27.84	4.08	NA	0	278	1.9713	4.402	846	19	2018-10-14	0.2064	1.7649	3.932986142	0.785511642
2018-10-14 19:20:58	3	NIWW	1	27.75	4.11	NA	0	278	1.8862	4.399	847	19	2018-10-14	0.2064	1.6798	3.595175975	0.785511642
2018-10-14 19:26:09	3	NIWW	1	27.57	4.09	NA	0	278	1.8362	4.395	848	19	2018-10-14	0.2064	1.6298	3.410394385	0.785511642
2018-10-14 19:31:20	3	NIWW	1	27.39	4.09	NA	0	278	1.7495	4.391	849	19	2018-10-14	0.2064	1.5431	3.112211074	0.785511642
2018-10-14 19:36:31	3	NIWW	1	27.22	4.09	NA	0	278	1.6787	4.386	850	19	2018-10-14	0.2064	1.4723	2.888155867	0.785511642
2018-10-14 19:41:42	3	NIWW	1	27.13	4.1	NA	0	278	1.6146	4.383	851	19	2018-10-14	0.2064	1.4082	2.699248659	0.785511642
2018-10-14 19:46:53	3	NIWW	1	26.95	4.08	NA	0	278	1.5478	4.378	852	19	2018-10-14	0.2064	1.3414	2.515519694	0.785511642
2018-10-14 19:52:04	3	NIWW	1	26.86	4.08	NA	0	278	1.4418	4.373	853	19	2018-10-14	0.2064	1.2354	2.249296768	0.785511642
2018-10-14 19:57:15	3	NIWW	1	26.77	4.09	NA	0	278	1.3877	4.372	854	19	2018-10-14	0.2064	1.1813	2.1244775	0.785511642
2018-10-14 20:02:27	3	NIWW	1	26.77	4.1	NA	0	278	1.3107	4.369	855	20	2018-10-14	0.2064	1.1043	1.958674149	0.785511642
2018-10-14 20:07:38	3	NIWW	1	26.68	4.07	NA	0	278	1.2561	4.362	856	20	2018-10-14	0.2064	1.0497	1.849006393	0.785511642
2018-10-14 20:12:49	3	NIWW	1	26.5	4.1	NA	0	278.48	1.2012	4.36	857	20	2018-10-14	0.2064	0.9948	1.74492651	0.773549513
2018-10-14 20:18:00	3	NIWW	1	26.41	4.11	NA	0	278.04	1.179	4.356	858	20	2018-10-14	0.2064	0.9726	1.704522103	0.784507772
2018-10-14 20:23:11	3	NIWW	1	26.32	4.09	NA	0	278.06	1.0924	4.349	859	20	2018-10-14	0.2064	0.886	1.555653633	0.784006318
2018-10-14 20:28:22	3	NIWW	1	26.24	4.1	NA	0	278.78	1.052	4.346	860	20	2018-10-14	0.2064	0.8456	1.49072366	0.766165864
2018-10-14 20:33:33	3	NIWW	1	26.15	4.09	NA	0	278.98	1.02	4.344	861	20	2018-10-14	0.2064	0.8136	1.441223031	0.761282628
2018-10-14 20:38:44	3	NIWW	1	26.06	4.1	NA	0	279	1.0192	4.344	862	20	2018-10-14	0.2064	0.8128	1.440006806	0.760796019
2018-10-14 20:43:55	3	NIWW	1	25.97	4.1	NA	0	279	0.9937	4.337	863	20	2018-10-14	0.2064	0.7873	1.401772756	0.760796019
2018-10-14 20:49:06	3	NIWW	1	25.88	4.1	NA	0	279	0.9506	4.333	864	20	2018-10-14	0.2064	0.7442	1.339443541	0.760796019
2018-10-14 20:54:17	3	NIWW	1	25.88	4.1	NA	0	279	0.9326	4.328	865	20	2018-10-14	0.2064	0.7262	1.314240405	0.760796019
2018-10-14 20:59:28	3	NIWW	1	25.79	4.09	NA	0	279.02	0.8591	4.324	866	20	2018-10-14	0.2064	0.6527	1.216155082	0.760309722
2018-10-14 21:04:39	3	NIWW	1	25.79	4.09	NA	0	279.18	0.8175	4.322	867	21	2018-10-14	0.2064	0.6111	1.163920246	0.756430515
2018-10-14 21:09:50	3	NIWW	1	25.79	4.09	NA	0	279.14	0.7875	4.32	868	21	2018-10-14	0.2064	0.5811	1.127648882	0.757398458
2018-10-14 21:15:01	3	NIWW	1	25.79	4.09	NA	0	279.66	0.7819	4.313	869	21	2018-10-14	0.2064	0.5755	1.121004491	0.744911246
2018-10-14 21:20:12	3	NIWW	1	25.7	4.09	NA	0	279.88	0.751	4.311	870	21	2018-10-14	0.2064	0.5446	1.085039487	0.739690369
2018-10-14 21:25:23	3	NIWW	1	25.62	4.08	NA	0	279.78	0.7346	4.308	871	21	2018-10-14	0.2064	0.5282	1.066422363	0.742058944
2018-10-14 21:30:34	3	NIWW	1	25.62	4.08	NA	0	279.98	0.7237	4.309	872	21	2018-10-14	0.2064	0.5173	1.054225833	0.737329355
2018-10-14 21:35:45	3	NIWW	1	25.53	4.11	NA	0	280	0.7341	4.305	873	21	2018-10-14	0.2064	0.5277	1.065859813	0.736858058
2018-10-14 21:40:56	3	NIWW	1	25.44	4.1	NA	0	280	0.702	4.3	874	21	2018-10-14	0.2064	0.4956	1.030358376	0.736858058
2018-10-14 21:46:07	3	NIWW	1	25.44	4.09	NA	0	280	0.6755	4.299	875	21	2018-10-14	0.2064	0.4691	1.001943115	0.736858058
2018-10-14 21:51:18	3	NIWW	1	25.35	4.11	NA	0	280	0.6504	4.296	876	21	2018-10-14	0.2064	0.444	0.975752023	0.736858058
2018-10-14 21:56:29	3	NIWW	1	25.26	4.1	NA	0	280	0.6401	4.292	877	21	2018-10-14	0.2064	0.4337	0.965203432	0.736858058
2018-10-14 22:01:40	3	NIWW	1	25.18	4.09	NA	0	280	0.6207	4.29	878	22	2018-10-14	0.2064	0.4143	0.945643898	0.736858058
2018-10-14 22:06:51	3	NIWW	1	25.18	4.09	NA	0	280	0.6034	4.287	879	22	2018-10-14	0.2064	0.397	0.928536211	0.736858058
2018-10-14 22:12:02	3	NIWW	1	25.09	4.09	NA	0	280	0.5592	4.288	880	22	2018-10-14	0.2064	0.3528	0.886219904	0.736858058
2018-10-14 22:17:13	3	NIWW	1	25.09	4.11	NA	0	280	0.4884	4.285	881	22	2018-10-14	0.2064	0.282	0.822418902	0.736858058
2018-10-14 22:22:24	3	NIWW	1	25	4.1	NA	0	280	0.4572	4.282	882	22	2018-10-14	0.2064	0.2508	0.795781395	0.736858058
2018-10-14 22:27:35	3	NIWW	1	25	4.1	NA	0	280	0.4406	4.279	883	22	2018-10-14	0.2064	0.2342	0.781962307	0.736858058
2018-10-14 22:32:45	3	NIWW	1	25	4.09	NA	0	280	0.4487	4.276	884	22	2018-10-14	0.2064	0.2423	0.788675116	0.736858058
2018-10-14 22:37:56	3	NIWW	1	25	4.09	NA	0	280	0.4495	4.271	885	22	2018-10-14	0.2064	0.2431	0.789341228	0.736858058
2018-10-14 22:43:08	3	NIWW	1	24.91	4.08	NA	0	280	0.3914	4.271	886	22	2018-10-14	0.2064	0.185	0.742398216	0.736858058
2018-10-14 22:48:19	3	NIWW	1	24.91	4.1	NA	0	280	0.4137	4.268	887	22	2018-10-14	0.2064	0.2073	0.760076411	0.736858058
2018-10-14 22:53:30	3	NIWW	1	24.91	4.09	NA	0	280	0.4068	4.267	888	22	2018-10-14	0.2064	0.2004	0.754561963	0.736858058
2018-10-14 22:58:41	3	NIWW	1	24.82	4.11	NA	0	280	0.3947	4.263	889	22	2018-10-14	0.2064	0.1883	0.744988118	0.736858058
2018-10-14 23:03:52	3	NIWW	1	24.82	4.1	NA	0	280.1	0.3862	4.262	890	23	2018-10-14	0.2064	0.1798	0.738335419	0.734506084
2018-10-14 23:09:03	3	NIWW	1	24.82	4.09	NA	0	280	0.3327	4.261	891	23	2018-10-14	0.2064	0.1263	0.697804982	0.736858058
2018-10-14 23:14:14	3	NIWW	1	24.74	4.13	NA	0	280.02	0.3301	4.26	892	23	2018-10-14	0.2064	0.1237	0.695892983	0.736387061
2018-10-14 23:19:25	3	NIWW	1	24.74	4.1	NA	0	280.4	0.3082	4.259	893	23	2018-10-14	0.2064	0.1018	0.679994574	0.727495111
2018-10-14 23:24:36	3	NIWW	1	24.74	4.1	NA	0	280	0.294	4.255	894	23	2018-10-14	0.2064	0.0876	0.669880648	0.736858058
2018-10-14 23:29:47	3	NIWW	1	24.74	4.09	NA	0	280.64	0.2389	4.256	895	23	2018-10-14	0.2064	0.0325	0.632039902	0.721934547
2018-10-14 23:34:58	3	NIWW	1	24.65	4.08	NA	0	280.9	0.2398	4.255	896	23	2018-10-14	0.2064	0.0334	0.63264048	0.715958553
2018-10-14 23:40:09	3	NIWW	1	24.65	4.1	NA	0	280.96	0.2267	4.253	897	23	2018-10-14	0.2064	0.0203	0.623954762	0.714586518
2018-10-14 23:45:20	3	NIWW	1	24.65	4.1	NA	0	280.98	0.2064	4.252	898	23	2018-10-14	0.2064	0	0.610730193	0.714129757
2018-10-14 23:50:31	3	NIWW	1	24.56	4.11	NA	0	281	0.2314	4.249	899	23	2018-10-14	0.2064	0.025	0.627057209	0.713673289
2018-10-14 23:55:42	3	NIWW	1	24.56	4.09	NA	0	281	0.2163	4.248	900	23	2018-10-14	0.2064	0.0099	0.617144225	0.713673289
2018-10-15 00:00:53	3	NIWW	1	24.56	4.1	NA	0	281	0.2524	4.245	901	0	2018-10-15	-0.016	0.2684	0.810699779	0.713673289
2018-10-15 00:06:04	3	NIWW	1	24.56	4.11	NA	0	281	0.2454	4.244	902	0	2018-10-15	-0.016	0.2614	0.804733124	0.713673289
2018-10-15 00:11:15	3	NIWW	1	24.56	4.1	NA	0	281	0.2675	4.244	903	0	2018-10-15	-0.016	0.2835	0.823721781	0.713673289
2018-10-15 00:16:26	3	NIWW	1	24.56	4.11	NA	0	281	0.2753	4.244	904	0	2018-10-15	-0.016	0.2913	0.830530098	0.713673289
2018-10-15 00:21:37	3	NIWW	1	24.56	4.11	NA	0	281	0.2817	4.24	905	0	2018-10-15	-0.016	0.2977	0.836158417	0.713673289
2018-10-15 00:26:48	3	NIWW	1	24.56	4.1	NA	0	281	0.2938	4.24	906	0	2018-10-15	-0.016	0.3098	0.846903892	0.713673289
2018-10-15 00:31:59	3	NIWW	1	24.56	4.11	NA	0	281	0.2884	4.238	907	0	2018-10-15	-0.016	0.3044	0.842091433	0.713673289
2018-10-15 00:37:10	3	NIWW	1	24.56	4.1	NA	0	281	0.2955	4.24	908	0	2018-10-15	-0.016	0.3115	0.848424609	0.713673289
2018-10-15 00:42:21	3	NIWW	1	24.47	4.09	NA	0	281	0.3092	4.239	909	0	2018-10-15	-0.016	0.3252	0.8607799	0.713673289
2018-10-15 00:47:32	3	NIWW	1	24.47	4.09	NA	0	281	0.3264	4.236	910	0	2018-10-15	-0.016	0.3424	0.876546714	0.713673289
2018-10-15 00:52:43	3	NIWW	1	24.47	4.1	NA	0	281	0.3389	4.236	911	0	2018-10-15	-0.016	0.3549	0.888186061	0.713673289
2018-10-15 00:57:54	3	NIWW	1	24.47	4.1	NA	0	281	0.3212	4.234	912	0	2018-10-15	-0.016	0.3372	0.871749785	0.713673289
2018-10-15 01:03:05	3	NIWW	1	24.56	4.11	NA	0	281	0.3195	4.233	913	1	2018-10-15	-0.016	0.3355	0.870187259	0.713673289
2018-10-15 01:08:16	3	NIWW	1	24.56	4.11	NA	0	281	0.3308	4.233	914	1	2018-10-15	-0.016	0.3468	0.880626265	0.713673289
2018-10-15 01:13:27	3	NIWW	1	24.56	4.11	NA	0	281	0.3274	4.232	915	1	2018-10-15	-0.016	0.3434	0.877472222	0.713673289
2018-10-15 01:18:38	3	NIWW	1	24.56	4.1	NA	0	281	0.3055	4.232	916	1	2018-10-15	-0.016	0.3215	0.857425444	0.713673289
2018-10-15 01:23:49	3	NIWW	1	24.56	4.1	NA	0	281	0.301	4.231	917	1	2018-10-15	-0.016	0.317	0.853363312	0.713673289
2018-10-15 01:29:00	3	NIWW	1	24.56	4.1	NA	0	281	0.301	4.23	918	1	2018-10-15	-0.016	0.317	0.853363312	0.713673289
2018-10-15 01:34:11	3	NIWW	1	24.56	4.09	NA	0	281	0.3179	4.231	919	1	2018-10-15	-0.016	0.3339	0.868719205	0.713673289
2018-10-15 01:39:22	3	NIWW	1	24.47	4.09	NA	0	281	0.3235	4.23	920	1	2018-10-15	-0.016	0.3395	0.873868257	0.713673289
2018-10-15 01:44:33	3	NIWW	1	24.47	4.1	NA	0	281	0.3219	4.227	921	1	2018-10-15	-0.016	0.3379	0.872393993	0.713673289
2018-10-15 01:49:44	3	NIWW	1	24.47	4.11	NA	0	281.14	0.3141	4.227	922	1	2018-10-15	-0.016	0.3301	0.865242495	0.710486168
2018-10-15 01:54:55	3	NIWW	1	24.47	4.09	NA	0	281.3	0.3032	4.226	923	1	2018-10-15	-0.016	0.3192	0.855346833	0.706861168
2018-10-15 02:00:06	3	NIWW	1	24.39	4.09	NA	0	281.4	0.3046	4.226	924	2	2018-10-15	-0.016	0.3206	0.856611473	0.704604941
2018-10-15 02:05:17	3	NIWW	1	24.39	4.11	NA	0	281.54	0.3022	4.226	925	2	2018-10-15	-0.016	0.3182	0.854444661	0.701458318
2018-10-15 02:10:28	3	NIWW	1	24.39	4.11	NA	0	281.58	0.2953	4.224	926	2	2018-10-15	-0.016	0.3113	0.84824556	0.700561866
2018-10-15 02:15:39	3	NIWW	1	24.39	4.11	NA	0	281.66	0.3059	4.224	927	2	2018-10-15	-0.016	0.3219	0.857787456	0.698772398
2018-10-15 02:20:50	3	NIWW	1	24.39	4.1	NA	0	281.72	0.3173	4.223	928	2	2018-10-15	-0.016	0.3333	0.868169324	0.697433298
2018-10-15 02:26:01	3	NIWW	1	24.39	4.1	NA	0	281.86	0.3177	4.223	929	2	2018-10-15	-0.016	0.3337	0.868535873	0.694318701
2018-10-15 02:31:12	3	NIWW	1	24.39	4.09	NA	0	281.84	0.2952	4.222	930	2	2018-10-15	-0.016	0.3112	0.848156049	0.694762791
2018-10-15 02:36:23	3	NIWW	1	24.39	4.08	NA	0	281.92	0.2843	4.222	931	2	2018-10-15	-0.016	0.3003	0.838455802	0.692988136
2018-10-15 02:41:34	3	NIWW	1	24.3	4.13	NA	0	282	0.288	4.221	932	2	2018-10-15	-0.016	0.304	0.841736045	0.691218014
2018-10-15 02:46:45	3	NIWW	1	24.3	4.11	NA	0	281.98	0.2816	4.221	933	2	2018-10-15	-0.016	0.2976	0.836070182	0.69166012
2018-10-15 02:51:56	3	NIWW	1	24.3	4.13	NA	0	282	0.2848	4.221	934	2	2018-10-15	-0.016	0.3008	0.83889833	0.691218014
2018-10-15 02:57:07	3	NIWW	1	24.39	4.1	NA	0	282	0.2854	4.219	935	2	2018-10-15	-0.016	0.3014	0.839429672	0.691218014
2018-10-15 03:02:18	3	NIWW	1	24.39	4.09	NA	0	282	0.2893	4.218	936	3	2018-10-15	-0.016	0.3053	0.842891606	0.691218014
2018-10-15 03:07:29	3	NIWW	1	24.39	4.11	NA	0	281.02	0.2953	4.218	937	3	2018-10-15	-0.016	0.3113	0.84824556	0.713217112
2018-10-15 03:12:40	3	NIWW	1	24.39	4.1	NA	0	281.04	0.2946	4.217	938	3	2018-10-15	-0.016	0.3106	0.847619184	0.712761227
2018-10-15 03:17:51	3	NIWW	1	24.39	4.11	NA	0	281	0.3019	4.217	939	3	2018-10-15	-0.016	0.3179	0.854174195	0.713673289
2018-10-15 03:23:02	3	NIWW	1	24.39	4.09	NA	0	282	0.2969	4.216	940	3	2018-10-15	-0.016	0.3129	0.849679015	0.691218014
2018-10-15 03:28:13	3	NIWW	1	24.39	4.09	NA	0	282	0.2948	4.215	941	3	2018-10-15	-0.016	0.3108	0.847798101	0.691218014
2018-10-15 03:33:24	3	NIWW	1	24.39	4.14	NA	0	282	0.2941	4.215	942	3	2018-10-15	-0.016	0.3101	0.847172055	0.691218014
2018-10-15 03:38:35	3	NIWW	1	24.39	4.11	NA	0	282	0.2923	4.214	943	3	2018-10-15	-0.016	0.3083	0.845564346	0.691218014
2018-10-15 03:43:46	3	NIWW	1	24.39	4.11	NA	0	282	0.2931	4.214	944	3	2018-10-15	-0.016	0.3091	0.846278506	0.691218014
2018-10-15 03:48:57	3	NIWW	1	24.3	4.09	NA	0	282	0.2924	4.213	945	3	2018-10-15	-0.016	0.3084	0.845653583	0.691218014
2018-10-15 03:54:08	3	NIWW	1	24.3	4.1	NA	0	282	0.3033	4.212	946	3	2018-10-15	-0.016	0.3193	0.855437102	0.691218014
2018-10-15 03:59:19	3	NIWW	1	24.39	4.13	NA	0	282	0.309	4.211	947	3	2018-10-15	-0.016	0.325	0.860598243	0.691218014
2018-10-15 04:04:30	3	NIWW	1	24.39	4.09	NA	0	282	0.3153	4.211	948	4	2018-10-15	-0.016	0.3313	0.866338898	0.691218014
2018-10-15 04:09:41	3	NIWW	1	24.39	4.11	NA	0	282	0.3191	4.211	949	4	2018-10-15	-0.016	0.3351	0.869820013	0.691218014
2018-10-15 04:14:52	3	NIWW	1	24.39	4.09	NA	0	282	0.3289	4.21	950	4	2018-10-15	-0.016	0.3449	0.878862317	0.691218014
2018-10-15 04:20:03	3	NIWW	1	24.47	4.11	NA	0	282	0.3484	4.21	951	4	2018-10-15	-0.016	0.3644	0.897135221	0.691218014
2018-10-15 04:25:14	3	NIWW	1	24.47	4.09	NA	0	282	0.3546	4.209	952	4	2018-10-15	-0.016	0.3706	0.903024296	0.691218014
2018-10-15 04:30:25	3	NIWW	1	24.47	4.1	NA	0	281.78	0.3639	4.209	953	4	2018-10-15	-0.016	0.3799	0.911930471	0.696096764
2018-10-15 04:35:36	3	NIWW	1	24.56	4.11	NA	0	281.96	0.3876	4.21	954	4	2018-10-15	-0.016	0.4036	0.935026021	0.692102509
2018-10-15 04:40:47	3	NIWW	1	24.47	4.09	NA	0	281.94	0.4168	4.213	955	4	2018-10-15	-0.016	0.4328	0.964287145	0.692545181
2018-10-15 04:45:58	3	NIWW	1	24.39	4.08	NA	0	281.98	0.411	4.211	956	4	2018-10-15	-0.016	0.427	0.958403021	0.69166012
2018-10-15 04:51:09	3	NIWW	1	24.3	4.1	NA	0	281.98	0.3933	4.211	957	4	2018-10-15	-0.016	0.4093	0.940667349	0.69166012
2018-10-15 04:56:20	3	NIWW	1	24.12	4.1	NA	0	281.98	0.3847	4.21	958	4	2018-10-15	-0.016	0.4007	0.93216887	0.69166012
2018-10-15 05:01:31	3	NIWW	1	23.95	4.11	NA	0	282	0.3821	4.209	959	5	2018-10-15	-0.016	0.3981	0.929614709	0.691218014
2018-10-15 05:06:42	3	NIWW	1	23.86	4.09	NA	0	282	0.353	4.208	960	5	2018-10-15	-0.016	0.369	0.901500844	0.691218014
2018-10-15 05:11:53	3	NIWW	1	23.77	4.09	NA	0	282	0.3299	4.205	961	5	2018-10-15	-0.016	0.3459	0.87979027	0.691218014
2018-10-15 05:17:04	3	NIWW	1	23.69	4.09	NA	0	282	0.3163	4.204	962	5	2018-10-15	-0.016	0.3323	0.867253628	0.691218014
2018-10-15 05:22:15	3	NIWW	1	23.6	4.09	NA	0	282	0.2871	4.204	963	5	2018-10-15	-0.016	0.3031	0.840936969	0.691218014
2018-10-15 05:27:26	3	NIWW	1	23.51	4.1	NA	0	282	0.2485	4.203	964	5	2018-10-15	-0.016	0.2645	0.807370063	0.691218014
2018-10-15 05:32:37	3	NIWW	1	23.43	4.09	NA	0	282	0.2194	4.203	965	5	2018-10-15	-0.016	0.2354	0.78295318	0.691218014
2018-10-15 05:37:48	3	NIWW	1	23.34	4.1	NA	0	282	0.1864	4.203	966	5	2018-10-15	-0.016	0.2024	0.756156223	0.691218014
2018-10-15 05:42:59	3	NIWW	1	23.25	4.13	NA	0	282	0.163	4.201	967	5	2018-10-15	-0.016	0.179	0.73771235	0.691218014
2018-10-15 05:48:10	3	NIWW	1	23.16	4.11	NA	0	282	0.1372	4.199	968	5	2018-10-15	-0.016	0.1532	0.717897814	0.691218014
2018-10-15 05:53:21	3	NIWW	1	23.08	4.13	NA	0	282	0.1207	4.195	969	5	2018-10-15	-0.016	0.1367	0.705505657	0.691218014
2018-10-15 05:58:32	3	NIWW	1	22.99	4.13	NA	0	282	0.1048	4.194	970	5	2018-10-15	-0.016	0.1208	0.693766549	0.691218014
2018-10-15 06:03:43	3	NIWW	1	22.99	4.13	NA	0	282	0.0842	4.191	971	6	2018-10-15	-0.016	0.1002	0.678847386	0.691218014
2018-10-15 06:08:54	3	NIWW	1	22.99	4.11	NA	0	282	0.0708	4.191	972	6	2018-10-15	-0.016	0.0868	0.669315346	0.691218014
2018-10-15 06:14:05	3	NIWW	1	22.99	4.1	NA	0	282	0.0599	4.19	973	6	2018-10-15	-0.016	0.0759	0.661660476	0.691218014
2018-10-15 06:19:16	3	NIWW	1	22.99	4.1	NA	0	282	0.0486	4.19	974	6	2018-10-15	-0.016	0.0646	0.653817107	0.691218014
2018-10-15 06:24:27	3	NIWW	1	23.08	4.13	NA	0	282	0.0189	4.189	975	6	2018-10-15	-0.016	0.0349	0.633642711	0.691218014
2018-10-15 06:29:38	3	NIWW	1	23.08	4.1	NA	0	282	-0.0039	4.188	976	6	2018-10-15	-0.016	0.0121	0.618578689	0.691218014
2018-10-15 06:34:49	3	NIWW	1	23.16	4.13	NA	0	282	-0.0034	4.186	977	6	2018-10-15	-0.016	0.0126	0.618905168	0.691218014
2018-10-15 06:40:00	3	NIWW	1	23.16	4.11	NA	0	282	-0.016	4.185	978	6	2018-10-15	-0.016	0	0.610730193	0.691218014
2018-10-15 06:45:11	3	NIWW	1	23.34	4.11	NA	0	282	-0.007	4.183	979	6	2018-10-15	-0.016	0.009	0.616558358	0.691218014
2018-10-15 06:50:22	3	NIWW	1	23.43	4.11	NA	0	282	0.0177	4.181	980	6	2018-10-15	-0.016	0.0337	0.6328408	0.691218014
2018-10-15 06:55:33	3	NIWW	1	23.69	4.1	NA	0	282	0.05	4.179	981	6	2018-10-15	-0.016	0.066	0.654783783	0.691218014
2018-10-15 07:00:44	3	NIWW	1	23.86	4.1	NA	0	282	0.0843	4.178	982	7	2018-10-15	-0.016	0.1003	0.678919028	0.691218014
2018-10-15 07:05:55	3	NIWW	1	24.12	4.11	NA	0	282	0.1351	4.178	983	7	2018-10-15	-0.016	0.1511	0.716308621	0.691218014
2018-10-15 07:11:06	3	NIWW	1	24.3	4.09	NA	0	282	0.1939	4.178	984	7	2018-10-15	-0.016	0.2099	0.762164757	0.691218014
2018-10-15 07:16:17	3	NIWW	1	24.47	4.11	NA	0	282	0.2329	4.178	985	7	2018-10-15	-0.016	0.2489	0.794187396	0.691218014
2018-10-15 07:21:28	3	NIWW	1	24.56	4.11	NA	0	282	0.2599	4.178	986	7	2018-10-15	-0.016	0.2759	0.817141724	0.691218014
2018-10-15 07:26:39	3	NIWW	1	24.65	4.11	NA	0	282	0.2817	4.179	987	7	2018-10-15	-0.016	0.2977	0.836158417	0.691218014
2018-10-15 07:31:50	3	NIWW	1	24.65	4.1	NA	0	282	0.3269	4.178	988	7	2018-10-15	-0.016	0.3429	0.877009346	0.691218014
2018-10-15 07:37:01	3	NIWW	1	24.74	4.1	NA	0	282	0.375	4.177	989	7	2018-10-15	-0.016	0.391	0.922675479	0.691218014
2018-10-15 07:42:12	3	NIWW	1	24.91	4.1	NA	0	282	0.4113	4.176	990	7	2018-10-15	-0.016	0.4273	0.958706489	0.691218014
2018-10-15 07:47:23	3	NIWW	1	25	4.09	NA	0	282	0.4459	4.176	991	7	2018-10-15	-0.016	0.4619	0.99435904	0.691218014
2018-10-15 07:52:34	3	NIWW	1	25	4.09	NA	0	282	0.4637	4.178	992	7	2018-10-15	-0.016	0.4797	1.013213953	0.691218014
2018-10-15 07:57:45	3	NIWW	1	25.09	4.11	NA	0	282	0.486	4.178	993	7	2018-10-15	-0.016	0.502	1.037340888	0.691218014
2018-10-15 08:02:56	3	NIWW	1	25.09	4.11	NA	0	282	0.4975	4.178	994	8	2018-10-15	-0.016	0.5135	1.050006705	0.691218014
2018-10-15 08:08:07	3	NIWW	1	25.09	4.08	NA	0	282	0.5495	4.174	995	8	2018-10-15	-0.016	0.5655	1.109236732	0.691218014
2018-10-15 08:13:18	3	NIWW	1	25.18	4.11	NA	0	282	0.6121	4.173	996	8	2018-10-15	-0.016	0.6281	1.184989519	0.691218014
2018-10-15 08:18:29	3	NIWW	1	25.35	4.09	NA	0	282	0.6839	4.17	997	8	2018-10-15	-0.016	0.6999	1.278265997	0.691218014
2018-10-15 08:23:40	3	NIWW	1	25.62	4.08	NA	0	282	0.7649	4.168	998	8	2018-10-15	-0.016	0.7809	1.392337194	0.691218014
2018-10-15 08:28:51	3	NIWW	1	25.88	4.11	NA	0	282	0.8722	4.239	999	8	2018-10-15	-0.016	0.8882	1.559269528	0.691218014
2018-10-15 08:34:02	3	NIWW	1	26.15	4.1	NA	0	282	1.0727	4.509	1000	8	2018-10-15	-0.016	1.0887	1.926693093	0.691218014
2018-10-15 08:39:13	3	NIWW	1	26.5	4.09	NA	0	282	1.4145	4.552	1001	8	2018-10-15	-0.016	1.4305	2.763523926	0.691218014
2018-10-15 08:44:24	3	NIWW	1	26.86	4.09	NA	0	282	1.7796	4.554	1002	8	2018-10-15	-0.016	1.7956	4.062492413	0.691218014
2018-10-15 08:49:35	3	NIWW	1	27.04	4.09	NA	0	282	2.1556	4.556	1003	8	2018-10-15	-0.016	2.1716	6.041120331	0.691218014
2018-10-15 08:54:46	3	NIWW	1	27.22	4.08	NA	0	282	2.4783	4.557	1004	8	2018-10-15	-0.016	2.4943	8.492087011	0.691218014
2018-10-15 08:59:57	3	NIWW	1	27.22	4.09	NA	0	282	2.6941	4.557	1005	8	2018-10-15	-0.016	2.7101	10.66394612	0.691218014
2018-10-15 09:05:08	3	NIWW	1	27.04	4.1	NA	0	282	2.8293	4.555	1006	9	2018-10-15	-0.016	2.8453	12.2993337	0.691218014
2018-10-15 09:10:19	3	NIWW	1	26.86	4.1	NA	0	282	2.9163	4.555	1007	9	2018-10-15	-0.016	2.9323	13.48200981	0.691218014
2018-10-15 09:15:30	3	NIWW	1	26.77	4.11	NA	0	282	2.9809	4.551	1008	9	2018-10-15	-0.016	2.9969	14.43316336	0.691218014
2018-10-15 09:20:41	3	NIWW	1	26.68	4.09	NA	0	282	3.0305	4.55	1009	9	2018-10-15	-0.016	3.0465	15.20875806	0.691218014
2018-10-15 09:25:52	3	NIWW	1	26.68	4.09	NA	0	282	3.066	4.547	1010	9	2018-10-15	-0.016	3.082	15.78933323	0.691218014
2018-10-15 09:31:03	3	NIWW	1	26.68	4.09	NA	0	282	3.0868	4.545	1011	9	2018-10-15	-0.016	3.1028	16.13974462	0.691218014
2018-10-15 09:36:14	3	NIWW	1	26.68	4.08	NA	0	282	3.0765	4.544	1012	9	2018-10-15	-0.016	3.0925	15.96526221	0.691218014
2018-10-15 09:41:25	3	NIWW	1	26.59	4.09	NA	0	282	3.0489	4.543	1013	9	2018-10-15	-0.016	3.0649	15.50696023	0.691218014
2018-10-15 09:46:36	3	NIWW	1	26.59	4.1	NA	0	282	3.0288	4.54	1014	9	2018-10-15	-0.016	3.0448	15.18149785	0.691218014
2018-10-15 09:51:47	3	NIWW	1	26.59	4.09	NA	0	282	3.026	4.537	1015	9	2018-10-15	-0.016	3.042	15.13670517	0.691218014
2018-10-15 09:56:58	3	NIWW	1	26.77	4.1	NA	0	282	3.0574	4.534	1016	9	2018-10-15	-0.016	3.0734	15.64668416	0.691218014
2018-10-15 10:02:09	3	NIWW	1	26.95	4.08	NA	0	282	3.111	4.53	1017	10	2018-10-15	-0.016	3.127	16.5572339	0.691218014
2018-10-15 10:07:20	3	NIWW	1	27.13	4.09	NA	0	282	3.1903	4.528	1018	10	2018-10-15	-0.016	3.2063	18.00245955	0.691218014
2018-10-15 10:12:31	3	NIWW	1	27.48	4.11	NA	0	282	3.3786	4.523	1019	10	2018-10-15	-0.016	3.3946	NA	0.691218014
2018-10-15 10:17:42	3	NIWW	1	27.84	4.09	NA	0	282	3.5937	4.522	1020	10	2018-10-15	-0.016	3.6097	NA	0.691218014
2018-10-15 10:22:53	3	NIWW	1	28.11	4.08	NA	0	281.9	3.7635	4.519	1021	10	2018-10-15	-0.016	3.7795	NA	0.693431374
2018-10-15 10:28:04	3	NIWW	1	28.38	4.11	NA	0	281.98	3.904	4.516	1022	10	2018-10-15	-0.016	3.92	NA	0.69166012
2018-10-15 10:33:15	3	NIWW	1	28.57	4.11	NA	0	281.68	4.0181	4.514	1023	10	2018-10-15	-0.016	4.0341	NA	0.698325746
2018-10-15 10:38:26	3	NIWW	1	28.75	4.07	NA	0	281.76	4.116	4.511	1024	10	2018-10-15	-0.016	4.132	NA	0.69654199
2018-10-15 10:43:37	3	NIWW	1	29.02	4.09	NA	0	281.94	4.2675	4.508	1025	10	2018-10-15	-0.016	4.2835	NA	0.692545181
2018-10-15 10:48:48	3	NIWW	1	29.38	4.08	NA	0	281.7	4.3925	4.504	1026	10	2018-10-15	-0.016	4.4085	NA	0.697879379
2018-10-15 10:53:59	3	NIWW	1	29.75	4.1	NA	0	281.58	4.4896	4.504	1027	10	2018-10-15	-0.016	4.5056	NA	0.700561866
2018-10-15 10:59:10	3	NIWW	1	30.03	4.09	NA	0	281.08	4.5532	4.503	1028	10	2018-10-15	-0.016	4.5692	NA	0.71185033
2018-10-15 11:04:21	3	NIWW	1	30.3	4.08	NA	0	281.06	4.6205	4.501	1029	11	2018-10-15	-0.016	4.6365	NA	0.712305633
2018-10-15 11:09:32	3	NIWW	1	30.67	4.09	NA	0	281	4.7092	4.498	1030	11	2018-10-15	-0.016	4.7252	NA	0.713673289
2018-10-15 11:14:43	3	NIWW	1	30.95	4.1	NA	0	281	4.7977	4.494	1031	11	2018-10-15	-0.016	4.8137	NA	0.713673289
2018-10-15 11:19:54	3	NIWW	1	31.32	4.09	NA	0	281	4.8684	4.492	1032	11	2018-10-15	-0.016	4.8844	NA	0.713673289
2018-10-15 11:25:05	3	NIWW	1	31.6	4.11	NA	0	281	4.9259	4.49	1033	11	2018-10-15	-0.016	4.9419	NA	0.713673289
2018-10-15 11:30:16	3	NIWW	1	31.89	4.1	NA	0	281	4.9678	4.487	1034	11	2018-10-15	-0.016	4.9838	NA	0.713673289
2018-10-15 11:35:27	3	NIWW	1	32.17	4.08	NA	0	281	5.0281	4.478	1035	11	2018-10-15	-0.016	5.0441	NA	0.713673289
2018-10-15 11:40:38	3	NIWW	1	32.74	4.09	NA	0	281	5.1086	4.472	1036	11	2018-10-15	-0.016	5.1246	NA	0.713673289
2018-10-15 11:45:49	3	NIWW	1	33.22	4.09	NA	0	281	5.1679	4.463	1037	11	2018-10-15	-0.016	5.1839	NA	0.713673289
2018-10-15 11:51:01	3	NIWW	1	33.99	4.05	NA	0	281	5.1982	4.456	1038	11	2018-10-15	-0.016	5.2142	NA	0.713673289
2018-10-15 11:56:12	3	NIWW	1	34.76	4.08	NA	0	281	5.1842	4.452	1039	11	2018-10-15	-0.016	5.2002	NA	0.713673289
2018-10-15 12:01:23	3	NIWW	1	35.45	4.1	NA	0	281	5.1558	4.455	1040	12	2018-10-15	-0.016	5.1718	NA	0.713673289
2018-10-15 12:06:34	3	NIWW	1	35.95	4.07	NA	0	281	5.1464	4.455	1041	12	2018-10-15	-0.016	5.1624	NA	0.713673289
2018-10-15 12:11:45	3	NIWW	1	36.25	4.09	NA	0	281	5.1267	4.452	1042	12	2018-10-15	-0.016	5.1427	NA	0.713673289
2018-10-15 12:16:56	3	NIWW	1	36.65	4.1	NA	0	281	5.1299	4.448	1043	12	2018-10-15	-0.016	5.1459	NA	0.713673289
2018-10-15 12:22:07	3	NIWW	1	37.26	4.07	NA	0	281	5.1172	4.454	1044	12	2018-10-15	-0.016	5.1332	NA	0.713673289
2018-10-15 12:27:18	3	NIWW	1	37.06	4.1	NA	0	281	5.1136	4.462	1045	12	2018-10-15	-0.016	5.1296	NA	0.713673289
2018-10-15 12:32:29	3	NIWW	1	36.75	4.07	NA	0	281	5.137	4.453	1046	12	2018-10-15	-0.016	5.153	NA	0.713673289
2018-10-15 12:37:40	3	NIWW	1	36.75	4.08	NA	0	281	5.1239	4.456	1047	12	2018-10-15	-0.016	5.1399	NA	0.713673289
2018-10-15 12:42:51	3	NIWW	1	36.55	4.07	NA	0	281	5.17	4.451	1048	12	2018-10-15	-0.016	5.186	NA	0.713673289
2018-10-15 12:48:02	3	NIWW	1	36.35	4.05	NA	0	280.62	5.1212	4.462	1049	12	2018-10-15	-0.016	5.1372	NA	0.722396299
2018-10-15 12:53:13	3	NIWW	1	35.75	4.09	NA	0	280	5.1409	4.454	1050	12	2018-10-15	-0.016	5.1569	NA	0.736858058
2018-10-15 12:58:24	3	NIWW	1	35.65	4.08	NA	0	280	5.1338	4.451	1051	12	2018-10-15	-0.016	5.1498	NA	0.736858058
2018-10-15 13:03:35	3	NIWW	1	35.65	4.08	NA	0	280.08	5.1595	4.448	1052	13	2018-10-15	-0.016	5.1755	NA	0.734975878
2018-10-15 13:08:46	3	NIWW	1	35.75	4.08	NA	0	280	5.1638	4.444	1053	13	2018-10-15	-0.016	5.1798	NA	0.736858058
2018-10-15 13:13:57	3	NIWW	1	35.95	4.08	NA	0	280.04	5.2317	4.448	1054	13	2018-10-15	-0.016	5.2477	NA	0.735916366
2018-10-15 13:19:08	3	NIWW	1	36.35	4.1	NA	0	280.04	5.2755	4.446	1055	13	2018-10-15	-0.016	5.2915	NA	0.735916366
2018-10-15 13:24:19	3	NIWW	1	36.75	4.04	NA	0	280	5.2894	4.449	1056	13	2018-10-15	-0.016	5.3054	NA	0.736858058
2018-10-15 13:29:30	3	NIWW	1	36.55	4.09	NA	0	280	5.3375	4.454	1057	13	2018-10-15	-0.016	5.3535	NA	0.736858058
2018-10-15 13:34:41	3	NIWW	1	36.45	4.07	NA	0	280	5.3422	4.451	1058	13	2018-10-15	-0.016	5.3582	NA	0.736858058
2018-10-15 13:39:52	3	NIWW	1	36.55	4.09	NA	0	280	5.3797	4.453	1059	13	2018-10-15	-0.016	5.3957	NA	0.736858058
2018-10-15 13:45:03	3	NIWW	1	36.45	4.07	NA	0	280	5.3738	4.46	1060	13	2018-10-15	-0.016	5.3898	NA	0.736858058
2018-10-15 13:50:14	3	NIWW	1	36.35	4.09	NA	0	280	5.4526	4.456	1061	13	2018-10-15	-0.016	5.4686	NA	0.736858058
2018-10-15 13:55:25	3	NIWW	1	36.25	4.08	NA	0	280	5.4583	4.462	1062	13	2018-10-15	-0.016	5.4743	NA	0.736858058
2018-10-15 14:00:36	3	NIWW	1	35.75	4.07	NA	0	280	5.4736	4.466	1063	14	2018-10-15	-0.016	5.4896	NA	0.736858058
2018-10-15 14:05:47	3	NIWW	1	35.65	4.07	NA	0	280	5.5222	4.457	1064	14	2018-10-15	-0.016	5.5382	NA	0.736858058
2018-10-15 14:10:58	3	NIWW	1	35.75	4.09	NA	0	280	5.5012	4.457	1065	14	2018-10-15	-0.016	5.5172	NA	0.736858058
2018-10-15 14:16:09	3	NIWW	1	35.55	4.05	NA	0	280	5.3996	4.47	1066	14	2018-10-15	-0.016	5.4156	NA	0.736858058
2018-10-15 14:21:20	3	NIWW	1	35.36	4.09	NA	0	280	5.3588	4.469	1067	14	2018-10-15	-0.016	5.3748	NA	0.736858058
2018-10-15 14:26:31	3	NIWW	1	35.26	4.07	NA	0	280	5.3199	4.47	1068	14	2018-10-15	-0.016	5.3359	NA	0.736858058
2018-10-15 14:31:42	3	NIWW	1	35.16	4.07	NA	0	280	5.2708	4.475	1069	14	2018-10-15	-0.016	5.2868	NA	0.736858058
2018-10-15 14:36:53	3	NIWW	1	35.16	4.09	NA	0	280	5.3185	4.472	1070	14	2018-10-15	-0.016	5.3345	NA	0.736858058
2018-10-15 14:42:04	3	NIWW	1	35.06	4.09	NA	0	280	5.2851	4.476	1071	14	2018-10-15	-0.016	5.3011	NA	0.736858058
2018-10-15 14:47:15	3	NIWW	1	34.96	4.08	NA	0	280	5.3107	4.471	1072	14	2018-10-15	-0.016	5.3267	NA	0.736858058
2018-10-15 14:52:26	3	NIWW	1	35.06	4.08	NA	0	280	5.3554	4.468	1073	14	2018-10-15	-0.016	5.3714	NA	0.736858058
2018-10-15 14:57:38	3	NIWW	1	35.26	4.08	NA	0	280	5.4096	4.465	1074	14	2018-10-15	-0.016	5.4256	NA	0.736858058
2018-10-15 15:02:49	3	NIWW	1	35.45	4.08	NA	0	280	5.4738	4.472	1075	15	2018-10-15	-0.016	5.4898	NA	0.736858058
2018-10-15 15:08:00	3	NIWW	1	35.55	4.08	NA	0	280	5.5436	4.475	1076	15	2018-10-15	-0.016	5.5596	NA	0.736858058
2018-10-15 15:13:11	3	NIWW	1	35.65	4.08	NA	0	280	5.629	4.475	1077	15	2018-10-15	-0.016	5.645	NA	0.736858058
2018-10-15 15:18:22	3	NIWW	1	35.65	4.08	NA	0	280	5.6623	4.476	1078	15	2018-10-15	-0.016	5.6783	NA	0.736858058
2018-10-15 15:23:33	3	NIWW	1	35.45	4.08	NA	0	280	5.6564	4.479	1079	15	2018-10-15	-0.016	5.6724	NA	0.736858058
2018-10-15 15:28:44	3	NIWW	1	35.45	4.1	NA	0	280	5.6979	4.472	1080	15	2018-10-15	-0.016	5.7139	NA	0.736858058
2018-10-15 15:33:55	3	NIWW	1	35.45	4.09	NA	0	280	5.7043	4.473	1081	15	2018-10-15	-0.016	5.7203	NA	0.736858058
2018-10-15 15:39:06	3	NIWW	1	35.45	4.07	NA	0	280	5.6957	4.469	1082	15	2018-10-15	-0.016	5.7117	NA	0.736858058
2018-10-15 15:44:17	3	NIWW	1	35.45	4.08	NA	0	280	5.6409	4.472	1083	15	2018-10-15	-0.016	5.6569	NA	0.736858058
2018-10-15 15:49:28	3	NIWW	1	35.45	4.05	NA	0	280	5.6391	4.474	1084	15	2018-10-15	-0.016	5.6551	NA	0.736858058
2018-10-15 15:54:39	3	NIWW	1	35.45	4.08	NA	0	280.02	5.6209	4.477	1085	15	2018-10-15	-0.016	5.6369	NA	0.736387061
2018-10-15 15:59:50	3	NIWW	1	35.26	4.07	NA	0	280	5.5643	4.479	1086	15	2018-10-15	-0.016	5.5803	NA	0.736858058
2018-10-15 16:05:01	3	NIWW	1	34.86	4.08	NA	0	280	5.5071	4.479	1087	16	2018-10-15	-0.016	5.5231	NA	0.736858058
2018-10-15 16:10:12	3	NIWW	1	34.47	4.08	NA	0	280	5.419	4.479	1088	16	2018-10-15	-0.016	5.435	NA	0.736858058
2018-10-15 16:15:23	3	NIWW	1	34.18	4.1	NA	0	280	5.3224	4.483	1089	16	2018-10-15	-0.016	5.3384	NA	0.736858058
2018-10-15 16:20:34	3	NIWW	1	33.7	4.1	NA	0	280	5.2177	4.484	1090	16	2018-10-15	-0.016	5.2337	NA	0.736858058
2018-10-15 16:25:45	3	NIWW	1	33.31	4.09	NA	0	280	5.1098	4.48	1091	16	2018-10-15	-0.016	5.1258	NA	0.736858058
2018-10-15 16:30:56	3	NIWW	1	33.02	4.09	NA	0	280.02	4.997	4.48	1092	16	2018-10-15	-0.016	5.013	NA	0.736387061
2018-10-15 16:36:07	3	NIWW	1	32.74	4.11	NA	0	280.02	4.8851	4.48	1093	16	2018-10-15	-0.016	4.9011	NA	0.736387061
2018-10-15 16:41:18	3	NIWW	1	32.55	4.09	NA	0	280	4.7751	4.478	1094	16	2018-10-15	-0.016	4.7911	NA	0.736858058
2018-10-15 16:46:29	3	NIWW	1	32.26	4.1	NA	0	280.42	4.6617	4.476	1095	16	2018-10-15	-0.016	4.6777	NA	0.727030099
2018-10-15 16:51:40	3	NIWW	1	32.07	4.08	NA	0	280.3	4.546	4.478	1096	16	2018-10-15	-0.016	4.562	NA	0.729824635
2018-10-15 16:56:51	3	NIWW	1	31.89	4.1	NA	0	280.12	4.439	4.477	1097	16	2018-10-15	-0.016	4.455	NA	0.734036591
2018-10-15 17:02:02	3	NIWW	1	31.79	4.1	NA	0	280.4	4.3491	4.476	1098	17	2018-10-15	-0.016	4.3651	NA	0.727495111
2018-10-15 17:07:13	3	NIWW	1	31.7	4.09	NA	0	280.48	4.2624	4.472	1099	17	2018-10-15	-0.016	4.2784	NA	0.725636847
2018-10-15 17:12:24	3	NIWW	1	31.79	4.09	NA	0	280.7	4.1866	4.472	1100	17	2018-10-15	-0.016	4.2026	NA	0.720551059
2018-10-15 17:17:35	3	NIWW	1	31.79	4.08	NA	0	280.66	4.1224	4.469	1101	17	2018-10-15	-0.016	4.1384	NA	0.721473089
2018-10-15 17:22:46	3	NIWW	1	31.79	4.08	NA	0	280.74	4.0644	4.469	1102	17	2018-10-15	-0.016	4.0804	NA	0.719630207
2018-10-15 17:27:57	3	NIWW	1	31.79	4.09	NA	0	280.98	4.0217	4.471	1103	17	2018-10-15	-0.016	4.0377	NA	0.714129757
2018-10-15 17:33:08	3	NIWW	1	31.6	4.09	NA	0	281	3.96	4.47	1104	17	2018-10-15	-0.016	3.976	NA	0.713673289
2018-10-15 17:38:19	3	NIWW	1	31.51	4.09	NA	0	281	3.8927	4.469	1105	17	2018-10-15	-0.016	3.9087	NA	0.713673289
2018-10-15 17:43:30	3	NIWW	1	31.51	4.08	NA	0	281	3.8277	4.467	1106	17	2018-10-15	-0.016	3.8437	NA	0.713673289
2018-10-15 17:48:41	3	NIWW	1	31.42	4.08	NA	0	280.98	3.7749	4.465	1107	17	2018-10-15	-0.016	3.7909	NA	0.714129757
2018-10-15 17:53:52	3	NIWW	1	31.32	4.07	NA	0	281	3.7084	4.464	1108	17	2018-10-15	-0.016	3.7244	NA	0.713673289
2018-10-15 17:59:04	3	NIWW	1	31.23	4.09	NA	0	281	3.6465	4.463	1109	17	2018-10-15	-0.016	3.6625	NA	0.713673289
2018-10-15 18:04:15	3	NIWW	1	31.14	4.1	NA	0	281	3.5816	4.463	1110	18	2018-10-15	-0.016	3.5976	NA	0.713673289
2018-10-15 18:09:26	3	NIWW	1	31.04	4.07	NA	0	281	3.506	4.462	1111	18	2018-10-15	-0.016	3.522	NA	0.713673289
2018-10-15 18:14:37	3	NIWW	1	30.86	4.09	NA	0	281	3.4082	4.463	1112	18	2018-10-15	-0.016	3.4242	NA	0.713673289
2018-10-15 18:19:48	3	NIWW	1	30.77	4.07	NA	0	281	3.3315	4.462	1113	18	2018-10-15	-0.016	3.3475	NA	0.713673289
2018-10-15 18:24:59	3	NIWW	1	30.67	4.09	NA	0	281	3.2667	4.461	1114	18	2018-10-15	-0.016	3.2827	NA	0.713673289
2018-10-15 18:30:10	3	NIWW	1	30.58	4.09	NA	0	281	3.1957	4.458	1115	18	2018-10-15	-0.016	3.2117	18.10534159	0.713673289
2018-10-15 18:35:21	3	NIWW	1	30.39	4.08	NA	0	281	3.1106	4.457	1116	18	2018-10-15	-0.016	3.1266	16.55024624	0.713673289
2018-10-15 18:40:32	3	NIWW	1	30.3	4.11	NA	0	281	3.0198	4.455	1117	18	2018-10-15	-0.016	3.0358	15.03799111	0.713673289
2018-10-15 18:45:43	3	NIWW	1	30.21	4.08	NA	0	281	2.9183	4.451	1118	18	2018-10-15	-0.016	2.9343	13.51049499	0.713673289
2018-10-15 18:50:54	3	NIWW	1	30.12	4.11	NA	0	281	2.828	4.448	1119	18	2018-10-15	-0.016	2.844	12.28247193	0.713673289
2018-10-15 18:56:05	3	NIWW	1	30.03	4.1	NA	0	281	2.7411	4.445	1120	18	2018-10-15	-0.016	2.7571	11.20620486	0.713673289
2018-10-15 19:01:16	3	NIWW	1	29.84	4.08	NA	0	281	2.6567	4.442	1121	19	2018-10-15	-0.016	2.6727	10.25125677	0.713673289
2018-10-15 19:06:27	3	NIWW	1	29.66	4.1	NA	0	281	2.5722	4.439	1122	19	2018-10-15	-0.016	2.5882	9.37669598	0.713673289
2018-10-15 19:11:38	3	NIWW	1	29.38	4.09	NA	0	281	2.4837	4.436	1123	19	2018-10-15	-0.016	2.4997	8.540618337	0.713673289
2018-10-15 19:16:49	3	NIWW	1	29.2	4.1	NA	0	281	2.4048	4.433	1124	19	2018-10-15	-0.016	2.4208	7.858299544	0.713673289
2018-10-15 19:22:00	3	NIWW	1	28.93	4.1	NA	0	281	2.3258	4.428	1125	19	2018-10-15	-0.016	2.3418	7.229728908	0.713673289
2018-10-15 19:27:11	3	NIWW	1	28.75	4.09	NA	0	281	2.249	4.424	1126	19	2018-10-15	-0.016	2.265	6.666896771	0.713673289
2018-10-15 19:32:22	3	NIWW	1	28.57	4.09	NA	0	281	2.1654	4.421	1127	19	2018-10-15	-0.016	2.1814	6.103921418	0.713673289
2018-10-15 19:37:33	3	NIWW	1	28.38	4.08	NA	0	281	2.0897	4.418	1128	19	2018-10-15	-0.016	2.1057	5.635270839	0.713673289
2018-10-15 19:42:44	3	NIWW	1	28.29	4.1	NA	0	281	2.0153	4.415	1129	19	2018-10-15	-0.016	2.0313	5.209744895	0.713673289
2018-10-15 19:47:55	3	NIWW	1	28.11	4.09	NA	0	281	1.9436	4.412	1130	19	2018-10-15	-0.016	1.9596	4.830093762	0.713673289
2018-10-15 19:53:06	3	NIWW	1	27.93	4.11	NA	0	281	1.8728	4.408	1131	19	2018-10-15	-0.016	1.8888	4.482364243	0.713673289
2018-10-15 19:58:17	3	NIWW	1	27.84	4.1	NA	0	281	1.803	4.405	1132	19	2018-10-15	-0.016	1.819	4.164060584	0.713673289
2018-10-15 20:03:28	3	NIWW	1	27.75	4.08	NA	0	281	1.7353	4.403	1133	20	2018-10-15	-0.016	1.7513	3.876942742	0.713673289
2018-10-15 20:08:39	3	NIWW	1	27.57	4.1	NA	0	281.86	1.6653	4.4	1134	20	2018-10-15	-0.016	1.6813	3.600871466	0.694318701
2018-10-15 20:13:50	3	NIWW	1	27.39	4.1	NA	0	281.98	1.6058	4.398	1135	20	2018-10-15	-0.016	1.6218	3.381723666	0.69166012
2018-10-15 20:19:01	3	NIWW	1	27.31	4.08	NA	0	281.98	1.5413	4.395	1136	20	2018-10-15	-0.016	1.5573	3.159199555	0.69166012
2018-10-15 20:24:12	3	NIWW	1	27.13	4.1	NA	0	282	1.4793	4.392	1137	20	2018-10-15	-0.016	1.4953	2.959114565	0.691218014
2018-10-15 20:29:23	3	NIWW	1	26.95	4.1	NA	0	282	1.4184	4.389	1138	20	2018-10-15	-0.016	1.4344	2.774921116	0.691218014
2018-10-15 20:34:34	3	NIWW	1	26.86	4.1	NA	0	282	1.3591	4.386	1139	20	2018-10-15	-0.016	1.3751	2.60659046	0.691218014
2018-10-15 20:39:45	3	NIWW	1	26.77	4.1	NA	0	282	1.3026	4.382	1140	20	2018-10-15	-0.016	1.3186	2.45571652	0.691218014
2018-10-15 20:44:56	3	NIWW	1	26.68	4.09	NA	0	282	1.2478	4.379	1141	20	2018-10-15	-0.016	1.2638	2.317729726	0.691218014
2018-10-15 20:50:07	3	NIWW	1	26.59	4.09	NA	0	282	1.1946	4.377	1142	20	2018-10-15	-0.016	1.2106	2.191193078	0.691218014
2018-10-15 20:55:18	3	NIWW	1	26.5	4.1	NA	0	282	1.1399	4.374	1143	20	2018-10-15	-0.016	1.1559	2.06828812	0.691218014
2018-10-15 21:00:29	3	NIWW	1	26.5	4.09	NA	0	282	1.0847	4.371	1144	21	2018-10-15	-0.016	1.1007	1.951247107	0.691218014
2018-10-15 21:05:40	3	NIWW	1	26.41	4.09	NA	0	282	1.0353	4.369	1145	21	2018-10-15	-0.016	1.0513	1.852131041	0.691218014
2018-10-15 21:10:51	3	NIWW	1	26.41	4.09	NA	0	282	0.9902	4.367	1146	21	2018-10-15	-0.016	1.0062	1.766045489	0.691218014
2018-10-15 21:16:02	3	NIWW	1	26.32	4.1	NA	0	282	0.9428	4.365	1147	21	2018-10-15	-0.016	0.9588	1.679878787	0.691218014
2018-10-15 21:21:13	3	NIWW	1	26.24	4.1	NA	0	282	0.9023	4.363	1148	21	2018-10-15	-0.016	0.9183	1.609594027	0.691218014
2018-10-15 21:26:24	3	NIWW	1	26.24	4.1	NA	0	282	0.8631	4.361	1149	21	2018-10-15	-0.016	0.8791	1.544367173	0.691218014
2018-10-15 21:31:35	3	NIWW	1	26.24	4.11	NA	0	282	0.8241	4.359	1150	21	2018-10-15	-0.016	0.8401	1.482096338	0.691218014
2018-10-15 21:36:46	3	NIWW	1	26.15	4.09	NA	0	282	0.7857	4.334	1151	21	2018-10-15	-0.016	0.8017	1.423237221	0.691218014
2018-10-15 21:41:57	3	NIWW	1	26.15	4.08	NA	0	282	0.7483	4.354	1152	21	2018-10-15	-0.016	0.7643	1.368158657	0.691218014
2018-10-15 21:47:08	3	NIWW	1	26.06	4.11	NA	0	282	0.7137	4.352	1153	21	2018-10-15	-0.016	0.7297	1.319103593	0.691218014
2018-10-15 21:52:19	3	NIWW	1	26.06	4.1	NA	0	282	0.6842	4.349	1154	21	2018-10-15	-0.016	0.7002	1.278670748	0.691218014
2018-10-15 21:57:30	3	NIWW	1	25.97	4.09	NA	0	282.02	0.6513	4.348	1155	21	2018-10-15	-0.016	0.6673	1.23503794	0.69077619
2018-10-15 22:02:41	3	NIWW	1	25.97	4.11	NA	0	282.1	0.6183	4.345	1156	22	2018-10-15	-0.016	0.6343	1.192768159	0.689011719
2018-10-15 22:07:52	3	NIWW	1	25.88	4.1	NA	0	282.26	0.5967	4.343	1157	22	2018-10-15	-0.016	0.6127	1.165887162	0.685496285
2018-10-15 22:13:03	3	NIWW	1	25.88	4.08	NA	0	282.46	0.5754	4.341	1158	22	2018-10-15	-0.016	0.5914	1.13997282	0.681127204
2018-10-15 22:18:14	3	NIWW	1	25.79	4.09	NA	0	282.86	0.5542	4.339	1159	22	2018-10-15	-0.016	0.5702	1.114752113	0.672472406
2018-10-15 22:23:25	3	NIWW	1	25.79	4.09	NA	0	282.96	0.5326	4.336	1160	22	2018-10-15	-0.016	0.5486	1.089629336	0.670325945
2018-10-15 22:28:36	3	NIWW	1	25.7	4.09	NA	0	282.98	0.5092	4.334	1161	22	2018-10-15	-0.016	0.5252	1.063051515	0.669897475
2018-10-15 22:33:47	3	NIWW	1	25.62	4.09	NA	0	282.98	0.4822	4.332	1162	22	2018-10-15	-0.016	0.4982	1.033189335	0.669897475
2018-10-15 22:38:58	3	NIWW	1	25.53	4.11	NA	0	283	0.4576	4.33	1163	22	2018-10-15	-0.016	0.4736	1.006712509	0.66946928
2018-10-15 22:44:09	3	NIWW	1	25.53	4.11	NA	0	283	0.4346	4.327	1164	22	2018-10-15	-0.016	0.4506	0.982571838	0.66946928
2018-10-15 22:49:20	3	NIWW	1	25.44	4.09	NA	0	283	0.4082	4.326	1165	22	2018-10-15	-0.016	0.4242	0.955575273	0.66946928
2018-10-15 22:54:31	3	NIWW	1	25.35	4.1	NA	0	283	0.3827	4.325	1166	22	2018-10-15	-0.016	0.3987	0.930203509	0.66946928
2018-10-15 22:59:42	3	NIWW	1	25.26	4.1	NA	0	283	0.3614	4.323	1167	22	2018-10-15	-0.016	0.3774	0.909527741	0.66946928
2018-10-15 23:04:53	3	NIWW	1	25.26	4.09	NA	0	283	0.3406	4.321	1168	23	2018-10-15	-0.016	0.3566	0.889780906	0.66946928
2018-10-15 23:10:04	3	NIWW	1	25.18	4.08	NA	0	283	0.3201	4.319	1169	23	2018-10-15	-0.016	0.3361	0.870738419	0.66946928
2018-10-15 23:15:15	3	NIWW	1	25.18	4.1	NA	0	283	0.2995	4.316	1170	23	2018-10-15	-0.016	0.3155	0.852013549	0.66946928
2018-10-15 23:20:26	3	NIWW	1	25.09	4.1	NA	0	283	0.2797	4.315	1171	23	2018-10-15	-0.016	0.2957	0.834395482	0.66946928
2018-10-15 23:25:37	3	NIWW	1	25.09	4.11	NA	0	283	0.2593	4.313	1172	23	2018-10-15	-0.016	0.2753	0.81662449	0.66946928
2018-10-15 23:30:48	3	NIWW	1	25	4.1	NA	0	283	0.2419	4.311	1173	23	2018-10-15	-0.016	0.2579	0.801766284	0.66946928
2018-10-15 23:35:59	3	NIWW	1	25	4.13	NA	0	283	0.2255	4.309	1174	23	2018-10-15	-0.016	0.2415	0.788009566	0.66946928
2018-10-15 23:41:10	3	NIWW	1	24.91	4.1	NA	0	283	0.21	4.307	1175	23	2018-10-15	-0.016	0.226	0.775224821	0.66946928
2018-10-15 23:46:21	3	NIWW	1	24.91	4.09	NA	0	283	0.194	4.305	1176	23	2018-10-15	-0.016	0.21	0.762245193	0.66946928
2018-10-15 23:51:32	3	NIWW	1	24.82	4.08	NA	0	283	0.1776	4.304	1177	23	2018-10-15	-0.016	0.1936	0.749166578	0.66946928
2018-10-15 23:56:43	3	NIWW	1	24.74	4.1	NA	0	283	0.1575	4.302	1178	23	2018-10-15	-0.016	0.1735	0.733442959	0.66946928
2018-10-16 00:01:54	3	NIWW	1	24.74	4.09	NA	0	283	0.137	4.3	1179	0	2018-10-16	-0.1349	0.2719	0.813699676	0.66946928
2018-10-16 00:07:05	3	NIWW	1	24.65	4.11	NA	0	283	0.1179	4.299	1180	0	2018-10-16	-0.1349	0.2528	0.797462745	0.66946928
2018-10-16 00:12:16	3	NIWW	1	24.65	4.11	NA	0	283	0.1023	4.297	1181	0	2018-10-16	-0.1349	0.2372	0.784441845	0.66946928
2018-10-16 00:17:27	3	NIWW	1	24.56	4.1	NA	0	283.06	0.0861	4.295	1182	0	2018-10-16	-0.1349	0.221	0.77114512	0.668186335
2018-10-16 00:22:38	3	NIWW	1	24.47	4.1	NA	0	283.08	0.0753	4.294	1183	0	2018-10-16	-0.1349	0.2102	0.762406089	0.667759233
2018-10-16 00:27:49	3	NIWW	1	24.47	4.11	NA	0	283.12	0.0565	4.293	1184	0	2018-10-16	-0.1349	0.1914	0.747429285	0.666905848
2018-10-16 00:33:00	3	NIWW	1	24.39	4.09	NA	0	283.5	0.0423	4.291	1185	0	2018-10-16	-0.1349	0.1772	0.736312366	0.658852891
2018-10-16 00:38:11	3	NIWW	1	24.39	4.09	NA	0	283.44	0.0303	4.289	1186	0	2018-10-16	-0.1349	0.1652	0.727046792	0.660117916
2018-10-16 00:43:22	3	NIWW	1	24.3	4.1	NA	0	283.66	0.0152	4.287	1187	0	2018-10-16	-0.1349	0.1501	0.715553099	0.655491332
2018-10-16 00:48:33	3	NIWW	1	24.3	4.11	NA	0	283.78	0.0014	4.285	1188	0	2018-10-16	-0.1349	0.1363	0.705207911	0.652981422
2018-10-16 00:53:44	3	NIWW	1	24.21	4.13	NA	0	283.96	-0.013	4.284	1189	0	2018-10-16	-0.1349	0.1219	0.694572361	0.649234566
2018-10-16 00:58:55	3	NIWW	1	24.21	4.09	NA	0	283.98	-0.024	4.282	1190	0	2018-10-16	-0.1349	0.1109	0.686556174	0.648819579
2018-10-16 01:04:06	3	NIWW	1	24.21	4.1	NA	0	284	-0.0354	4.28	1191	1	2018-10-16	-0.1349	0.0995	0.6783461	0.648404856
2018-10-16 01:09:17	3	NIWW	1	24.21	4.11	NA	0	284	-0.0463	4.279	1192	1	2018-10-16	-0.1349	0.0886	0.670587946	0.648404856
2018-10-16 01:14:28	3	NIWW	1	24.12	4.09	NA	0	284	-0.056	4.277	1193	1	2018-10-16	-0.1349	0.0789	0.663758547	0.648404856
2018-10-16 01:19:39	3	NIWW	1	24.12	4.11	NA	0	284	-0.0631	4.276	1194	1	2018-10-16	-0.1349	0.0718	0.658803835	0.648404856
2018-10-16 01:24:50	3	NIWW	1	24.12	4.1	NA	0	284	-0.0712	4.274	1195	1	2018-10-16	-0.1349	0.0637	0.653196426	0.648404856
2018-10-16 01:30:01	3	NIWW	1	24.12	4.1	NA	0	284	-0.0811	4.273	1196	1	2018-10-16	-0.1349	0.0538	0.6464077	0.648404856
2018-10-16 01:35:12	3	NIWW	1	24.12	4.08	NA	0	284	-0.0877	4.271	1197	1	2018-10-16	-0.1349	0.0472	0.641921126	0.648404856
2018-10-16 01:40:23	3	NIWW	1	24.04	4.13	NA	0	284	-0.0957	4.27	1198	1	2018-10-16	-0.1349	0.0392	0.636524583	0.648404856
2018-10-16 01:45:34	3	NIWW	1	24.04	4.08	NA	0	284	-0.1052	4.268	1199	1	2018-10-16	-0.1349	0.0297	0.630175082	0.648404856
2018-10-16 01:50:45	3	NIWW	1	24.04	4.11	NA	0	284	-0.1115	4.266	1200	1	2018-10-16	-0.1349	0.0234	0.625999329	0.648404856
2018-10-16 01:55:56	3	NIWW	1	24.12	4.1	NA	0	284	-0.1125	4.264	1201	1	2018-10-16	-0.1349	0.0224	0.62533906	0.648404856
2018-10-16 02:01:07	3	NIWW	1	24.12	4.13	NA	0	284	-0.1133	4.263	1202	2	2018-10-16	-0.1349	0.0216	0.624811347	0.648404856
2018-10-16 02:06:18	3	NIWW	1	24.12	4.09	NA	0	284	-0.116	4.261	1203	2	2018-10-16	-0.1349	0.0189	0.623033599	0.648404856
2018-10-16 02:11:29	3	NIWW	1	24.04	4.09	NA	0	284	-0.1161	4.261	1204	2	2018-10-16	-0.1349	0.0188	0.622967854	0.648404856
2018-10-16 02:16:40	3	NIWW	1	24.04	4.1	NA	0	284	-0.1163	4.259	1205	2	2018-10-16	-0.1349	0.0186	0.622836384	0.648404856
2018-10-16 02:21:51	3	NIWW	1	24.04	4.1	NA	0	284	-0.1173	4.258	1206	2	2018-10-16	-0.1349	0.0176	0.622179452	0.648404856
2018-10-16 02:27:02	3	NIWW	1	24.04	4.11	NA	0	284	-0.1191	4.256	1207	2	2018-10-16	-0.1349	0.0158	0.620998719	0.648404856
2018-10-16 02:32:13	3	NIWW	1	23.95	4.11	NA	0	284	-0.1243	4.255	1208	2	2018-10-16	-0.1349	0.0106	0.617600284	0.648404856
2018-10-16 02:37:24	3	NIWW	1	23.95	4.13	NA	0	284	-0.1289	4.253	1209	2	2018-10-16	-0.1349	0.006	0.614609483	0.648404856
2018-10-16 02:42:35	3	NIWW	1	23.95	4.11	NA	0	284	-0.1325	4.252	1210	2	2018-10-16	-0.1349	0.0024	0.612278962	0.648404856
2018-10-16 02:47:46	3	NIWW	1	23.95	4.08	NA	0	284	-0.1338	4.251	1211	2	2018-10-16	-0.1349	0.0011	0.611439559	0.648404856
2018-10-16 02:52:57	3	NIWW	1	23.95	4.11	NA	0	284	-0.1336	4.248	1212	2	2018-10-16	-0.1349	0.0013	0.611568623	0.648404856
2018-10-16 02:58:08	3	NIWW	1	23.95	4.11	NA	0	284	-0.1346	4.248	1213	2	2018-10-16	-0.1349	0.0003	0.610923575	0.648404856
2018-10-16 03:03:19	3	NIWW	1	24.04	4.13	NA	0	284	-0.1344	4.246	1214	3	2018-10-16	-0.1349	5.00E-04	0.61105253	0.648404856
2018-10-16 03:08:30	3	NIWW	1	24.04	4.09	NA	0	284	-0.1349	4.244	1215	3	2018-10-16	-0.1349	0	0.610730193	0.648404856
2018-10-16 03:13:41	3	NIWW	1	24.04	4.09	NA	0	284.16	-0.1324	4.244	1216	3	2018-10-16	-0.1349	0.0025	0.612343579	0.645096604
2018-10-16 03:18:52	3	NIWW	1	24.04	4.11	NA	0	284.06	-0.1284	4.242	1217	3	2018-10-16	-0.1349	0.0065	0.614933867	0.647162278
2018-10-16 03:24:03	3	NIWW	1	24.12	4.11	NA	0	284.02	-0.1255	4.24	1218	3	2018-10-16	-0.1349	0.0094	0.616818675	0.647990398
2018-10-16 03:29:14	3	NIWW	1	24.12	4.1	NA	0	284.34	-0.1169	4.24	1219	3	2018-10-16	-0.1349	0.018	0.622442142	0.641394992
2018-10-16 03:34:25	3	NIWW	1	24.12	4.1	NA	0	284.3	-0.1133	4.239	1220	3	2018-10-16	-0.1349	0.0216	0.624811347	0.642215732
2018-10-16 03:39:36	3	NIWW	1	24.12	4.1	NA	0	284.5	-0.1077	4.238	1221	3	2018-10-16	-0.1349	0.0272	0.628514714	0.638122505
2018-10-16 03:44:47	3	NIWW	1	24.04	4.09	NA	0	284.52	-0.1022	4.237	1222	3	2018-10-16	-0.1349	0.0327	0.632173315	0.63771462
2018-10-16 03:49:58	3	NIWW	1	24.04	4.1	NA	0	284.68	-0.0982	4.235	1223	3	2018-10-16	-0.1349	0.0367	0.634847485	0.634460911
2018-10-16 03:55:09	3	NIWW	1	24.04	4.11	NA	0	284.66	-0.1009	4.233	1224	3	2018-10-16	-0.1349	0.034	0.633041182	0.634866715
2018-10-16 04:00:20	3	NIWW	1	24.04	4.09	NA	0	284.72	-0.0986	4.233	1225	4	2018-10-16	-0.1349	0.0363	0.63457956	0.633650081
2018-10-16 04:05:31	3	NIWW	1	24.04	4.1	NA	0	284.74	-0.0965	4.231	1226	4	2018-10-16	-0.1349	0.0384	0.63598743	0.633245054
2018-10-16 04:10:42	3	NIWW	1	24.04	4.09	NA	0	284.74	-0.0892	4.23	1227	4	2018-10-16	-0.1349	0.0457	0.6409058	0.633245054
2018-10-16 04:15:53	3	NIWW	1	24.04	4.1	NA	0	284.78	-0.0828	4.229	1228	4	2018-10-16	-0.1349	0.0521	0.645249078	0.632435778
2018-10-16 04:21:04	3	NIWW	1	24.12	4.1	NA	0	284.92	-0.0722	4.228	1229	4	2018-10-16	-0.1349	0.0627	0.652507471	0.629611447
2018-10-16 04:26:15	3	NIWW	1	24.12	4.09	NA	0	284.94	-0.0632	4.227	1230	4	2018-10-16	-0.1349	0.0717	0.658734315	0.629209003
2018-10-16 04:31:26	3	NIWW	1	24.12	4.1	NA	0	284.98	-0.0551	4.228	1231	4	2018-10-16	-0.1349	0.0798	0.664389264	0.628404884
2018-10-16 04:36:37	3	NIWW	1	24.04	4.1	NA	0	285	-0.0488	4.226	1232	4	2018-10-16	-0.1349	0.0861	0.668821099	0.628003211
2018-10-16 04:41:48	3	NIWW	1	23.95	4.09	NA	0	285	-0.0516	4.226	1233	4	2018-10-16	-0.1349	0.0833	0.666847757	0.628003211
2018-10-16 04:46:59	3	NIWW	1	23.95	4.1	NA	0	285	-0.0507	4.225	1234	4	2018-10-16	-0.1349	0.0842	0.66748141	0.628003211
2018-10-16 04:52:10	3	NIWW	1	23.86	4.11	NA	0	285	-0.0497	4.223	1235	4	2018-10-16	-0.1349	0.0852	0.668186174	0.628003211
2018-10-16 04:57:21	3	NIWW	1	23.86	4.09	NA	0	285	-0.0558	4.222	1236	4	2018-10-16	-0.1349	0.0791	0.663898654	0.628003211
2018-10-16 05:02:32	3	NIWW	1	23.77	4.08	NA	0	285	-0.0671	4.221	1237	5	2018-10-16	-0.1349	0.0678	0.656028753	0.628003211
2018-10-16 05:07:43	3	NIWW	1	23.77	4.13	NA	0	285	-0.068	4.221	1238	5	2018-10-16	-0.1349	0.0669	0.655405973	0.628003211
2018-10-16 05:12:54	3	NIWW	1	23.77	4.08	NA	0	285	-0.0699	4.221	1239	5	2018-10-16	-0.1349	0.065	0.654093154	0.628003211
2018-10-16 05:18:05	3	NIWW	1	23.69	4.1	NA	0	285	-0.0811	4.221	1240	5	2018-10-16	-0.1349	0.0538	0.6464077	0.628003211
2018-10-16 05:23:16	3	NIWW	1	23.69	4.1	NA	0	285	-0.0878	4.222	1241	5	2018-10-16	-0.1349	0.0471	0.641853387	0.628003211
2018-10-16 05:28:27	3	NIWW	1	23.6	4.1	NA	0	285	-0.0954	4.221	1242	5	2018-10-16	-0.1349	0.0395	0.636726132	0.628003211
2018-10-16 05:33:38	3	NIWW	1	23.51	4.11	NA	0	285	-0.0994	4.223	1243	5	2018-10-16	-0.1349	0.0355	0.634044048	0.628003211
2018-10-16 05:38:49	3	NIWW	1	23.43	4.11	NA	0	285	-0.1062	4.22	1244	5	2018-10-16	-0.1349	0.0287	0.629510409	0.628003211
2018-10-16 05:44:00	3	NIWW	1	23.34	4.11	NA	0	284.96	-0.1132	4.219	1245	5	2018-10-16	-0.1349	0.0217	0.624877287	0.628806815
2018-10-16 05:49:11	3	NIWW	1	23.25	4.1	NA	0	284.9	-0.1213	4.217	1246	5	2018-10-16	-0.1349	0.0136	0.619558643	0.63001415
2018-10-16 05:54:22	3	NIWW	1	23.25	4.1	NA	0	284.98	-0.1263	4.216	1247	5	2018-10-16	-0.1349	0.0086	0.616298152	0.628404884
2018-10-16 05:59:33	3	NIWW	1	23.25	4.09	NA	0	285	-0.1221	4.215	1248	5	2018-10-16	-0.1349	0.0128	0.619035808	0.628003211
2018-10-16 06:04:44	3	NIWW	1	23.25	4.13	NA	0	285	-0.1261	4.214	1249	6	2018-10-16	-0.1349	0.0088	0.616428241	0.628003211
2018-10-16 06:09:55	3	NIWW	1	23.34	4.09	NA	0	285	-0.1246	4.213	1250	6	2018-10-16	-0.1349	0.0103	0.617404789	0.628003211
2018-10-16 06:15:06	3	NIWW	1	23.34	4.08	NA	0	285	-0.119	4.212	1251	6	2018-10-16	-0.1349	0.0159	0.621064256	0.628003211
2018-10-16 06:20:17	3	NIWW	1	23.43	4.1	NA	0	284.98	-0.1137	4.211	1252	6	2018-10-16	-0.1349	0.0212	0.624547657	0.628404884
2018-10-16 06:25:28	3	NIWW	1	23.6	4.1	NA	0	285	-0.1023	4.211	1253	6	2018-10-16	-0.1349	0.0326	0.632106605	0.628003211
2018-10-16 06:30:39	3	NIWW	1	23.69	4.11	NA	0	285	-0.0913	4.21	1254	6	2018-10-16	-0.1349	0.0436	0.639487043	0.628003211
2018-10-16 06:35:50	3	NIWW	1	23.77	4.1	NA	0	285	-0.0777	4.208	1255	6	2018-10-16	-0.1349	0.0572	0.648731189	0.628003211
2018-10-16 06:41:01	3	NIWW	1	24.04	4.11	NA	0	284.52	-0.0599	4.207	1256	6	2018-10-16	-0.1349	0.075	0.66103235	0.63771462
2018-10-16 06:46:12	3	NIWW	1	24.21	4.09	NA	0	284.66	-0.0329	4.206	1257	6	2018-10-16	-0.1349	0.102	0.680138109	0.634866715
2018-10-16 06:51:23	3	NIWW	1	24.56	4.09	NA	0	284.62	0.0187	4.205	1258	6	2018-10-16	-0.1349	0.1536	0.718200917	0.635679102
2018-10-16 06:56:34	3	NIWW	1	24.91	4.08	NA	0	284.62	0.0916	4.203	1259	6	2018-10-16	-0.1349	0.2265	0.775633976	0.635679102
2018-10-16 07:01:45	3	NIWW	1	25.26	4.11	NA	0	284.8	0.1974	4.202	1260	7	2018-10-16	-0.1349	0.3323	0.867253628	0.632031528
2018-10-16 07:06:56	3	NIWW	1	25.97	4.11	NA	0	285	0.3546	4.2	1261	7	2018-10-16	-0.1349	0.4895	1.023746922	0.628003211
2018-10-16 07:12:07	3	NIWW	1	26.77	4.08	NA	0	285	0.6025	4.198	1262	7	2018-10-16	-0.1349	0.7374	1.329866046	0.628003211
2018-10-16 07:17:18	3	NIWW	1	27.57	4.07	NA	0	285	0.9402	4.196	1263	7	2018-10-16	-0.1349	1.0751	1.899238526	0.628003211
2018-10-16 07:22:29	3	NIWW	1	28.2	4.09	NA	0	285	1.2252	4.197	1264	7	2018-10-16	-0.1349	1.3601	2.56565429	0.628003211
2018-10-16 07:27:40	3	NIWW	1	28.75	4.11	NA	0	285	1.4597	4.198	1265	7	2018-10-16	-0.1349	1.5946	3.286034044	0.628003211
2018-10-16 07:32:51	3	NIWW	1	28.93	4.11	NA	0	285	1.5581	4.201	1266	7	2018-10-16	-0.1349	1.693	3.645607069	0.628003211
2018-10-16 07:38:02	3	NIWW	1	29.02	4.09	NA	0	284.84	1.7051	4.202	1267	7	2018-10-16	-0.1349	1.84	4.257371708	0.631223803
2018-10-16 07:43:13	3	NIWW	1	29.29	4.08	NA	0	284.86	1.905	4.198	1268	7	2018-10-16	-0.1349	2.0399	5.257241555	0.630820327
2018-10-16 07:48:24	3	NIWW	1	29.66	4.09	NA	0	284.66	2.0639	4.198	1269	7	2018-10-16	-0.1349	2.1988	6.217038326	0.634866715
2018-10-16 07:53:35	3	NIWW	1	29.93	4.07	NA	0	284.14	2.2112	4.201	1270	7	2018-10-16	-0.1349	2.3461	7.262610448	0.645509211
2018-10-16 07:58:46	3	NIWW	1	30.03	4.08	NA	0	284.56	2.3633	4.199	1271	7	2018-10-16	-0.1349	2.4982	8.52710966	0.636899632
2018-10-16 08:03:57	3	NIWW	1	30.58	4.08	NA	0	284.5	2.5369	4.195	1272	8	2018-10-16	-0.1349	2.6718	10.24152506	0.638122505
2018-10-16 08:09:08	3	NIWW	1	31.14	4.09	NA	0	285	3.0091	4.516	1273	8	2018-10-16	-0.1349	3.144	16.85695279	0.628003211
2018-10-16 08:14:19	3	NIWW	1	31.7	4.09	NA	0	284	3.9281	4.643	1274	8	2018-10-16	-0.1349	4.063	NA	0.648404856
2018-10-16 08:19:30	3	NIWW	1	32.17	4.09	NA	0	284	4.8104	4.643	1275	8	2018-10-16	-0.1349	4.9453	NA	0.648404856
2018-10-16 08:24:41	3	NIWW	1	32.64	4.07	NA	0	284	5.3144	4.643	1276	8	2018-10-16	-0.1349	5.4493	NA	0.648404856
2018-10-16 08:29:52	3	NIWW	1	33.02	4.09	NA	0	284	5.6696	4.643	1277	8	2018-10-16	-0.1349	5.8045	NA	0.648404856
2018-10-16 08:35:03	3	NIWW	1	33.12	4.09	NA	0	284	5.7657	4.639	1278	8	2018-10-16	-0.1349	5.9006	NA	0.648404856
2018-10-16 08:40:14	3	NIWW	1	33.02	4.08	NA	0	283.82	5.7499	4.634	1279	8	2018-10-16	-0.1349	5.8848	NA	0.652146923
2018-10-16 08:45:25	3	NIWW	1	33.31	4.08	NA	0	283.5	5.7151	4.631	1280	8	2018-10-16	-0.1349	5.85	NA	0.658852891
2018-10-16 08:50:36	3	NIWW	1	33.5	4.1	NA	0	283.24	5.6419	4.627	1281	8	2018-10-16	-0.1349	5.7768	NA	0.664352232
2018-10-16 08:55:47	3	NIWW	1	33.41	4.07	NA	0	283	5.5225	4.629	1282	8	2018-10-16	-0.1349	5.6574	NA	0.66946928
2018-10-16 09:00:58	3	NIWW	1	33.31	4.09	NA	0	283	5.3791	4.625	1283	9	2018-10-16	-0.1349	5.514	NA	0.66946928
2018-10-16 09:06:09	3	NIWW	1	33.31	4.08	NA	0	283	5.1893	4.616	1284	9	2018-10-16	-0.1349	5.3242	NA	0.66946928
2018-10-16 09:11:20	3	NIWW	1	33.5	4.1	NA	0	283	5.0081	4.613	1285	9	2018-10-16	-0.1349	5.143	NA	0.66946928
2018-10-16 09:16:31	3	NIWW	1	33.7	4.08	NA	0	283	4.8693	4.608	1286	9	2018-10-16	-0.1349	5.0042	NA	0.66946928
2018-10-16 09:21:42	3	NIWW	1	33.79	4.1	NA	0	283	4.7931	4.616	1287	9	2018-10-16	-0.1349	4.928	NA	0.66946928
2018-10-16 09:26:53	3	NIWW	1	33.99	4.08	NA	0	283	4.6428	4.614	1288	9	2018-10-16	-0.1349	4.7777	NA	0.66946928
2018-10-16 09:32:04	3	NIWW	1	34.18	4.08	NA	0	283	4.5181	4.608	1289	9	2018-10-16	-0.1349	4.653	NA	0.66946928
2018-10-16 09:37:15	3	NIWW	1	34.37	4.07	NA	0	283	4.4418	4.608	1290	9	2018-10-16	-0.1349	4.5767	NA	0.66946928
2018-10-16 09:42:26	3	NIWW	1	34.57	4.08	NA	0	282.64	4.3863	4.603	1291	9	2018-10-16	-0.1349	4.5212	NA	0.677218846
2018-10-16 09:47:37	3	NIWW	1	34.86	4.08	NA	0	282.12	4.2704	4.596	1292	9	2018-10-16	-0.1349	4.4053	NA	0.688571305
2018-10-16 09:52:48	3	NIWW	1	35.16	4.05	NA	0	282	4.1952	4.591	1293	9	2018-10-16	-0.1349	4.3301	NA	0.691218014
2018-10-16 09:57:59	3	NIWW	1	35.16	4.05	NA	0	282	4.1622	4.591	1294	9	2018-10-16	-0.1349	4.2971	NA	0.691218014
2018-10-16 10:03:10	3	NIWW	1	35.06	4.07	NA	0	282	4.0376	4.589	1295	10	2018-10-16	-0.1349	4.1725	NA	0.691218014
2018-10-16 10:08:21	3	NIWW	1	35.06	4.08	NA	0	282	3.9522	4.573	1296	10	2018-10-16	-0.1349	4.0871	NA	0.691218014
2018-10-16 10:13:32	3	NIWW	1	35.26	4.09	NA	0	282	3.8914	4.568	1297	10	2018-10-16	-0.1349	4.0263	NA	0.691218014
2018-10-16 10:18:43	3	NIWW	1	35.45	4.08	NA	0	282	3.886	4.567	1298	10	2018-10-16	-0.1349	4.0209	NA	0.691218014
2018-10-16 10:23:54	3	NIWW	1	35.85	4.09	NA	0	282	3.8851	4.572	1299	10	2018-10-16	-0.1349	4.02	NA	0.691218014
2018-10-16 10:29:05	3	NIWW	1	36.86	4.09	NA	0	282	3.9314	4.581	1300	10	2018-10-16	-0.1349	4.0663	NA	0.691218014
2018-10-16 10:34:16	3	NIWW	1	38.29	4.07	NA	0	282	4.0233	4.587	1301	10	2018-10-16	-0.1349	4.1582	NA	0.691218014
2018-10-16 10:39:27	3	NIWW	1	39.55	4.07	NA	0	282	4.1528	4.585	1302	10	2018-10-16	-0.1349	4.2877	NA	0.691218014
2018-10-16 10:44:38	3	NIWW	1	40.3	4.08	NA	0	282	4.1952	4.58	1303	10	2018-10-16	-0.1349	4.3301	NA	0.691218014
2018-10-16 10:49:49	3	NIWW	1	40.3	4.05	NA	0	282	4.1438	4.578	1304	10	2018-10-16	-0.1349	4.2787	NA	0.691218014
2018-10-16 10:55:00	3	NIWW	1	39.76	4.07	NA	0	282	4.1834	4.569	1305	10	2018-10-16	-0.1349	4.3183	NA	0.691218014
2018-10-16 11:00:11	3	NIWW	1	39.23	4.09	NA	0	282	4.2906	4.566	1306	11	2018-10-16	-0.1349	4.4255	NA	0.691218014
2018-10-16 11:05:22	3	NIWW	1	38.92	4.07	NA	0	282	4.3336	4.552	1307	11	2018-10-16	-0.1349	4.4685	NA	0.691218014
2018-10-16 11:10:33	3	NIWW	1	38.81	4.09	NA	0	282	4.3618	4.539	1308	11	2018-10-16	-0.1349	4.4967	NA	0.691218014
2018-10-16 11:15:44	3	NIWW	1	38.81	4.08	NA	0	282	4.4327	4.527	1309	11	2018-10-16	-0.1349	4.5676	NA	0.691218014
2018-10-16 11:20:55	3	NIWW	1	39.02	4.08	NA	0	282	4.5208	4.514	1310	11	2018-10-16	-0.1349	4.6557	NA	0.691218014
2018-10-16 11:26:06	3	NIWW	1	39.34	4.05	NA	0	282	4.6026	4.514	1311	11	2018-10-16	-0.1349	4.7375	NA	0.691218014
2018-10-16 11:31:17	3	NIWW	1	39.87	4.07	NA	0	282	4.6903	4.524	1312	11	2018-10-16	-0.1349	4.8252	NA	0.691218014
2018-10-16 11:36:28	3	NIWW	1	40.3	4.08	NA	0	282	4.7639	4.538	1313	11	2018-10-16	-0.1349	4.8988	NA	0.691218014
2018-10-16 11:41:39	3	NIWW	1	40.62	4.1	NA	0	282	4.8235	4.552	1314	11	2018-10-16	-0.1349	4.9584	NA	0.691218014
2018-10-16 11:46:50	3	NIWW	1	40.95	4.05	NA	0	282	4.9353	4.562	1315	11	2018-10-16	-0.1349	5.0702	NA	0.691218014
2018-10-16 11:52:01	3	NIWW	1	41.5	4.08	NA	0	282	4.9579	4.568	1316	11	2018-10-16	-0.1349	5.0928	NA	0.691218014
2018-10-16 11:57:13	3	NIWW	1	41.61	4.04	NA	0	282	5.0044	4.589	1317	11	2018-10-16	-0.1349	5.1393	NA	0.691218014
2018-10-16 12:02:24	3	NIWW	1	41.06	4.04	NA	0	282	5.1598	4.585	1318	12	2018-10-16	-0.1349	5.2947	NA	0.691218014
2018-10-16 12:07:35	3	NIWW	1	41.06	4.04	NA	0	282	5.2148	4.586	1319	12	2018-10-16	-0.1349	5.3497	NA	0.691218014
2018-10-16 12:12:46	3	NIWW	1	40.95	4.05	NA	0	282	5.3239	4.58	1320	12	2018-10-16	-0.1349	5.4588	NA	0.691218014
2018-10-16 12:17:57	3	NIWW	1	41.28	4.07	NA	0	282	5.4052	4.574	1321	12	2018-10-16	-0.1349	5.5401	NA	0.691218014
2018-10-16 12:23:08	3	NIWW	1	41.72	4.08	NA	0	282	5.4843	4.574	1322	12	2018-10-16	-0.1349	5.6192	NA	0.691218014
2018-10-16 12:28:19	3	NIWW	1	41.94	4.05	NA	0	282	5.5426	4.577	1323	12	2018-10-16	-0.1349	5.6775	NA	0.691218014
2018-10-16 12:33:30	3	NIWW	1	42.05	4.07	NA	0	282	5.6042	4.583	1324	12	2018-10-16	-0.1349	5.7391	NA	0.691218014
2018-10-16 12:38:41	3	NIWW	1	41.61	4.07	NA	0	282	5.6905	4.586	1325	12	2018-10-16	-0.1349	5.8254	NA	0.691218014
2018-10-16 12:43:52	3	NIWW	1	41.39	4.07	NA	0	282	5.6864	4.575	1326	12	2018-10-16	-0.1349	5.8213	NA	0.691218014
2018-10-16 12:49:03	3	NIWW	1	41.61	4.08	NA	0	282	5.733	4.574	1327	12	2018-10-16	-0.1349	5.8679	NA	0.691218014
2018-10-16 12:54:14	3	NIWW	1	41.5	4.08	NA	0	282	5.7799	4.576	1328	12	2018-10-16	-0.1349	5.9148	NA	0.691218014
2018-10-16 12:59:25	3	NIWW	1	41.5	4.05	NA	0	282	5.729	4.573	1329	12	2018-10-16	-0.1349	5.8639	NA	0.691218014
2018-10-16 13:04:36	3	NIWW	1	41.17	4.07	NA	0	282	5.6819	4.584	1330	13	2018-10-16	-0.1349	5.8168	NA	0.691218014
2018-10-16 13:09:47	3	NIWW	1	41.06	4.05	NA	0	282	5.7548	4.57	1331	13	2018-10-16	-0.1349	5.8897	NA	0.691218014
2018-10-16 13:14:58	3	NIWW	1	41.28	4.07	NA	0	282	5.8609	4.573	1332	13	2018-10-16	-0.1349	5.9958	NA	0.691218014
2018-10-16 13:20:09	3	NIWW	1	41.39	4.05	NA	0	282	5.9321	4.577	1333	13	2018-10-16	-0.1349	6.067	NA	0.691218014
2018-10-16 13:25:20	3	NIWW	1	41.17	4.09	NA	0	282	6.0018	4.582	1334	13	2018-10-16	-0.1349	6.1367	NA	0.691218014
2018-10-16 13:30:31	3	NIWW	1	41.06	4.03	NA	0	282	6.0909	4.57	1335	13	2018-10-16	-0.1349	6.2258	NA	0.691218014
2018-10-16 13:35:42	3	NIWW	1	41.28	4.07	NA	0	282	6.1218	4.566	1336	13	2018-10-16	-0.1349	6.2567	NA	0.691218014
2018-10-16 13:40:53	3	NIWW	1	41.5	4.07	NA	0	282	6.1852	4.568	1337	13	2018-10-16	-0.1349	6.3201	NA	0.691218014
2018-10-16 13:46:04	3	NIWW	1	41.39	4.07	NA	0	282	6.2509	4.574	1338	13	2018-10-16	-0.1349	6.3858	NA	0.691218014
2018-10-16 13:51:15	3	NIWW	1	40.95	4.07	NA	0	282	6.2681	4.582	1339	13	2018-10-16	-0.1349	6.403	NA	0.691218014
2018-10-16 13:56:26	3	NIWW	1	40.62	4.09	NA	0	282	6.3227	4.575	1340	13	2018-10-16	-0.1349	6.4576	NA	0.691218014
2018-10-16 14:01:37	3	NIWW	1	40.62	4.08	NA	0	282	6.4414	4.572	1341	14	2018-10-16	-0.1349	6.5763	NA	0.691218014
2018-10-16 14:06:48	3	NIWW	1	40.62	4.05	NA	0	282	6.5454	4.571	1342	14	2018-10-16	-0.1349	6.6803	NA	0.691218014
2018-10-16 14:11:59	3	NIWW	1	40.41	4.09	NA	0	282	6.6243	4.578	1343	14	2018-10-16	-0.1349	6.7592	NA	0.691218014
2018-10-16 14:17:11	3	NIWW	1	40.3	4.08	NA	0	282.06	6.6171	4.571	1344	14	2018-10-16	-0.1349	6.752	NA	0.68989339
2018-10-16 14:22:22	3	NIWW	1	40.41	4.07	NA	0	282.2	6.5947	4.564	1345	14	2018-10-16	-0.1349	6.7296	NA	0.686812466
2018-10-16 14:27:33	3	NIWW	1	40.51	4.08	NA	0	282.28	6.5046	4.561	1346	14	2018-10-16	-0.1349	6.6395	NA	0.685058118
2018-10-16 14:32:44	3	NIWW	1	40.62	4.07	NA	0	282.48	6.4387	4.563	1347	14	2018-10-16	-0.1349	6.5736	NA	0.680691831
2018-10-16 14:37:55	3	NIWW	1	40.62	4.07	NA	0	282.74	6.4748	4.566	1348	14	2018-10-16	-0.1349	6.6097	NA	0.675057234
2018-10-16 14:43:06	3	NIWW	1	40.62	4.05	NA	0	282.98	6.5311	4.569	1349	14	2018-10-16	-0.1349	6.666	NA	0.669897475
2018-10-16 14:48:17	3	NIWW	1	40.62	4.07	NA	0	283	6.6087	4.564	1350	14	2018-10-16	-0.1349	6.7436	NA	0.66946928
2018-10-16 14:53:28	3	NIWW	1	40.51	4.07	NA	0	283	6.6306	4.572	1351	14	2018-10-16	-0.1349	6.7655	NA	0.66946928
2018-10-16 14:58:39	3	NIWW	1	40.41	4.07	NA	0	283	6.6928	4.571	1352	14	2018-10-16	-0.1349	6.8277	NA	0.66946928
2018-10-16 15:03:50	3	NIWW	1	40.3	4.07	NA	0	283	6.7243	4.57	1353	15	2018-10-16	-0.1349	6.8592	NA	0.66946928
2018-10-16 15:09:01	3	NIWW	1	40.19	4.05	NA	0	283	6.714	4.569	1354	15	2018-10-16	-0.1349	6.8489	NA	0.66946928
2018-10-16 15:14:12	3	NIWW	1	40.19	4.1	NA	0	283	6.7221	4.57	1355	15	2018-10-16	-0.1349	6.857	NA	0.66946928
2018-10-16 15:19:23	3	NIWW	1	39.98	4.04	NA	0	283	6.7295	4.57	1356	15	2018-10-16	-0.1349	6.8644	NA	0.66946928
2018-10-16 15:24:34	3	NIWW	1	39.87	4.05	NA	0	283	6.7419	4.566	1357	15	2018-10-16	-0.1349	6.8768	NA	0.66946928
2018-10-16 15:29:45	3	NIWW	1	39.55	4.08	NA	0	283	6.7532	4.567	1358	15	2018-10-16	-0.1349	6.8881	NA	0.66946928
2018-10-16 15:34:56	3	NIWW	1	39.23	4.04	NA	0	283	6.7384	4.56	1359	15	2018-10-16	-0.1349	6.8733	NA	0.66946928
2018-10-16 15:40:07	3	NIWW	1	38.92	4.08	NA	0	283	6.6821	4.553	1360	15	2018-10-16	-0.1349	6.817	NA	0.66946928
2018-10-16 15:45:18	3	NIWW	1	38.6	4.09	NA	0	283	6.6574	4.546	1361	15	2018-10-16	-0.1349	6.7923	NA	0.66946928
2018-10-16 15:50:29	3	NIWW	1	38.5	4.07	NA	0	283	6.6182	4.544	1362	15	2018-10-16	-0.1349	6.7531	NA	0.66946928
2018-10-16 15:55:40	3	NIWW	1	38.29	4.07	NA	0	283	6.5604	4.535	1363	15	2018-10-16	-0.1349	6.6953	NA	0.66946928
2018-10-16 16:00:51	3	NIWW	1	38.29	4.05	NA	0	283	6.5202	4.524	1364	16	2018-10-16	-0.1349	6.6551	NA	0.66946928
2018-10-16 16:06:02	3	NIWW	1	38.29	4.08	NA	0	283	6.441	4.521	1365	16	2018-10-16	-0.1349	6.5759	NA	0.66946928
2018-10-16 16:11:13	3	NIWW	1	38.08	4.07	NA	0	283	6.3405	4.518	1366	16	2018-10-16	-0.1349	6.4754	NA	0.66946928
2018-10-16 16:16:24	3	NIWW	1	37.88	4.08	NA	0	283	6.2397	4.512	1367	16	2018-10-16	-0.1349	6.3746	NA	0.66946928
2018-10-16 16:21:35	3	NIWW	1	37.57	4.07	NA	0	283	6.1192	4.504	1368	16	2018-10-16	-0.1349	6.2541	NA	0.66946928
2018-10-16 16:26:46	3	NIWW	1	37.26	4.08	NA	0	283	5.9778	4.496	1369	16	2018-10-16	-0.1349	6.1127	NA	0.66946928
2018-10-16 16:31:57	3	NIWW	1	36.86	4.05	NA	0	283	5.8324	4.493	1370	16	2018-10-16	-0.1349	5.9673	NA	0.66946928
2018-10-16 16:37:08	3	NIWW	1	36.35	4.05	NA	0	283	5.6707	4.488	1371	16	2018-10-16	-0.1349	5.8056	NA	0.66946928
2018-10-16 16:42:19	3	NIWW	1	35.95	4.05	NA	0	283	5.5121	4.479	1372	16	2018-10-16	-0.1349	5.647	NA	0.66946928
2018-10-16 16:47:30	3	NIWW	1	35.55	4.07	NA	0	283	5.3685	4.469	1373	16	2018-10-16	-0.1349	5.5034	NA	0.66946928
2018-10-16 16:52:41	3	NIWW	1	35.36	4.05	NA	0	283	5.2348	4.458	1374	16	2018-10-16	-0.1349	5.3697	NA	0.66946928
2018-10-16 16:57:52	3	NIWW	1	35.36	4.07	NA	0	283	5.1251	4.448	1375	16	2018-10-16	-0.1349	5.26	NA	0.66946928
2018-10-16 17:03:03	3	NIWW	1	35.36	4.05	NA	0	283	5.0404	4.438	1376	17	2018-10-16	-0.1349	5.1753	NA	0.66946928
2018-10-16 17:08:14	3	NIWW	1	35.45	4.05	NA	0	283	4.9779	4.427	1377	17	2018-10-16	-0.1349	5.1128	NA	0.66946928
2018-10-16 17:13:25	3	NIWW	1	35.65	4.05	NA	0	283.02	4.936	4.418	1378	17	2018-10-16	-0.1349	5.0709	NA	0.669041358
2018-10-16 17:18:37	3	NIWW	1	35.85	4.07	NA	0	283.06	4.9043	4.409	1379	17	2018-10-16	-0.1349	5.0392	NA	0.668186335
2018-10-16 17:23:48	3	NIWW	1	35.95	4.09	NA	0	283.1	4.8924	4.4	1380	17	2018-10-16	-0.1349	5.0273	NA	0.667332404
2018-10-16 17:28:59	3	NIWW	1	35.85	4.08	NA	0	283.26	4.8549	4.394	1381	17	2018-10-16	-0.1349	4.9898	NA	0.663927581
2018-10-16 17:34:10	3	NIWW	1	35.75	4.08	NA	0	283.42	4.7959	4.39	1382	17	2018-10-16	-0.1349	4.9308	NA	0.66054013
2018-10-16 17:39:21	3	NIWW	1	35.65	4.08	NA	0	283.32	4.7194	4.385	1383	17	2018-10-16	-0.1349	4.8543	NA	0.662655256
2018-10-16 17:44:32	3	NIWW	1	35.36	4.07	NA	0	283.5	4.6326	4.38	1384	17	2018-10-16	-0.1349	4.7675	NA	0.658852891
2018-10-16 17:49:43	3	NIWW	1	35.06	4.07	NA	0	283.52	4.551	4.374	1385	17	2018-10-16	-0.1349	4.6859	NA	0.658431755
2018-10-16 17:54:54	3	NIWW	1	34.67	4.07	NA	0	283.64	4.4613	4.367	1386	17	2018-10-16	-0.1349	4.5962	NA	0.655910587
2018-10-16 18:00:05	3	NIWW	1	34.28	4.08	NA	0	283.64	4.3625	4.362	1387	18	2018-10-16	-0.1349	4.4974	NA	0.655910587
2018-10-16 18:05:16	3	NIWW	1	33.89	4.08	NA	0	283.66	4.2587	4.356	1388	18	2018-10-16	-0.1349	4.3936	NA	0.655491332
2018-10-16 18:10:27	3	NIWW	1	33.7	4.09	NA	0	283.76	4.1456	4.35	1389	18	2018-10-16	-0.1349	4.2805	NA	0.653399072
2018-10-16 18:15:38	3	NIWW	1	33.41	4.09	NA	0	283.98	4.0219	4.347	1390	18	2018-10-16	-0.1349	4.1568	NA	0.648819579
2018-10-16 18:20:49	3	NIWW	1	33.12	4.08	NA	0	283.98	3.9046	4.342	1391	18	2018-10-16	-0.1349	4.0395	NA	0.648819579
2018-10-16 18:26:00	3	NIWW	1	32.83	4.07	NA	0	284	3.7913	4.337	1392	18	2018-10-16	-0.1349	3.9262	NA	0.648404856
2018-10-16 18:31:11	3	NIWW	1	32.64	4.08	NA	0	284	3.7	4.332	1393	18	2018-10-16	-0.1349	3.8349	NA	0.648404856
2018-10-16 18:36:22	3	NIWW	1	32.45	4.08	NA	0	284	3.6164	4.326	1394	18	2018-10-16	-0.1349	3.7513	NA	0.648404856
2018-10-16 18:41:33	3	NIWW	1	32.36	4.08	NA	0	284	3.5317	4.32	1395	18	2018-10-16	-0.1349	3.6666	NA	0.648404856
2018-10-16 18:46:44	3	NIWW	1	32.17	4.07	NA	0	284	3.4464	4.314	1396	18	2018-10-16	-0.1349	3.5813	NA	0.648404856
2018-10-16 18:51:55	3	NIWW	1	32.07	4.08	NA	0	284	3.3561	4.31	1397	18	2018-10-16	-0.1349	3.491	NA	0.648404856
2018-10-16 18:57:06	3	NIWW	1	31.98	4.1	NA	0	284	3.2675	4.305	1398	18	2018-10-16	-0.1349	3.4024	NA	0.648404856
2018-10-16 19:02:17	3	NIWW	1	31.79	4.07	NA	0	284	3.165	4.302	1399	19	2018-10-16	-0.1349	3.2999	NA	0.648404856
2018-10-16 19:07:28	3	NIWW	1	31.6	4.08	NA	0	284	3.0718	4.299	1400	19	2018-10-16	-0.1349	3.2067	18.01006035	0.648404856
2018-10-16 19:12:39	3	NIWW	1	31.42	4.07	NA	0	284	3.0234	4.295	1401	19	2018-10-16	-0.1349	3.1583	17.11326665	0.648404856
2018-10-16 19:17:50	3	NIWW	1	31.32	4.09	NA	0	284	2.9432	4.292	1402	19	2018-10-16	-0.1349	3.0781	15.72448309	0.648404856
2018-10-16 19:23:01	3	NIWW	1	31.23	4.08	NA	0	284	2.8332	4.289	1403	19	2018-10-16	-0.1349	2.9681	14.00110045	0.648404856
2018-10-16 19:28:12	3	NIWW	1	31.04	4.1	NA	0	284	2.7303	4.285	1404	19	2018-10-16	-0.1349	2.8652	12.5603567	0.648404856
2018-10-16 19:33:23	3	NIWW	1	30.95	4.1	NA	0	284	2.6525	4.281	1405	19	2018-10-16	-0.1349	2.7874	11.57032025	0.648404856
2018-10-16 19:38:34	3	NIWW	1	30.77	4.07	NA	0	284	2.5712	4.277	1406	19	2018-10-16	-0.1349	2.7061	10.61902634	0.648404856
2018-10-16 19:43:45	3	NIWW	1	30.58	4.09	NA	0	284	2.5014	4.273	1407	19	2018-10-16	-0.1349	2.6363	9.864943282	0.648404856
2018-10-16 19:48:56	3	NIWW	1	30.49	4.09	NA	0	284	2.4318	4.269	1408	19	2018-10-16	-0.1349	2.5667	9.166343951	0.648404856
2018-10-16 19:54:07	3	NIWW	1	30.3	4.05	NA	0	284.14	2.3628	4.266	1409	19	2018-10-16	-0.1349	2.4977	8.522611517	0.645509211
2018-10-16 19:59:18	3	NIWW	1	30.21	4.08	NA	0	284	2.2378	4.265	1410	19	2018-10-16	-0.1349	2.3727	7.469367399	0.648404856
2018-10-16 20:04:29	3	NIWW	1	30.03	4.11	NA	0	284.04	2.1662	4.261	1411	20	2018-10-16	-0.1349	2.3011	6.925781031	0.647576206
2018-10-16 20:09:40	3	NIWW	1	29.84	4.08	NA	0	284.96	2.1279	4.257	1412	20	2018-10-16	-0.1349	2.2628	6.651436458	0.628806815
2018-10-16 20:14:51	3	NIWW	1	29.75	4.09	NA	0	284.96	2.0977	4.253	1413	20	2018-10-16	-0.1349	2.2326	6.442797112	0.628806815
2018-10-16 20:20:02	3	NIWW	1	29.66	4.09	NA	0	285	2.0618	4.25	1414	20	2018-10-16	-0.1349	2.1967	6.203275816	0.628003211
2018-10-16 20:25:13	3	NIWW	1	29.48	4.08	NA	0	285	1.9974	4.247	1415	20	2018-10-16	-0.1349	2.1323	5.795699575	0.628003211
2018-10-16 20:30:24	3	NIWW	1	29.38	4.11	NA	0	285	1.9478	4.243	1416	20	2018-10-16	-0.1349	2.0827	5.500138699	0.628003211
2018-10-16 20:35:35	3	NIWW	1	29.29	4.08	NA	0	285	1.8831	4.238	1417	20	2018-10-16	-0.1349	2.018	5.137134327	0.628003211
2018-10-16 20:40:46	3	NIWW	1	29.2	4.1	NA	0	285	1.8083	4.236	1418	20	2018-10-16	-0.1349	1.9432	4.747218939	0.628003211
2018-10-16 20:45:57	3	NIWW	1	29.11	4.1	NA	0	285	1.7321	4.236	1419	20	2018-10-16	-0.1349	1.867	4.380422146	0.628003211
2018-10-16 20:51:09	3	NIWW	1	29.02	4.08	NA	0	285	1.6766	4.232	1420	20	2018-10-16	-0.1349	1.8115	4.131233167	0.628003211
2018-10-16 20:56:19	3	NIWW	1	28.93	4.1	NA	0	285	1.6473	4.229	1421	20	2018-10-16	-0.1349	1.7822	4.005448903	0.628003211
2018-10-16 21:01:30	3	NIWW	1	28.84	4.08	NA	0	285	1.6037	4.226	1422	21	2018-10-16	-0.1349	1.7386	3.825329395	0.628003211
2018-10-16 21:06:41	3	NIWW	1	28.75	4.1	NA	0	285	1.5475	4.223	1423	21	2018-10-16	-0.1349	1.6824	3.605053892	0.628003211
2018-10-16 21:11:52	3	NIWW	1	28.66	4.11	NA	0	285	1.4883	4.221	1424	21	2018-10-16	-0.1349	1.6232	3.386723585	0.628003211
2018-10-16 21:17:03	3	NIWW	1	28.57	4.09	NA	0	285	1.4239	4.218	1425	21	2018-10-16	-0.1349	1.5588	3.16420437	0.628003211
2018-10-16 21:22:14	3	NIWW	1	28.48	4.09	NA	0	285	1.3696	4.216	1426	21	2018-10-16	-0.1349	1.5045	2.987983813	0.628003211
2018-10-16 21:27:25	3	NIWW	1	28.48	4.1	NA	0	285	1.3194	4.213	1427	21	2018-10-16	-0.1349	1.4543	2.833811967	0.628003211
2018-10-16 21:32:36	3	NIWW	1	28.38	4.07	NA	0	285.04	1.2931	4.21	1428	21	2018-10-16	-0.1349	1.428	2.756242668	0.627200633
2018-10-16 21:37:47	3	NIWW	1	28.29	4.11	NA	0	285.16	1.2422	4.207	1429	21	2018-10-16	-0.1349	1.3771	2.612097739	0.624799051
2018-10-16 21:42:58	3	NIWW	1	28.2	4.1	NA	0	285.1	1.2117	4.202	1430	21	2018-10-16	-0.1349	1.3466	2.529361704	0.62599869
2018-10-16 21:48:09	3	NIWW	1	28.2	4.08	NA	0	285.28	1.1898	4.2	1431	21	2018-10-16	-0.1349	1.3247	2.471575768	0.622406664
2018-10-16 21:53:20	3	NIWW	1	28.11	4.1	NA	0	285.62	1.1477	4.198	1432	21	2018-10-16	-0.1349	1.2826	2.364171823	0.615677864
2018-10-16 21:58:31	3	NIWW	1	28.11	4.09	NA	0	286	1.1043	4.194	1433	21	2018-10-16	-0.1349	1.2392	2.258334873	0.60824349
2018-10-16 22:03:42	3	NIWW	1	28.11	4.1	NA	0	285.98	1.0826	4.192	1434	22	2018-10-16	-0.1349	1.2175	2.207206635	0.608632525
2018-10-16 22:08:54	3	NIWW	1	28.02	4.09	NA	0	286	1.0597	4.19	1435	22	2018-10-16	-0.1349	1.1946	2.154505821	0.60824349
2018-10-16 22:14:05	3	NIWW	1	28.02	4.1	NA	0	286	1.0331	4.187	1436	22	2018-10-16	-0.1349	1.168	2.094867698	0.60824349
2018-10-16 22:19:16	3	NIWW	1	27.93	4.1	NA	0	286	1.0084	4.184	1437	22	2018-10-16	-0.1349	1.1433	2.040968581	0.60824349
2018-10-16 22:24:27	3	NIWW	1	27.84	4.08	NA	0	286	0.9887	4.182	1438	22	2018-10-16	-0.1349	1.1236	1.998976061	0.60824349
2018-10-16 22:29:38	3	NIWW	1	27.84	4.07	NA	0	286	0.9617	4.179	1439	22	2018-10-16	-0.1349	1.0966	1.942822825	0.60824349
2018-10-16 22:34:49	3	NIWW	1	27.84	4.09	NA	0	286	0.954	4.176	1440	22	2018-10-16	-0.1349	1.0889	1.927099784	0.60824349
2018-10-16 22:40:00	3	NIWW	1	27.75	4.09	NA	0	286	0.932	4.173	1441	22	2018-10-16	-0.1349	1.0669	1.882874446	0.60824349
2018-10-16 22:45:11	3	NIWW	1	27.75	4.08	NA	0	286	0.9223	4.171	1442	22	2018-10-16	-0.1349	1.0572	1.863698883	0.60824349
2018-10-16 22:50:22	3	NIWW	1	27.75	4.1	NA	0	286	0.8905	4.169	1443	22	2018-10-16	-0.1349	1.0254	1.802193655	0.60824349
2018-10-16 22:55:33	3	NIWW	1	27.66	4.09	NA	0	286	0.8825	4.167	1444	22	2018-10-16	-0.1349	1.0174	1.78704286	0.60824349
2018-10-16 23:00:44	3	NIWW	1	27.66	4.08	NA	0	286	0.8769	4.165	1445	23	2018-10-16	-0.1349	1.0118	1.776513152	0.60824349
2018-10-16 23:05:55	3	NIWW	1	27.66	4.08	NA	0	286	0.8569	4.162	1446	23	2018-10-16	-0.1349	0.9918	1.739410982	0.60824349
2018-10-16 23:11:06	3	NIWW	1	27.57	4.08	NA	0	286	0.8278	4.163	1447	23	2018-10-16	-0.1349	0.9627	1.68680686	0.60824349
2018-10-16 23:16:17	3	NIWW	1	27.57	4.08	NA	0	286	0.8335	4.16	1448	23	2018-10-16	-0.1349	0.9684	1.696983936	0.60824349
2018-10-16 23:21:28	3	NIWW	1	27.57	4.08	NA	0	286	0.8223	4.158	1449	23	2018-10-16	-0.1349	0.9572	1.677044738	0.60824349
2018-10-16 23:26:39	3	NIWW	1	27.48	4.09	NA	0	286	0.8223	4.156	1450	23	2018-10-16	-0.1349	0.9572	1.677044738	0.60824349
2018-10-16 23:31:50	3	NIWW	1	27.48	4.09	NA	0	286	0.8256	4.153	1451	23	2018-10-16	-0.1349	0.9605	1.682895211	0.60824349
2018-10-16 23:37:01	3	NIWW	1	27.48	4.13	NA	0	286	0.8246	4.152	1452	23	2018-10-16	-0.1349	0.9595	1.681120188	0.60824349
2018-10-16 23:42:12	3	NIWW	1	27.48	4.09	NA	0	286	0.8231	4.149	1453	23	2018-10-16	-0.1349	0.958	1.678461164	0.60824349
2018-10-16 23:47:23	3	NIWW	1	27.57	4.1	NA	0	286	0.8184	4.148	1454	23	2018-10-16	-0.1349	0.9533	1.67015676	0.60824349
2018-10-16 23:52:34	3	NIWW	1	27.57	4.08	NA	0	286.08	0.8121	4.145	1455	23	2018-10-16	-0.1349	0.947	1.659089736	0.606689834
2018-10-16 23:57:45	3	NIWW	1	27.48	4.1	NA	0	286.2	0.8155	4.144	1456	23	2018-10-16	-0.1349	0.9504	1.665053275	0.604366788
2018-10-17 00:02:56	3	NIWW	1	27.48	4.08	NA	0	286.16	0.8068	4.143	1457	0	2018-10-17	0.6233	0.1835	0.741223967	0.605140147
2018-10-17 00:08:07	3	NIWW	1	27.48	4.09	NA	0	286.52	0.8069	4.141	1458	0	2018-10-17	0.6233	0.1836	0.741302192	0.598215394
2018-10-17 00:13:18	3	NIWW	1	27.48	4.09	NA	0	286.7	0.8097	4.14	1459	0	2018-10-17	0.6233	0.1864	0.743495861	0.594782789
2018-10-17 00:18:29	3	NIWW	1	27.48	4.1	NA	0	286.84	0.8144	4.138	1460	0	2018-10-17	0.6233	0.1911	0.747192694	0.592126609
2018-10-17 00:23:40	3	NIWW	1	27.48	4.1	NA	0	286.74	0.8211	4.137	1461	0	2018-10-17	0.6233	0.1978	0.752494448	0.594022667
2018-10-17 00:28:51	3	NIWW	1	27.48	4.1	NA	0	286.96	0.8351	4.136	1462	0	2018-10-17	0.6233	0.2118	0.763694484	0.589859327
2018-10-17 00:34:02	3	NIWW	1	27.48	4.09	NA	0	286.98	0.8297	4.134	1463	0	2018-10-17	0.6233	0.2064	0.759354856	0.589482291
2018-10-17 00:39:13	3	NIWW	1	27.48	4.08	NA	0	287	0.8255	4.133	1464	0	2018-10-17	0.6233	0.2022	0.755996645	0.589105497
2018-10-17 00:44:24	3	NIWW	1	27.39	4.09	NA	0	287	0.8194	4.132	1465	0	2018-10-17	0.6233	0.1961	0.751145676	0.589105497
2018-10-17 00:49:35	3	NIWW	1	27.39	4.1	NA	0	287	0.8102	4.131	1466	0	2018-10-17	0.6233	0.1869	0.74388827	0.589105497
2018-10-17 00:54:46	3	NIWW	1	27.39	4.09	NA	0	287	0.8033	4.131	1467	0	2018-10-17	0.6233	0.18	0.738491269	0.589105497
2018-10-17 00:59:57	3	NIWW	1	27.39	4.09	NA	0	287	0.8032	4.129	1468	0	2018-10-17	0.6233	0.1799	0.73841334	0.589105497
2018-10-17 01:05:08	3	NIWW	1	27.31	4.09	NA	0	287	0.7886	4.129	1469	1	2018-10-17	0.6233	0.1653	0.727123522	0.589105497
2018-10-17 01:10:19	3	NIWW	1	27.31	4.09	NA	0	287	0.7789	4.128	1470	1	2018-10-17	0.6233	0.1556	0.719718353	0.589105497
2018-10-17 01:15:30	3	NIWW	1	27.31	4.1	NA	0	287	0.7845	4.127	1471	1	2018-10-17	0.6233	0.1612	0.723984251	0.589105497
2018-10-17 01:20:41	3	NIWW	1	27.31	4.08	NA	0	287	0.7731	4.126	1472	1	2018-10-17	0.6233	0.1498	0.715326598	0.589105497
2018-10-17 01:25:52	3	NIWW	1	27.22	4.09	NA	0	287	0.7666	4.124	1473	1	2018-10-17	0.6233	0.1433	0.710436641	0.589105497
2018-10-17 01:31:03	3	NIWW	1	27.22	4.09	NA	0	287	0.7681	4.123	1474	1	2018-10-17	0.6233	0.1448	0.711562118	0.589105497
2018-10-17 01:36:14	3	NIWW	1	27.22	4.11	NA	0	287	0.7761	4.122	1475	1	2018-10-17	0.6233	0.1528	0.717594839	0.589105497
2018-10-17 01:41:25	3	NIWW	1	27.22	4.09	NA	0	287	0.7788	4.121	1476	1	2018-10-17	0.6233	0.1555	0.719642405	0.589105497
2018-10-17 01:46:36	3	NIWW	1	27.22	4.09	NA	0	287	0.7724	4.12	1477	1	2018-10-17	0.6233	0.1491	0.714798374	0.589105497
2018-10-17 01:51:47	3	NIWW	1	27.13	4.1	NA	0	287	0.7696	4.12	1478	1	2018-10-17	0.6233	0.1463	0.712689377	0.589105497
2018-10-17 01:56:58	3	NIWW	1	27.13	4.11	NA	0	287	0.7597	4.119	1479	1	2018-10-17	0.6233	0.1364	0.705282336	0.589105497
2018-10-17 02:02:10	3	NIWW	1	27.13	4.11	NA	0	287	0.7557	4.118	1480	2	2018-10-17	0.6233	0.1324	0.702311473	0.589105497
2018-10-17 02:07:21	3	NIWW	1	27.13	4.11	NA	0	287	0.7645	4.118	1481	2	2018-10-17	0.6233	0.1412	0.708863965	0.589105497
2018-10-17 02:12:32	3	NIWW	1	27.04	4.09	NA	0	287	0.7538	4.116	1482	2	2018-10-17	0.6233	0.1305	0.7009047	0.589105497
2018-10-17 02:17:43	3	NIWW	1	27.04	4.09	NA	0	287	0.7494	4.116	1483	2	2018-10-17	0.6233	0.1261	0.697657719	0.589105497
2018-10-17 02:22:54	3	NIWW	1	27.04	4.1	NA	0	287	0.7337	4.116	1484	2	2018-10-17	0.6233	0.1104	0.686194009	0.589105497
2018-10-17 02:28:05	3	NIWW	1	27.04	4.09	NA	0	287	0.7399	4.115	1485	2	2018-10-17	0.6233	0.1166	0.6906984	0.589105497
2018-10-17 02:33:16	3	NIWW	1	27.04	4.09	NA	0	287	0.7397	4.114	1486	2	2018-10-17	0.6233	0.1164	0.690552636	0.589105497
2018-10-17 02:38:27	3	NIWW	1	27.04	4.09	NA	0	287	0.7391	4.114	1487	2	2018-10-17	0.6233	0.1158	0.69011553	0.589105497
2018-10-17 02:43:38	3	NIWW	1	26.95	4.09	NA	0	287	0.7423	4.114	1488	2	2018-10-17	0.6233	0.119	0.692449962	0.589105497
2018-10-17 02:48:49	3	NIWW	1	26.95	4.09	NA	0	287	0.7395	4.114	1489	2	2018-10-17	0.6233	0.1162	0.690406903	0.589105497
2018-10-17 02:54:00	3	NIWW	1	26.95	4.1	NA	0	287	0.7417	4.112	1490	2	2018-10-17	0.6233	0.1184	0.692011656	0.589105497
2018-10-17 02:59:11	3	NIWW	1	26.95	4.08	NA	0	287	0.7403	4.112	1491	2	2018-10-17	0.6233	0.117	0.690990019	0.589105497
2018-10-17 03:04:22	3	NIWW	1	26.95	4.1	NA	0	287	0.7416	4.111	1492	3	2018-10-17	0.6233	0.1183	0.691938632	0.589105497
2018-10-17 03:09:33	3	NIWW	1	26.86	4.09	NA	0	287	0.7375	4.11	1493	3	2018-10-17	0.6233	0.1142	0.688951267	0.589105497
2018-10-17 03:14:44	3	NIWW	1	26.86	4.11	NA	0	287	0.7393	4.109	1494	3	2018-10-17	0.6233	0.116	0.690261202	0.589105497
2018-10-17 03:19:55	3	NIWW	1	26.86	4.09	NA	0	287.02	0.7421	4.108	1495	3	2018-10-17	0.6233	0.1188	0.692303829	0.588728943
2018-10-17 03:25:06	3	NIWW	1	26.86	4.1	NA	0	287	0.7349	4.108	1496	3	2018-10-17	0.6233	0.1116	0.687063528	0.589105497
2018-10-17 03:30:17	3	NIWW	1	26.77	4.1	NA	0	287.02	0.7331	4.107	1497	3	2018-10-17	0.6233	0.1098	0.685759662	0.588728943
2018-10-17 03:35:28	3	NIWW	1	26.77	4.09	NA	0	287.06	0.7358	4.107	1498	3	2018-10-17	0.6233	0.1125	0.68771639	0.587976558
2018-10-17 03:40:39	3	NIWW	1	26.77	4.09	NA	0	287.1	0.7296	4.105	1499	3	2018-10-17	0.6233	0.1063	0.683231446	0.587225134
2018-10-17 03:45:50	3	NIWW	1	26.77	4.1	NA	0	287.2	0.7317	4.105	1500	3	2018-10-17	0.6233	0.1084	0.684747255	0.585350773
2018-10-17 03:51:01	3	NIWW	1	26.77	4.09	NA	0	287.28	0.7338	4.104	1501	3	2018-10-17	0.6233	0.1105	0.686266426	0.583855592
2018-10-17 03:56:12	3	NIWW	1	26.86	4.09	NA	0	287.38	0.7327	4.103	1502	3	2018-10-17	0.6233	0.1094	0.68547025	0.581991987
2018-10-17 04:01:23	3	NIWW	1	26.77	4.09	NA	0	287.54	0.7308	4.103	1503	4	2018-10-17	0.6233	0.1075	0.684097211	0.579022582
2018-10-17 04:06:34	3	NIWW	1	26.77	4.09	NA	0	287.42	0.7288	4.102	1504	4	2018-10-17	0.6233	0.1055	0.682654878	0.581248211
2018-10-17 04:11:45	3	NIWW	1	26.77	4.09	NA	0	287.64	0.7274	4.102	1505	4	2018-10-17	0.6233	0.1041	0.681647055	0.577174403
2018-10-17 04:16:56	3	NIWW	1	26.77	4.11	NA	0	287.62	0.726	4.101	1506	4	2018-10-17	0.6233	0.1027	0.680640719	0.577543566
2018-10-17 04:22:07	3	NIWW	1	26.68	4.09	NA	0	287.74	0.7207	4.101	1507	4	2018-10-17	0.6233	0.0974	0.676844461	0.575332123
2018-10-17 04:27:18	3	NIWW	1	26.68	4.08	NA	0	287.82	0.7152	4.101	1508	4	2018-10-17	0.6233	0.0919	0.672927333	0.573862534
2018-10-17 04:32:29	3	NIWW	1	26.59	4.11	NA	0	287.88	0.7117	4.101	1509	4	2018-10-17	0.6233	0.0884	0.670446427	0.572762805
2018-10-17 04:37:40	3	NIWW	1	26.5	4.11	NA	0	287.78	0.7064	4.099	1510	4	2018-10-17	0.6233	0.0831	0.666707027	0.574596858
2018-10-17 04:42:51	3	NIWW	1	26.5	4.07	NA	0	287.92	0.7059	4.096	1511	4	2018-10-17	0.6233	0.0826	0.666355331	0.572030825
2018-10-17 04:48:02	3	NIWW	1	26.41	4.09	NA	0	288	0.7002	4.095	1512	4	2018-10-17	0.6233	0.0769	0.662359095	0.570569668
2018-10-17 04:53:13	3	NIWW	1	26.41	4.08	NA	0	287.96	0.6926	4.096	1513	4	2018-10-17	0.6233	0.0693	0.657068036	0.571299779
2018-10-17 04:58:24	3	NIWW	1	26.41	4.09	NA	0	288	0.6872	4.096	1514	4	2018-10-17	0.6233	0.0639	0.653334304	0.570569668
2018-10-17 05:03:35	3	NIWW	1	26.32	4.1	NA	0	288	0.6739	4.095	1515	5	2018-10-17	0.6233	0.0506	0.644228488	0.570569668
2018-10-17 05:08:46	3	NIWW	1	26.32	4.08	NA	0	288	0.6712	4.094	1516	5	2018-10-17	0.6233	0.0479	0.642395494	0.570569668
2018-10-17 05:13:57	3	NIWW	1	26.24	4.08	NA	0	288	0.6647	4.094	1517	5	2018-10-17	0.6233	0.0414	0.638004093	0.570569668
2018-10-17 05:19:08	3	NIWW	1	26.24	4.09	NA	0	288	0.6562	4.093	1518	5	2018-10-17	0.6233	0.0329	0.632306755	0.570569668
2018-10-17 05:24:19	3	NIWW	1	26.15	4.1	NA	0	288	0.6518	4.093	1519	5	2018-10-17	0.6233	0.0285	0.629377559	0.570569668
2018-10-17 05:29:30	3	NIWW	1	26.15	4.09	NA	0	288	0.6458	4.092	1520	5	2018-10-17	0.6233	0.0225	0.625405056	0.570569668
2018-10-17 05:34:41	3	NIWW	1	26.15	4.1	NA	0	288	0.6412	4.092	1521	5	2018-10-17	0.6233	0.0179	0.622376459	0.570569668
2018-10-17 05:39:52	3	NIWW	1	26.15	4.08	NA	0	288	0.6377	4.091	1522	5	2018-10-17	0.6233	0.0144	0.62008192	0.570569668
2018-10-17 05:45:03	3	NIWW	1	26.15	4.1	NA	0	287.98	0.6338	4.091	1523	5	2018-10-17	0.6233	0.0105	0.617535112	0.570934607
2018-10-17 05:50:14	3	NIWW	1	26.15	4.1	NA	0	288	0.6302	4.091	1524	5	2018-10-17	0.6233	0.0069	0.615193498	0.570569668
2018-10-17 05:55:25	3	NIWW	1	26.15	4.08	NA	0	288	0.6269	4.09	1525	5	2018-10-17	0.6233	0.0036	0.613054819	0.570569668
2018-10-17 06:00:36	3	NIWW	1	26.15	4.1	NA	0	288	0.6249	4.09	1526	6	2018-10-17	0.6233	0.0016	0.61176227	0.570569668
2018-10-17 06:05:47	3	NIWW	1	26.15	4.09	NA	0	288	0.6233	4.089	1527	6	2018-10-17	0.6233	0	0.610730193	0.570569668
2018-10-17 06:10:58	3	NIWW	1	26.15	4.09	NA	0	288	0.6242	4.087	1528	6	2018-10-17	0.6233	0.0009	0.611310522	0.570569668
2018-10-17 06:16:09	3	NIWW	1	26.24	4.09	NA	0	288	0.6298	4.086	1529	6	2018-10-17	0.6233	0.0065	0.614933867	0.570569668
2018-10-17 06:21:20	3	NIWW	1	26.32	4.11	NA	0	288	0.6361	4.085	1530	6	2018-10-17	0.6233	0.0128	0.619035808	0.570569668
2018-10-17 06:26:31	3	NIWW	1	26.41	4.08	NA	0	288	0.6428	4.084	1531	6	2018-10-17	0.6233	0.0195	0.623428217	0.570569668
2018-10-17 06:31:43	3	NIWW	1	26.5	4.09	NA	0	288	0.6576	4.084	1532	6	2018-10-17	0.6233	0.0343	0.633241629	0.570569668
2018-10-17 06:36:54	3	NIWW	1	26.59	4.08	NA	0	288	0.6791	4.084	1533	6	2018-10-17	0.6233	0.0558	0.647773449	0.570569668
2018-10-17 06:42:05	3	NIWW	1	26.68	4.07	NA	0	288	0.6921	4.083	1534	6	2018-10-17	0.6233	0.0688	0.656721426	0.570569668
2018-10-17 06:47:16	3	NIWW	1	26.86	4.1	NA	0	288	0.7203	4.081	1535	6	2018-10-17	0.6233	0.097	0.676558812	0.570569668
2018-10-17 06:52:27	3	NIWW	1	27.22	4.11	NA	0	288	0.7765	4.081	1536	6	2018-10-17	0.6233	0.1532	0.717897814	0.570569668
2018-10-17 06:57:38	3	NIWW	1	27.57	4.11	NA	0	288	0.8458	4.08	1537	6	2018-10-17	0.6233	0.2225	0.772366771	0.570569668
2018-10-17 07:02:49	3	NIWW	1	27.84	4.1	NA	0	288	0.924	4.081	1538	7	2018-10-17	0.6233	0.3007	0.838809806	0.570569668
2018-10-17 07:08:00	3	NIWW	1	28.11	4.08	NA	0	288	0.995	4.081	1539	7	2018-10-17	0.6233	0.3717	0.904073162	0.570569668
2018-10-17 07:13:11	3	NIWW	1	28.29	4.08	NA	0	288	1.0533	4.082	1540	7	2018-10-17	0.6233	0.43	0.961442037	0.570569668
2018-10-17 07:18:22	3	NIWW	1	28.48	4.09	NA	0	288	1.1107	4.082	1541	7	2018-10-17	0.6233	0.4874	1.021480678	0.570569668
2018-10-17 07:23:33	3	NIWW	1	28.57	4.1	NA	0	288	1.1658	4.084	1542	7	2018-10-17	0.6233	0.5425	1.082637561	0.570569668
2018-10-17 07:28:44	3	NIWW	1	28.66	4.08	NA	0	288	1.2277	4.085	1543	7	2018-10-17	0.6233	0.6044	1.155719761	0.570569668
2018-10-17 07:33:55	3	NIWW	1	28.75	4.08	NA	0	288	1.3031	4.085	1544	7	2018-10-17	0.6233	0.6798	1.251437562	0.570569668
2018-10-17 07:39:06	3	NIWW	1	28.93	4.09	NA	0	288	1.3833	4.084	1545	7	2018-10-17	0.6233	0.76	1.361964306	0.570569668
2018-10-17 07:44:17	3	NIWW	1	29.11	4.08	NA	0	288	1.4593	4.083	1546	7	2018-10-17	0.6233	0.836	1.47569756	0.570569668
2018-10-17 07:49:28	3	NIWW	1	29.29	4.09	NA	0	288	1.5418	4.083	1547	7	2018-10-17	0.6233	0.9185	1.609933784	0.570569668
2018-10-17 07:54:39	3	NIWW	1	29.57	4.09	NA	0	288	1.6264	4.083	1548	7	2018-10-17	0.6233	1.0031	1.760277435	0.570569668
2018-10-17 07:59:50	3	NIWW	1	29.66	4.1	NA	0	288	1.7005	4.084	1549	7	2018-10-17	0.6233	1.0772	1.903452153	0.570569668
2018-10-17 08:05:01	3	NIWW	1	29.84	4.09	NA	0	288	1.8026	4.084	1550	8	2018-10-17	0.6233	1.1793	2.119998307	0.570569668
2018-10-17 08:10:12	3	NIWW	1	30.3	4.08	NA	0	288	1.958	4.081	1551	8	2018-10-17	0.6233	1.3347	2.497796417	0.570569668
2018-10-17 08:15:23	3	NIWW	1	30.58	4.09	NA	0	288	2.0608	4.082	1552	8	2018-10-17	0.6233	1.4375	2.784013941	0.570569668
2018-10-17 08:20:34	3	NIWW	1	30.77	4.09	NA	0	288	2.1516	4.083	1553	8	2018-10-17	0.6233	1.5283	3.063980814	0.570569668
2018-10-17 08:25:45	3	NIWW	1	30.86	4.09	NA	0	288	2.2513	4.085	1554	8	2018-10-17	0.6233	1.628	3.403922353	0.570569668
2018-10-17 08:30:56	3	NIWW	1	30.86	4.08	NA	0	288	2.3472	4.266	1555	8	2018-10-17	0.6233	1.7239	3.766445317	0.570569668
2018-10-17 08:36:07	3	NIWW	1	30.86	4.1	NA	0	288	2.817	4.538	1556	8	2018-10-17	0.6233	2.1937	6.18366792	0.570569668
2018-10-17 08:41:18	3	NIWW	1	31.23	4.1	NA	0	287.52	3.6092	4.628	1557	8	2018-10-17	0.6233	2.9859	14.26658757	0.579392928
2018-10-17 08:46:29	3	NIWW	1	31.51	4.1	NA	0	287.64	4.4136	4.63	1558	8	2018-10-17	0.6233	3.7903	NA	0.577174403
2018-10-17 08:51:40	3	NIWW	1	31.51	4.09	NA	0	287.4	4.9506	4.632	1559	8	2018-10-17	0.6233	4.3273	NA	0.58161998
2018-10-17 08:56:51	3	NIWW	1	31.42	4.09	NA	0	287.02	5.2294	4.63	1560	8	2018-10-17	0.6233	4.6061	NA	0.588728943
2018-10-17 09:02:02	3	NIWW	1	31.51	4.07	NA	0	287.06	5.3949	4.622	1561	9	2018-10-17	0.6233	4.7716	NA	0.587976558
2018-10-17 09:07:13	3	NIWW	1	31.89	4.08	NA	0	287	5.4574	4.618	1562	9	2018-10-17	0.6233	4.8341	NA	0.589105497
2018-10-17 09:12:24	3	NIWW	1	32.26	4.09	NA	0	287	5.4927	4.614	1563	9	2018-10-17	0.6233	4.8694	NA	0.589105497
2018-10-17 09:17:35	3	NIWW	1	32.64	4.07	NA	0	287	5.4472	4.611	1564	9	2018-10-17	0.6233	4.8239	NA	0.589105497
2018-10-17 09:22:46	3	NIWW	1	33.12	4.1	NA	0	287	5.3823	4.604	1565	9	2018-10-17	0.6233	4.759	NA	0.589105497
2018-10-17 09:27:57	3	NIWW	1	33.6	4.09	NA	0	287	5.2785	4.604	1566	9	2018-10-17	0.6233	4.6552	NA	0.589105497
2018-10-17 09:33:09	3	NIWW	1	33.89	4.08	NA	0	287	5.1081	4.603	1567	9	2018-10-17	0.6233	4.4848	NA	0.589105497
2018-10-17 09:38:20	3	NIWW	1	34.08	4.07	NA	0	287	4.931	4.604	1568	9	2018-10-17	0.6233	4.3077	NA	0.589105497
2018-10-17 09:43:31	3	NIWW	1	33.99	4.09	NA	0	287	4.7797	4.606	1569	9	2018-10-17	0.6233	4.1564	NA	0.589105497
2018-10-17 09:48:42	3	NIWW	1	33.89	4.07	NA	0	287	4.6512	4.605	1570	9	2018-10-17	0.6233	4.0279	NA	0.589105497
2018-10-17 09:53:53	3	NIWW	1	33.79	4.07	NA	0	286.96	4.5248	4.602	1571	9	2018-10-17	0.6233	3.9015	NA	0.589859327
2018-10-17 09:59:04	3	NIWW	1	33.7	4.08	NA	0	286.94	4.4541	4.599	1572	9	2018-10-17	0.6233	3.8308	NA	0.590236603
2018-10-17 10:04:15	3	NIWW	1	33.7	4.07	NA	0	286.46	4.3839	4.596	1573	10	2018-10-17	0.6233	3.7606	NA	0.599363992
2018-10-17 10:09:26	3	NIWW	1	33.5	4.07	NA	0	286.08	4.31	4.599	1574	10	2018-10-17	0.6233	3.6867	NA	0.606689834
2018-10-17 10:14:37	3	NIWW	1	33.41	4.07	NA	0	286	4.2832	4.592	1575	10	2018-10-17	0.6233	3.6599	NA	0.60824349
2018-10-17 10:19:48	3	NIWW	1	33.6	4.09	NA	0	286	4.2845	4.591	1576	10	2018-10-17	0.6233	3.6612	NA	0.60824349
2018-10-17 10:24:59	3	NIWW	1	33.5	4.1	NA	0	286	4.2493	4.592	1577	10	2018-10-17	0.6233	3.626	NA	0.60824349
2018-10-17 10:30:10	3	NIWW	1	33.5	4.09	NA	0	286	4.2548	4.584	1578	10	2018-10-17	0.6233	3.6315	NA	0.60824349
2018-10-17 10:35:21	3	NIWW	1	33.89	4.07	NA	0	286	4.2975	4.583	1579	10	2018-10-17	0.6233	3.6742	NA	0.60824349
2018-10-17 10:40:32	3	NIWW	1	34.08	4.08	NA	0	286	4.3128	4.586	1580	10	2018-10-17	0.6233	3.6895	NA	0.60824349
2018-10-17 10:45:43	3	NIWW	1	34.08	4.09	NA	0	286	4.3023	4.584	1581	10	2018-10-17	0.6233	3.679	NA	0.60824349
2018-10-17 10:50:54	3	NIWW	1	33.99	4.09	NA	0	286	4.2682	4.582	1582	10	2018-10-17	0.6233	3.6449	NA	0.60824349
2018-10-17 10:56:05	3	NIWW	1	33.79	4.05	NA	0	286	4.2401	4.583	1583	10	2018-10-17	0.6233	3.6168	NA	0.60824349
2018-10-17 11:01:16	3	NIWW	1	33.79	4.07	NA	0	286	4.2399	4.579	1584	11	2018-10-17	0.6233	3.6166	NA	0.60824349
2018-10-17 11:06:27	3	NIWW	1	33.79	4.07	NA	0	286	4.2651	4.575	1585	11	2018-10-17	0.6233	3.6418	NA	0.60824349
2018-10-17 11:11:38	3	NIWW	1	33.79	4.09	NA	0	286	4.3119	4.572	1586	11	2018-10-17	0.6233	3.6886	NA	0.60824349
2018-10-17 11:16:49	3	NIWW	1	33.99	4.08	NA	0	286	4.4154	4.544	1587	11	2018-10-17	0.6233	3.7921	NA	0.60824349
2018-10-17 11:22:00	3	NIWW	1	34.67	4.07	NA	0	286	4.5076	4.511	1588	11	2018-10-17	0.6233	3.8843	NA	0.60824349
2018-10-17 11:27:11	3	NIWW	1	35.65	4.09	NA	0	286	4.4409	4.521	1589	11	2018-10-17	0.6233	3.8176	NA	0.60824349
2018-10-17 11:32:22	3	NIWW	1	36.45	4.07	NA	0	286	4.2638	4.54	1590	11	2018-10-17	0.6233	3.6405	NA	0.60824349
2018-10-17 11:37:33	3	NIWW	1	37.06	4.08	NA	0	286	4.1269	4.541	1591	11	2018-10-17	0.6233	3.5036	NA	0.60824349
2018-10-17 11:42:44	3	NIWW	1	37.26	4.07	NA	0	286	3.9965	4.567	1592	11	2018-10-17	0.6233	3.3732	NA	0.60824349
2018-10-17 11:47:56	3	NIWW	1	37.06	4.07	NA	0	286	3.9657	4.569	1593	11	2018-10-17	0.6233	3.3424	NA	0.60824349
2018-10-17 11:53:07	3	NIWW	1	37.16	4.05	NA	0	286	3.9947	4.548	1594	11	2018-10-17	0.6233	3.3714	NA	0.60824349
2018-10-17 11:58:18	3	NIWW	1	37.47	4.07	NA	0	286	3.9676	4.549	1595	11	2018-10-17	0.6233	3.3443	NA	0.60824349
2018-10-17 12:03:29	3	NIWW	1	37.57	4.09	NA	0	286	3.9777	4.556	1596	12	2018-10-17	0.6233	3.3544	NA	0.60824349
2018-10-17 12:08:40	3	NIWW	1	37.67	4.07	NA	0	285.96	4.0623	4.547	1597	12	2018-10-17	0.6233	3.439	NA	0.609021809
2018-10-17 12:13:51	3	NIWW	1	37.88	4.07	NA	0	285.68	4.1054	4.554	1598	12	2018-10-17	0.6233	3.4821	NA	0.614498003
2018-10-17 12:19:02	3	NIWW	1	37.77	4.07	NA	0	285.48	4.1425	4.556	1599	12	2018-10-17	0.6233	3.5192	NA	0.618439691
2018-10-17 12:24:13	3	NIWW	1	37.47	4.05	NA	0	285.32	4.1602	4.555	1600	12	2018-10-17	0.6233	3.5369	NA	0.621611239
2018-10-17 12:29:24	3	NIWW	1	37.16	4.05	NA	0	285.06	4.1904	4.555	1601	12	2018-10-17	0.6233	3.5671	NA	0.62679973
2018-10-17 12:34:35	3	NIWW	1	37.26	4.05	NA	0	285	4.2631	4.541	1602	12	2018-10-17	0.6233	3.6398	NA	0.628003211
2018-10-17 12:39:46	3	NIWW	1	37.47	4.08	NA	0	285.02	4.3779	4.53	1603	12	2018-10-17	0.6233	3.7546	NA	0.627601794
2018-10-17 12:44:57	3	NIWW	1	38.08	4.07	NA	0	285.14	4.4425	4.521	1604	12	2018-10-17	0.6233	3.8192	NA	0.625198675
2018-10-17 12:50:08	3	NIWW	1	38.6	4.08	NA	0	285.28	4.4378	4.52	1605	12	2018-10-17	0.6233	3.8145	NA	0.622406664
2018-10-17 12:55:19	3	NIWW	1	39.02	4.05	NA	0	285.1	4.4885	4.517	1606	12	2018-10-17	0.6233	3.8652	NA	0.62599869
2018-10-17 13:00:30	3	NIWW	1	39.23	4.07	NA	0	285.6	4.546	4.513	1607	13	2018-10-17	0.6233	3.9227	NA	0.616071654
2018-10-17 13:05:41	3	NIWW	1	39.23	4.08	NA	0	285.48	4.5583	4.513	1608	13	2018-10-17	0.6233	3.935	NA	0.618439691
2018-10-17 13:10:52	3	NIWW	1	39.34	4.07	NA	0	285.78	4.6009	4.511	1609	13	2018-10-17	0.6233	3.9776	NA	0.61253659
2018-10-17 13:16:03	3	NIWW	1	39.44	4.05	NA	0	285.52	4.6052	4.517	1610	13	2018-10-17	0.6233	3.9819	NA	0.617649336
2018-10-17 13:21:14	3	NIWW	1	39.13	4.07	NA	0	285.7	4.7521	4.518	1611	13	2018-10-17	0.6233	4.1288	NA	0.614105218
2018-10-17 13:26:26	3	NIWW	1	39.23	4.09	NA	0	285.92	4.8205	4.506	1612	13	2018-10-17	0.6233	4.1972	NA	0.609801125
2018-10-17 13:31:36	3	NIWW	1	39.44	4.04	NA	0	285.92	4.8779	4.511	1613	13	2018-10-17	0.6233	4.2546	NA	0.609801125
2018-10-17 13:36:47	3	NIWW	1	39.55	4.07	NA	0	285.96	4.9586	4.51	1614	13	2018-10-17	0.6233	4.3353	NA	0.609021809
2018-10-17 13:41:59	3	NIWW	1	39.55	4.05	NA	0	285.8	5.0409	4.511	1615	13	2018-10-17	0.6233	4.4176	NA	0.612145059
2018-10-17 13:47:10	3	NIWW	1	39.34	4.07	NA	0	285.88	5.0898	4.515	1616	13	2018-10-17	0.6233	4.4665	NA	0.610581437
2018-10-17 13:52:21	3	NIWW	1	39.23	4.05	NA	0	285.94	5.2323	4.51	1617	13	2018-10-17	0.6233	4.609	NA	0.609411343
2018-10-17 13:57:32	3	NIWW	1	39.34	4.08	NA	0	286	5.3615	4.503	1618	13	2018-10-17	0.6233	4.7382	NA	0.60824349
2018-10-17 14:02:43	3	NIWW	1	39.55	4.08	NA	0	286	5.4913	4.503	1619	14	2018-10-17	0.6233	4.868	NA	0.60824349
2018-10-17 14:07:54	3	NIWW	1	39.55	4.09	NA	0	286	5.5684	4.505	1620	14	2018-10-17	0.6233	4.9451	NA	0.60824349
2018-10-17 14:13:05	3	NIWW	1	39.34	4.09	NA	0	286	5.558	4.517	1621	14	2018-10-17	0.6233	4.9347	NA	0.60824349
2018-10-17 14:18:16	3	NIWW	1	39.13	4.09	NA	0	286	5.5562	4.511	1622	14	2018-10-17	0.6233	4.9329	NA	0.60824349
2018-10-17 14:23:27	3	NIWW	1	39.13	4.1	NA	0	286	5.5847	4.507	1623	14	2018-10-17	0.6233	4.9614	NA	0.60824349
2018-10-17 14:28:38	3	NIWW	1	38.92	4.1	NA	0	286	5.5212	4.514	1624	14	2018-10-17	0.6233	4.8979	NA	0.60824349
2018-10-17 14:33:49	3	NIWW	1	38.5	4.08	NA	0	286	5.4743	4.514	1625	14	2018-10-17	0.6233	4.851	NA	0.60824349
2018-10-17 14:39:00	3	NIWW	1	38.08	4.09	NA	0	286	5.438	4.512	1626	14	2018-10-17	0.6233	4.8147	NA	0.60824349
2018-10-17 14:44:11	3	NIWW	1	37.77	4.1	NA	0	286	5.4537	4.506	1627	14	2018-10-17	0.6233	4.8304	NA	0.60824349
2018-10-17 14:49:22	3	NIWW	1	37.67	4.09	NA	0	286	5.4853	4.491	1628	14	2018-10-17	0.6233	4.862	NA	0.60824349
2018-10-17 14:54:33	3	NIWW	1	37.67	4.08	NA	0	286	5.455	4.48	1629	14	2018-10-17	0.6233	4.8317	NA	0.60824349
2018-10-17 14:59:45	3	NIWW	1	37.67	4.11	NA	0	286	5.4176	4.49	1630	14	2018-10-17	0.6233	4.7943	NA	0.60824349
2018-10-17 15:04:56	3	NIWW	1	37.67	4.09	NA	0	285.94	5.495	4.49	1631	15	2018-10-17	0.6233	4.8717	NA	0.609411343
2018-10-17 15:10:07	3	NIWW	1	37.57	4.08	NA	0	286	5.4806	4.505	1632	15	2018-10-17	0.6233	4.8573	NA	0.60824349
2018-10-17 15:15:18	3	NIWW	1	37.36	4.07	NA	0	286	5.4579	4.507	1633	15	2018-10-17	0.6233	4.8346	NA	0.60824349
2018-10-17 15:20:29	3	NIWW	1	37.26	4.08	NA	0	286	5.4955	4.505	1634	15	2018-10-17	0.6233	4.8722	NA	0.60824349
2018-10-17 15:25:40	3	NIWW	1	37.06	4.07	NA	0	286	5.5282	4.501	1635	15	2018-10-17	0.6233	4.9049	NA	0.60824349
2018-10-17 15:30:51	3	NIWW	1	36.96	4.09	NA	0	286	5.4909	4.497	1636	15	2018-10-17	0.6233	4.8676	NA	0.60824349
2018-10-17 15:36:02	3	NIWW	1	36.65	4.08	NA	0	286	5.3907	4.495	1637	15	2018-10-17	0.6233	4.7674	NA	0.60824349
2018-10-17 15:41:13	3	NIWW	1	36.25	4.09	NA	0	286	5.3258	4.493	1638	15	2018-10-17	0.6233	4.7025	NA	0.60824349
2018-10-17 15:46:24	3	NIWW	1	35.95	4.09	NA	0	286	5.2768	4.489	1639	15	2018-10-17	0.6233	4.6535	NA	0.60824349
2018-10-17 15:51:35	3	NIWW	1	35.75	4.15	NA	0	286	5.233	4.481	1640	15	2018-10-17	0.6233	4.6097	NA	0.60824349
2018-10-17 15:56:46	3	NIWW	1	35.55	4.15	NA	0	286	5.1574	4.478	1641	15	2018-10-17	0.6233	4.5341	NA	0.60824349
2018-10-17 16:01:57	3	NIWW	1	35.36	4.1	NA	0	286	5.076	4.479	1642	16	2018-10-17	0.6233	4.4527	NA	0.60824349
2018-10-17 16:07:08	3	NIWW	1	35.06	4.08	NA	0	286	4.9871	4.475	1643	16	2018-10-17	0.6233	4.3638	NA	0.60824349
2018-10-17 16:12:19	3	NIWW	1	34.86	4.1	NA	0	286	4.9044	4.467	1644	16	2018-10-17	0.6233	4.2811	NA	0.60824349
2018-10-17 16:17:30	3	NIWW	1	34.57	4.1	NA	0	286	4.8174	4.461	1645	16	2018-10-17	0.6233	4.1941	NA	0.60824349
2018-10-17 16:22:41	3	NIWW	1	34.37	4.11	NA	0	286	4.7307	4.453	1646	16	2018-10-17	0.6233	4.1074	NA	0.60824349
2018-10-17 16:27:52	3	NIWW	1	34.08	4.09	NA	0	286	4.644	4.446	1647	16	2018-10-17	0.6233	4.0207	NA	0.60824349
2018-10-17 16:33:03	3	NIWW	1	33.89	4.09	NA	0	286	4.5586	4.439	1648	16	2018-10-17	0.6233	3.9353	NA	0.60824349
2018-10-17 16:38:14	3	NIWW	1	33.7	4.11	NA	0	286	4.4702	4.433	1649	16	2018-10-17	0.6233	3.8469	NA	0.60824349
2018-10-17 16:43:25	3	NIWW	1	33.6	4.09	NA	0	286	4.3932	4.424	1650	16	2018-10-17	0.6233	3.7699	NA	0.60824349
2018-10-17 16:48:36	3	NIWW	1	33.5	4.08	NA	0	286	4.3146	4.417	1651	16	2018-10-17	0.6233	3.6913	NA	0.60824349
2018-10-17 16:53:47	3	NIWW	1	33.41	4.08	NA	0	286	4.2366	4.41	1652	16	2018-10-17	0.6233	3.6133	NA	0.60824349
2018-10-17 16:58:58	3	NIWW	1	33.31	4.11	NA	0	286	4.1644	4.402	1653	16	2018-10-17	0.6233	3.5411	NA	0.60824349
2018-10-17 17:04:09	3	NIWW	1	33.22	4.1	NA	0	286	4.0962	4.396	1654	17	2018-10-17	0.6233	3.4729	NA	0.60824349
2018-10-17 17:09:20	3	NIWW	1	33.12	4.1	NA	0	286	4.0228	4.391	1655	17	2018-10-17	0.6233	3.3995	NA	0.60824349
2018-10-17 17:14:31	3	NIWW	1	33.02	4.1	NA	0	286	3.9604	4.384	1656	17	2018-10-17	0.6233	3.3371	NA	0.60824349
2018-10-17 17:19:42	3	NIWW	1	32.93	4.11	NA	0	286	3.8938	4.379	1657	17	2018-10-17	0.6233	3.2705	NA	0.60824349
2018-10-17 17:24:53	3	NIWW	1	32.83	4.1	NA	0	286	3.8259	4.374	1658	17	2018-10-17	0.6233	3.2026	17.93230402	0.60824349
2018-10-17 17:30:04	3	NIWW	1	32.74	4.1	NA	0	286	3.7571	4.37	1659	17	2018-10-17	0.6233	3.1338	16.67647661	0.60824349
2018-10-17 17:35:15	3	NIWW	1	32.64	4.1	NA	0	286	3.6899	4.366	1660	17	2018-10-17	0.6233	3.0666	15.53480484	0.60824349
2018-10-17 17:40:26	3	NIWW	1	32.45	4.11	NA	0	286	3.6231	4.361	1661	17	2018-10-17	0.6233	2.9998	14.47740184	0.60824349
2018-10-17 17:45:37	3	NIWW	1	32.36	4.1	NA	0	286	3.5495	4.357	1662	17	2018-10-17	0.6233	2.9262	13.39550041	0.60824349
2018-10-17 17:50:48	3	NIWW	1	32.17	4.09	NA	0	290	3.4751	4.354	1663	17	2018-10-17	0.6233	2.8518	12.38399038	0.535229314
2018-10-17 17:55:59	3	NIWW	1	32.07	4.08	NA	0	286.02	3.4044	4.351	1664	17	2018-10-17	0.6233	2.7811	11.49365139	0.607854704
2018-10-17 18:01:10	3	NIWW	1	31.98	4.13	NA	0	286.3	3.3342	4.35	1665	18	2018-10-17	0.6233	2.7109	10.67295285	0.602437713
2018-10-17 18:06:21	3	NIWW	1	31.89	4.14	NA	0	286.46	3.2664	4.347	1666	18	2018-10-17	0.6233	2.6431	9.935989118	0.599363992
2018-10-17 18:11:32	3	NIWW	1	31.79	4.14	NA	0	287	3.1896	4.347	1667	18	2018-10-17	0.6233	2.5663	9.16247547	0.589105497
2018-10-17 18:16:43	3	NIWW	1	31.7	4.13	NA	0	286.98	3.144	4.348	1668	18	2018-10-17	0.6233	2.5207	8.732002369	0.589482291
2018-10-17 18:21:55	3	NIWW	1	31.6	4.09	NA	0	287	3.0685	4.341	1669	18	2018-10-17	0.6233	2.4452	8.063273052	0.589105497
2018-10-17 18:27:06	3	NIWW	1	31.51	4.13	NA	0	287	3.0082	4.418	1670	18	2018-10-17	0.6233	2.3849	7.566154679	0.589105497
2018-10-17 18:32:17	3	NIWW	1	31.6	4.1	NA	0	286.94	2.9491	4.411	1671	18	2018-10-17	0.6233	2.3258	7.10868119	0.590236603
2018-10-17 18:41:55	3	NIWW	1	31.42	4.13	19.4946	0	286.72	2.826	4.406	1672	18	2018-10-17	0.6233	2.2027	6.242678331	0.594402607
2018-10-17 18:47:06	3	NIWW	1	31.42	4.11	19.391	0	288.68	2.7456	4.4	1673	18	2018-10-17	0.6233	2.1223	5.734859147	0.558299568
2018-10-17 18:52:49	3	NIWW	1	31.23	4.1	19.2783	0	288.44	2.6629	4.395	1674	18	2018-10-17	0.6233	2.0396	5.255577428	0.562599765
2018-10-17 18:58:00	3	NIWW	1	31.14	4.14	19.1906	0	289	2.5967	4.391	1675	18	2018-10-17	0.6233	1.9734	4.900949785	0.552617057
2018-10-17 19:03:11	3	NIWW	1	31.14	4.11	19.1347	0	288.78	2.5353	4.387	1676	19	2018-10-17	0.6233	1.912	4.593460217	0.556517535
2018-10-17 19:08:22	3	NIWW	1	31.04	4.09	19.1503	0	288.88	2.4783	4.383	1677	19	2018-10-17	0.6233	1.855	4.325299991	0.554741189
2018-10-17 19:13:33	3	NIWW	1	30.86	4.13	19.1012	0	288.94	2.4191	4.378	1678	19	2018-10-17	0.6233	1.7958	4.063349933	0.553678104
2018-10-17 19:18:44	3	NIWW	1	30.77	4.13	19.0234	0	288.98	2.3601	4.374	1679	19	2018-10-17	0.6233	1.7368	3.818069926	0.552970513
2018-10-17 19:23:55	3	NIWW	1	30.58	4.09	18.9222	0	289	2.3042	4.37	1680	19	2018-10-17	0.6233	1.6809	3.599351787	0.552617057
2018-10-17 19:29:06	3	NIWW	1	30.49	4.1	18.8376	0	289	2.2544	4.366	1681	19	2018-10-17	0.6233	1.6311	3.415076282	0.552617057
2018-10-17 19:34:17	3	NIWW	1	30.39	4.11	18.8261	0	289	2.2045	4.363	1682	19	2018-10-17	0.6233	1.5812	3.23989318	0.552617057
2018-10-17 19:39:28	3	NIWW	1	30.39	4.09	18.8479	0	289	2.1563	4.36	1683	19	2018-10-17	0.6233	1.533	3.079215633	0.552617057
2018-10-17 19:44:39	3	NIWW	1	30.3	4.09	18.8537	0	289	2.111	4.357	1684	19	2018-10-17	0.6233	1.4877	2.935476556	0.552617057
2018-10-17 19:49:50	3	NIWW	1	30.3	4.11	18.8424	0	289	2.0684	4.353	1685	19	2018-10-17	0.6233	1.4451	2.806432293	0.552617057
2018-10-17 19:55:01	3	NIWW	1	30.21	4.09	18.7783	0	289	2.0236	4.35	1686	19	2018-10-17	0.6233	1.4003	2.676838918	0.552617057
2018-10-17 20:00:12	3	NIWW	1	30.21	4.09	18.7079	0	289	1.9864	4.346	1687	20	2018-10-17	0.6233	1.3631	2.573789766	0.552617057
2018-10-17 20:05:24	3	NIWW	1	30.12	4.09	18.6243	0	289	1.9471	4.344	1688	20	2018-10-17	0.6233	1.3238	2.469229454	0.552617057
2018-10-17 20:10:35	3	NIWW	1	30.03	4.09	18.3217	0	289	1.9113	4.342	1689	20	2018-10-17	0.6233	1.288	2.3776828	0.552617057
2018-10-17 20:15:46	3	NIWW	1	29.93	4.1	18.0122	0	289	1.8796	4.34	1690	20	2018-10-17	0.6233	1.2563	2.299457878	0.552617057
2018-10-17 20:20:57	3	NIWW	1	29.84	4.1	17.7631	0	289	1.8434	4.337	1691	20	2018-10-17	0.6233	1.2201	2.21327104	0.552617057
2018-10-17 20:26:08	3	NIWW	1	29.75	4.11	17.5633	0	289	1.8018	4.334	1692	20	2018-10-17	0.6233	1.1785	2.118209275	0.552617057
2018-10-17 20:31:19	3	NIWW	1	29.57	4.13	17.3839	0	289	1.7568	4.331	1693	20	2018-10-17	0.6233	1.1335	2.019969778	0.552617057
2018-10-17 20:36:30	3	NIWW	1	29.48	4.11	17.2468	0	289	1.7116	4.328	1694	20	2018-10-17	0.6233	1.0883	1.925879969	0.552617057
2018-10-17 20:41:41	3	NIWW	1	29.38	4.11	17.1579	0	289	1.6624	4.325	1695	20	2018-10-17	0.6233	1.0391	1.828438328	0.552617057
2018-10-17 20:46:52	3	NIWW	1	29.2	4.1	17.0772	0	289	1.6155	4.321	1696	20	2018-10-17	0.6233	0.9922	1.740145377	0.552617057
2018-10-17 20:52:03	3	NIWW	1	29.11	4.1	16.9866	0	289	1.5678	4.318	1697	20	2018-10-17	0.6233	0.9445	1.654718411	0.552617057
2018-10-17 20:57:14	3	NIWW	1	29.02	4.1	16.901	0	289	1.5212	4.314	1698	20	2018-10-17	0.6233	0.8979	1.575312822	0.552617057
2018-10-17 21:02:25	3	NIWW	1	28.93	4.08	16.8476	0	289	1.4757	4.312	1699	21	2018-10-17	0.6233	0.8524	1.501459628	0.552617057
2018-10-17 21:07:36	3	NIWW	1	28.84	4.08	16.829	0	289	1.4305	4.307	1700	21	2018-10-17	0.6233	0.8072	1.431521923	0.552617057
2018-10-17 21:12:47	3	NIWW	1	28.75	4.1	16.8582	0	289	1.3878	4.302	1701	21	2018-10-17	0.6233	0.7645	1.368447451	0.552617057
2018-10-17 21:17:58	3	NIWW	1	28.75	4.11	16.8504	0	289	1.3459	4.301	1702	21	2018-10-17	0.6233	0.7226	1.309256973	0.552617057
2018-10-17 21:23:09	3	NIWW	1	28.66	4.09	16.7997	0	289	1.3098	4.298	1703	21	2018-10-17	0.6233	0.6865	1.260317219	0.552617057
2018-10-17 21:28:20	3	NIWW	1	28.66	4.1	16.7977	0	289	1.2744	4.295	1704	21	2018-10-17	0.6233	0.6511	1.214103361	0.552617057
2018-10-17 21:33:31	3	NIWW	1	28.66	4.09	16.8451	0	290	1.238	4.292	1705	21	2018-10-17	0.6233	0.6147	1.168350482	0.535229314
2018-10-17 21:38:42	3	NIWW	1	28.57	4.1	16.8237	0	289.04	1.2055	4.29	1706	21	2018-10-17	0.6233	0.5822	1.128958651	0.551910822
2018-10-17 21:43:53	3	NIWW	1	28.57	4.11	16.836	0	289.04	1.175	4.287	1707	21	2018-10-17	0.6233	0.5517	1.09319982	0.551910822
2018-10-17 21:49:04	3	NIWW	1	28.57	4.11	16.8637	0	289.24	1.1415	4.284	1708	21	2018-10-17	0.6233	0.5182	1.055227581	0.548393162
2018-10-17 21:54:15	3	NIWW	1	28.57	4.1	16.9492	0	289.12	1.1147	4.281	1709	21	2018-10-17	0.6233	0.4914	1.025801666	0.550501059
2018-10-17 21:59:26	3	NIWW	1	28.57	4.09	16.9518	0	289.32	1.0895	4.28	1710	21	2018-10-17	0.6233	0.4662	0.998881486	0.546992384
2018-10-17 22:04:37	3	NIWW	1	28.57	4.09	16.8904	0	289.56	1.0718	4.279	1711	22	2018-10-17	0.6233	0.4485	0.980396742	0.542811481
2018-10-17 22:09:48	3	NIWW	1	28.66	4.1	16.8186	0	289.98	1.054	4.278	1712	22	2018-10-17	0.6233	0.4307	0.962152526	0.535571649
2018-10-17 22:14:59	3	NIWW	1	28.57	4.1	16.7028	0	289.74	1.0358	4.277	1713	22	2018-10-17	0.6233	0.4125	0.943849315	0.539696788
2018-10-17 22:20:10	3	NIWW	1	28.57	4.11	16.5842	0	289.72	1.0211	4.275	1714	22	2018-10-17	0.6233	0.3978	0.929320449	0.540041981
2018-10-17 22:25:21	3	NIWW	1	28.57	4.1	16.4782	0	289.88	1.0083	4.274	1715	22	2018-10-17	0.6233	0.385	0.916851739	0.537286611
2018-10-17 22:30:32	3	NIWW	1	28.48	4.1	16.3589	0	290	0.9907	4.273	1716	22	2018-10-17	0.6233	0.3674	0.899979962	0.535229314
2018-10-17 22:35:43	3	NIWW	1	28.38	4.1	16.2847	0	290	0.9723	4.272	1717	22	2018-10-17	0.6233	0.349	0.882673155	0.535229314
2018-10-17 22:40:54	3	NIWW	1	28.29	4.05	16.2407	0	289.98	0.9551	4.27	1718	22	2018-10-17	0.6233	0.3318	0.866796142	0.535571649
2018-10-17 22:46:05	3	NIWW	1	28.2	4.1	16.1528	0	290	0.931	4.269	1719	22	2018-10-17	0.6233	0.3077	0.845029121	0.535229314
2018-10-17 22:51:16	3	NIWW	1	28.2	4.08	16.0154	0	290	0.9091	4.267	1720	22	2018-10-17	0.6233	0.2858	0.825723539	0.535229314
2018-10-17 22:56:27	3	NIWW	1	28.2	4.1	15.8784	0	290	0.8894	4.265	1721	22	2018-10-17	0.6233	0.2661	0.808734442	0.535229314
2018-10-17 23:01:38	3	NIWW	1	28.02	4.11	15.86	0	290	0.8655	4.263	1722	23	2018-10-17	0.6233	0.2422	0.788591891	0.535229314
2018-10-17 23:06:49	3	NIWW	1	27.84	4.08	15.8755	0	290	0.8454	4.262	1723	23	2018-10-17	0.6233	0.2221	0.772040808	0.535229314
2018-10-17 23:12:00	3	NIWW	1	27.84	4.1	15.8287	0	290	0.824	4.262	1724	23	2018-10-17	0.6233	0.2007	0.754800887	0.535229314
2018-10-17 23:17:11	3	NIWW	1	27.75	4.09	15.748	0	290	0.8015	4.261	1725	23	2018-10-17	0.6233	0.1782	0.737089807	0.535229314
2018-10-17 23:22:22	3	NIWW	1	27.66	4.1	15.6472	0	290	0.7812	4.26	1726	23	2018-10-17	0.6233	0.1579	0.721467368	0.535229314
2018-10-17 23:27:33	3	NIWW	1	27.66	4.1	15.5902	0	290	0.7691	4.258	1727	23	2018-10-17	0.6233	0.1458	0.712313426	0.535229314
2018-10-17 23:33:00	3	NIWW	1	27.75	4.16	15.5477	0	290	0.7485	4.258	1728	23	2018-10-17	0.6233	0.1252	0.696995419	0.535229314
2018-10-17 23:38:11	3	NIWW	1	27.66	4.1	15.4718	0	290	0.7285	4.258	1729	23	2018-10-17	0.6233	0.1052	0.682438791	0.535229314
2018-10-17 23:43:22	3	NIWW	1	27.84	4.1	15.443	0	290	0.7136	4.258	1730	23	2018-10-17	0.6233	0.0903	0.671792067	0.535229314
2018-10-17 23:48:33	3	NIWW	1	27.66	4.11	15.4245	0	290	0.6984	4.257	1731	23	2018-10-17	0.6233	0.0751	0.661102112	0.535229314
2018-10-17 23:53:44	3	NIWW	1	27.66	4.13	15.3824	0	290	0.6846	4.256	1732	23	2018-10-17	0.6233	0.0613	0.651544155	0.535229314
2018-10-17 23:58:55	3	NIWW	1	27.57	4.13	15.3854	0	290	0.6771	4.257	1733	23	2018-10-17	0.6233	0.0538	0.6464077	0.535229314
2018-10-18 00:04:06	3	NIWW	1	27.48	4.11	15.356	0	290	0.6658	4.258	1734	0	2018-10-18	-0.0202	0.686	1.259652388	0.535229314
2018-10-18 00:09:17	3	NIWW	1	27.39	4.11	15.4674	0	290	0.6602	4.255	1735	0	2018-10-18	-0.0202	0.6804	1.252230198	0.535229314
2018-10-18 00:14:28	3	NIWW	1	27.48	4.13	15.4769	0	290	0.6475	4.255	1736	0	2018-10-18	-0.0202	0.6677	1.235559384	0.535229314
2018-10-18 00:19:39	3	NIWW	1	27.31	4.11	15.2276	0	290	0.6271	4.254	1737	0	2018-10-18	-0.0202	0.6473	1.209244386	0.535229314
2018-10-18 00:24:50	3	NIWW	1	27.39	4.1	15.029	0	290.02	0.6093	4.254	1738	0	2018-10-18	-0.0202	0.6295	1.18674154	0.534887198
2018-10-18 00:30:01	3	NIWW	1	27.31	4.11	14.91	0	290	0.5913	4.253	1739	0	2018-10-18	-0.0202	0.6115	1.164411664	0.535229314
2018-10-18 00:35:12	3	NIWW	1	27.22	4.11	14.8645	0	290	0.575	4.251	1740	0	2018-10-18	-0.0202	0.5952	1.144553449	0.535229314
2018-10-18 00:40:23	3	NIWW	1	27.22	4.11	14.8436	0	290	0.5565	4.249	1741	0	2018-10-18	-0.0202	0.5767	1.122424985	0.535229314
2018-10-18 00:46:48	3	NIWW	1	27.22	4.14	14.8219	0	290	0.5356	4.247	1742	0	2018-10-18	-0.0202	0.5558	1.097940047	0.535229314
2018-10-18 00:51:59	3	NIWW	1	27.04	4.11	14.8229	0	290	0.5215	4.244	1743	0	2018-10-18	-0.0202	0.5417	1.081723941	0.535229314
2018-10-18 00:57:10	3	NIWW	1	27.04	4.13	14.859	0	290	0.505	4.245	1744	0	2018-10-18	-0.0202	0.5252	1.063051515	0.535229314
2018-10-18 01:02:21	3	NIWW	1	26.95	4.15	14.9267	0	290	0.4879	4.243	1745	1	2018-10-18	-0.0202	0.5081	1.044040133	0.535229314
2018-10-18 01:07:32	3	NIWW	1	26.95	4.13	14.899	0	290	0.4765	4.241	1746	1	2018-10-18	-0.0202	0.4967	1.031555142	0.535229314
2018-10-18 01:12:43	3	NIWW	1	27.04	4.09	14.8957	0	290	0.467	4.241	1747	1	2018-10-18	-0.0202	0.4872	1.021265107	0.535229314
2018-10-18 01:17:54	3	NIWW	1	27.04	4.09	14.9242	0	290	0.4546	4.241	1748	1	2018-10-18	-0.0202	0.4748	1.007988177	0.535229314
2018-10-18 01:23:05	3	NIWW	1	27.04	4.11	14.9399	0	290.04	0.4433	4.24	1749	1	2018-10-18	-0.0202	0.4635	0.996039414	0.5345453
2018-10-18 01:28:16	3	NIWW	1	26.86	4.1	14.9398	0	290.08	0.4338	4.24	1750	1	2018-10-18	-0.0202	0.454	0.986103658	0.53386216
2018-10-18 01:33:55	3	NIWW	1	27.04	4.13	14.9866	0	291	0.4248	4.237	1751	1	2018-10-18	-0.0202	0.445	0.976782277	0.518388665
2018-10-18 01:39:06	3	NIWW	1	26.95	4.14	14.9778	0	290.32	0.4147	4.236	1752	1	2018-10-18	-0.0202	0.4349	0.966426501	0.529781617
2018-10-18 01:44:17	3	NIWW	1	26.86	4.11	14.9511	0	290.24	0.4064	4.236	1753	1	2018-10-18	-0.0202	0.4266	0.957998545	0.531138321
2018-10-18 01:49:28	3	NIWW	1	26.86	4.11	15.0158	0	290.32	0.4016	4.234	1754	1	2018-10-18	-0.0202	0.4218	0.95315813	0.529781617
2018-10-18 01:54:39	3	NIWW	1	27.04	4.1	15.0671	0	290.04	0.3931	4.233	1755	1	2018-10-18	-0.0202	0.4133	0.944646486	0.5345453
2018-10-18 01:59:50	3	NIWW	1	26.95	4.1	15.0646	0	290.8	0.3897	4.232	1756	1	2018-10-18	-0.0202	0.4099	0.941263149	0.521713861
2018-10-18 02:05:01	3	NIWW	1	26.95	4.11	15.0464	0	290.82	0.3837	4.232	1757	2	2018-10-18	-0.0202	0.4039	0.935322088	0.521380384
2018-10-18 02:10:12	3	NIWW	1	26.86	4.11	15.0743	0	290.78	0.3806	4.231	1758	2	2018-10-18	-0.0202	0.4008	0.932267247	0.522047552
2018-10-18 02:15:23	3	NIWW	1	27.04	4.11	15.1168	0	290.82	0.3788	4.229	1759	2	2018-10-18	-0.0202	0.399	0.930498049	0.521380384
2018-10-18 02:20:34	3	NIWW	1	27.13	4.11	15.1506	0	290.94	0.3758	4.228	1760	2	2018-10-18	-0.0202	0.396	0.927556843	0.519383992
2018-10-18 02:25:45	3	NIWW	1	27.31	4.14	15.1769	0	291	0.3727	4.226	1761	2	2018-10-18	-0.0202	0.3929	0.924527364	0.518388665
2018-10-18 02:30:56	3	NIWW	1	27.31	4.11	15.1974	0	291	0.3703	4.226	1762	2	2018-10-18	-0.0202	0.3905	0.922188758	0.518388665
2018-10-18 02:36:07	3	NIWW	1	27.39	4.11	15.2624	0	291	0.3712	4.224	1763	2	2018-10-18	-0.0202	0.3914	0.923065041	0.518388665
2018-10-18 02:41:18	3	NIWW	1	27.31	4.08	15.3231	0	291	0.3702	4.224	1764	2	2018-10-18	-0.0202	0.3904	0.922091444	0.518388665
2018-10-18 02:46:36	3	NIWW	1	27.22	4.15	15.3724	0	291	0.3706	4.222	1765	2	2018-10-18	-0.0202	0.3908	0.92248076	0.518388665
2018-10-18 02:51:47	3	NIWW	1	27.13	4.11	15.4638	0	290.98	0.3838	4.221	1766	2	2018-10-18	-0.0202	0.404	0.935420798	0.518720228
2018-10-18 02:56:58	3	NIWW	1	27.04	4.11	15.447	0	290.98	0.4007	4.221	1767	2	2018-10-18	-0.0202	0.4209	0.952253279	0.518720228
2018-10-18 03:02:09	3	NIWW	1	27.04	4.1	15.3867	0	291	0.4143	4.22	1768	3	2018-10-18	-0.0202	0.4345	0.966018639	0.518388665
2018-10-18 03:07:20	3	NIWW	1	27.22	4.1	15.2553	0	291	0.4248	4.22	1769	3	2018-10-18	-0.0202	0.445	0.976782277	0.518388665
2018-10-18 03:12:31	3	NIWW	1	27.31	4.13	14.885	0	291	0.4359	4.218	1770	3	2018-10-18	-0.0202	0.4561	0.988291415	0.518388665
2018-10-18 03:17:42	3	NIWW	1	27.22	4.1	14.4598	0	290.98	0.4334	4.218	1771	3	2018-10-18	-0.0202	0.4536	0.985687492	0.518720228
2018-10-18 03:22:53	3	NIWW	1	27.04	4.11	14.1302	0	290.98	0.4258	4.217	1772	3	2018-10-18	-0.0202	0.446	0.97781362	0.518720228
2018-10-18 03:28:04	3	NIWW	1	26.77	4.1	13.9309	0	291	0.4175	4.216	1773	3	2018-10-18	-0.0202	0.4377	0.96928636	0.518388665
2018-10-18 03:33:15	3	NIWW	1	26.41	4.13	13.8065	0	290.94	0.4102	4.214	1774	3	2018-10-18	-0.0202	0.4304	0.961847966	0.519383992
2018-10-18 03:38:26	3	NIWW	1	26.15	4.13	13.7425	0	290.96	0.3982	4.212	1775	3	2018-10-18	-0.0202	0.4184	0.949744308	0.519052004
2018-10-18 03:43:37	3	NIWW	1	26.06	4.11	13.7321	0	291	0.3863	4.212	1776	3	2018-10-18	-0.0202	0.4065	0.93789193	0.518388665
2018-10-18 03:48:48	3	NIWW	1	25.97	4.11	13.7142	0	290.96	0.3662	4.211	1777	3	2018-10-18	-0.0202	0.3864	0.918207315	0.519052004
2018-10-18 03:53:59	3	NIWW	1	25.79	4.13	13.7221	0	291	0.3411	4.211	1778	3	2018-10-18	-0.0202	0.3613	0.894205102	0.518388665
2018-10-18 03:59:30	3	NIWW	1	25.88	4.14	13.6203	0	291	0.3249	4.211	1779	3	2018-10-18	-0.0202	0.3451	0.879047829	0.518388665
2018-10-18 04:04:41	3	NIWW	1	25.79	4.1	13.5452	0	291	0.3077	4.212	1780	4	2018-10-18	-0.0202	0.3279	0.863236026	0.518388665
2018-10-18 04:09:52	3	NIWW	1	25.7	4.15	13.5581	0	291	0.2825	4.211	1781	4	2018-10-18	-0.0202	0.3027	0.840582067	0.518388665
2018-10-18 04:15:03	3	NIWW	1	25.62	4.1	13.523	0	291	0.2641	4.21	1782	4	2018-10-18	-0.0202	0.2843	0.824417494	0.518388665
2018-10-18 04:20:14	3	NIWW	1	25.44	4.1	13.4967	0	291	0.2513	4.21	1783	4	2018-10-18	-0.0202	0.2715	0.813356269	0.518388665
2018-10-18 04:25:25	3	NIWW	1	25.35	4.11	13.41	0	291	0.2239	4.21	1784	4	2018-10-18	-0.0202	0.2441	0.790174659	0.518388665
2018-10-18 04:30:36	3	NIWW	1	25.26	4.13	13.3993	0	291	0.2066	4.21	1785	4	2018-10-18	-0.0202	0.2268	0.775879573	0.518388665
2018-10-18 04:36:58	3	NIWW	1	25.18	4.15	13.3833	0	291	0.1779	4.212	1786	4	2018-10-18	-0.0202	0.1981	0.752732718	0.518388665
2018-10-18 04:42:09	3	NIWW	1	25.26	4.11	13.2652	0	291	0.1564	4.21	1787	4	2018-10-18	-0.0202	0.1766	0.735846295	0.518388665
2018-10-18 04:47:20	3	NIWW	1	25.09	4.11	13.1244	0	291	0.1316	4.21	1788	4	2018-10-18	-0.0202	0.1518	0.716837961	0.518388665
2018-10-18 04:52:31	3	NIWW	1	24.91	4.11	13.1609	0	291	0.1027	4.21	1789	4	2018-10-18	-0.0202	0.1229	0.695305731	0.518388665
2018-10-18 04:57:42	3	NIWW	1	24.82	4.13	13.2364	0	291	0.0889	4.209	1790	4	2018-10-18	-0.0202	0.1091	0.685253271	0.518388665
2018-10-18 05:02:53	3	NIWW	1	24.82	4.09	13.3035	0	291	0.0759	4.209	1791	5	2018-10-18	-0.0202	0.0961	0.675916541	0.518388665
2018-10-18 05:08:04	3	NIWW	1	24.82	4.09	13.3576	0	291	0.0669	4.208	1792	5	2018-10-18	-0.0202	0.0871	0.669527279	0.518388665
2018-10-18 05:13:15	3	NIWW	1	24.82	4.11	13.3632	0	291	0.0566	4.208	1793	5	2018-10-18	-0.0202	0.0768	0.6622892	0.518388665
2018-10-18 05:18:26	3	NIWW	1	24.82	4.09	13.3231	0	291	0.0476	4.208	1794	5	2018-10-18	-0.0202	0.0678	0.656028753	0.518388665
2018-10-18 05:23:37	3	NIWW	1	24.82	4.11	13.2771	0	291	0.0408	4.206	1795	5	2018-10-18	-0.0202	0.061	0.651337916	0.518388665
2018-10-18 05:28:48	3	NIWW	1	24.74	4.08	13.2582	0	291	0.0326	4.204	1796	5	2018-10-18	-0.0202	0.0528	0.645725906	0.518388665
2018-10-18 05:33:59	3	NIWW	1	24.74	4.09	13.2592	0	291	0.0247	4.205	1797	5	2018-10-18	-0.0202	0.0449	0.64036495	0.518388665
2018-10-18 05:39:10	3	NIWW	1	24.74	4.11	13.2692	0	291	0.0178	4.204	1798	5	2018-10-18	-0.0202	0.038	0.635719024	0.518388665
2018-10-18 05:44:21	3	NIWW	1	24.74	4.13	13.2573	0	291	0.0115	4.204	1799	5	2018-10-18	-0.0202	0.0317	0.631506534	0.518388665
2018-10-18 05:49:32	3	NIWW	1	24.74	4.09	13.2374	0	291	0.0056	4.202	1800	5	2018-10-18	-0.0202	0.0258	0.627586819	0.518388665
2018-10-18 05:54:43	3	NIWW	1	24.74	4.14	13.2364	0	291	-8.00E-04	4.201	1801	5	2018-10-18	-0.0202	0.0194	0.62336243	0.518388665
2018-10-18 05:59:54	3	NIWW	1	24.74	4.08	13.2118	0	291	-0.0041	4.199	1802	5	2018-10-18	-0.0202	0.0161	0.621195352	0.518388665
2018-10-18 06:05:05	3	NIWW	1	24.65	4.09	13.2014	0	291	-0.0083	4.199	1803	6	2018-10-18	-0.0202	0.0119	0.618448145	0.518388665
2018-10-18 06:10:16	3	NIWW	1	24.65	4.09	13.1949	0	291	-0.0125	4.198	1804	6	2018-10-18	-0.0202	0.0077	0.615713088	0.518388665
2018-10-18 06:15:27	3	NIWW	1	24.65	4.11	13.2103	0	291.02	-0.0156	4.197	1805	6	2018-10-18	-0.0202	0.0046	0.613702117	0.518057313
2018-10-18 06:20:38	3	NIWW	1	24.65	4.14	13.204	0	291	-0.018	4.196	1806	6	2018-10-18	-0.0202	0.0022	0.612149748	0.518388665
2018-10-18 06:25:49	3	NIWW	1	24.65	4.1	13.2003	0	291	-0.0191	4.195	1807	6	2018-10-18	-0.0202	0.0011	0.611439559	0.518388665
2018-10-18 06:31:00	3	NIWW	1	24.56	4.13	13.2108	0	291.42	-0.0201	4.194	1808	6	2018-10-18	-0.0202	1.00E-04	0.610794647	0.511474576
2018-10-18 06:36:11	3	NIWW	1	24.56	4.1	13.2723	0	291	-0.0187	4.193	1809	6	2018-10-18	-0.0202	0.0015	0.611697714	0.518388665
2018-10-18 06:41:22	3	NIWW	1	24.65	4.1	13.6005	0	291.5	-0.0202	4.194	1810	6	2018-10-18	-0.0202	0	0.610730193	0.5101681
2018-10-18 06:46:33	3	NIWW	1	24.65	4.11	13.9194	0	292	-0.0191	4.194	1811	6	2018-10-18	-0.0202	0.0011	0.611439559	0.502077896
2018-10-18 06:51:44	3	NIWW	1	24.82	4.11	14.2514	0	291.96	-0.0115	4.194	1812	6	2018-10-18	-0.0202	0.0087	0.616363193	0.502720364
2018-10-18 06:56:55	3	NIWW	1	24.91	4.11	14.5378	0	291.86	0.0065	4.195	1813	6	2018-10-18	-0.0202	0.0267	0.628183166	0.504330133
2018-10-18 07:02:06	3	NIWW	1	25.09	4.11	14.8333	0	291.92	0.0306	4.197	1814	7	2018-10-18	-0.0202	0.0508	0.644364474	0.503363654
2018-10-18 07:07:17	3	NIWW	1	25.18	4.11	15.1025	0	291.94	0.0578	4.196	1815	7	2018-10-18	-0.0202	0.078	0.663128428	0.503041906
2018-10-18 07:12:28	3	NIWW	1	25.35	4.1	15.3907	0	291.96	0.0918	4.196	1816	7	2018-10-18	-0.0202	0.112	0.687353612	0.502720364
2018-10-18 07:17:39	3	NIWW	1	25.44	4.09	15.7486	0	292	0.1361	4.197	1817	7	2018-10-18	-0.0202	0.1563	0.720250212	0.502077896
2018-10-18 07:22:50	3	NIWW	1	25.62	4.08	16.1421	0	292	0.179	4.196	1818	7	2018-10-18	-0.0202	0.1992	0.75360702	0.502077896
2018-10-18 07:28:01	3	NIWW	1	25.88	4.1	16.5395	0	292	0.2343	4.198	1819	7	2018-10-18	-0.0202	0.2545	0.798894685	0.502077896
2018-10-18 07:33:12	3	NIWW	1	26.06	4.14	16.9467	0	292	0.3019	4.199	1820	7	2018-10-18	-0.0202	0.3221	0.85796852	0.502077896
2018-10-18 07:38:23	3	NIWW	1	26.24	4.11	17.2581	0	292	0.378	4.199	1821	7	2018-10-18	-0.0202	0.3982	0.929712816	0.502077896
2018-10-18 07:43:34	3	NIWW	1	26.41	4.14	17.5339	0	292	0.4681	4.199	1822	7	2018-10-18	-0.0202	0.4883	1.022451311	0.502077896
2018-10-18 07:48:45	3	NIWW	1	26.59	4.09	17.9363	0	292	0.5606	4.201	1823	7	2018-10-18	-0.0202	0.5808	1.127291936	0.502077896
2018-10-18 07:53:56	3	NIWW	1	26.77	4.14	18.407	0	292	0.6681	4.201	1824	7	2018-10-18	-0.0202	0.6883	1.262713517	0.502077896
2018-10-18 07:59:07	3	NIWW	1	27.04	4.1	18.7352	0	292	0.7852	4.2	1825	7	2018-10-18	-0.0202	0.8054	1.428805271	0.502077896
2018-10-18 08:04:18	3	NIWW	1	27.31	4.09	19.0307	0	292	0.9124	4.2	1826	8	2018-10-18	-0.0202	0.9326	1.634068276	0.502077896
2018-10-18 08:09:29	3	NIWW	1	27.57	4.1	19.3221	0	292	1.0541	4.201	1827	8	2018-10-18	-0.0202	1.0743	1.897635789	0.502077896
2018-10-18 08:14:40	3	NIWW	1	27.84	4.1	19.8242	0	292	1.2066	4.201	1828	8	2018-10-18	-0.0202	1.2268	2.228975449	0.502077896
2018-10-18 08:19:51	3	NIWW	1	28.2	4.1	20.3711	0	292	1.3629	4.202	1829	8	2018-10-18	-0.0202	1.3831	2.628689492	0.502077896
2018-10-18 08:25:02	3	NIWW	1	28.57	4.09	20.2799	0	292	1.5154	4.198	1830	8	2018-10-18	-0.0202	1.5356	3.087675925	0.502077896
2018-10-18 08:30:13	3	NIWW	1	28.84	4.14	19.3504	0	292.02	1.7172	4.382	1831	8	2018-10-18	-0.0202	1.7374	3.820488217	0.50175697
2018-10-18 08:35:24	3	NIWW	1	29.29	4.09	19.7973	0	292	2.4236	4.631	1832	8	2018-10-18	-0.0202	2.4438	8.051369007	0.502077896
2018-10-18 08:40:35	3	NIWW	1	30.03	4.08	20.3564	0	292	3.2919	4.663	1833	8	2018-10-18	-0.0202	3.3121	NA	0.502077896
2018-10-18 08:45:46	3	NIWW	1	30.86	4.07	21.024	0	292	4.1168	4.657	1834	8	2018-10-18	-0.0202	4.137	NA	0.502077896
2018-10-18 08:50:57	3	NIWW	1	31.51	4.08	20.7069	0	291.8	4.7069	4.654	1835	8	2018-10-18	-0.0202	4.7271	NA	0.505298467
2018-10-18 08:56:08	3	NIWW	1	31.98	4.13	21.1293	0	291.56	5.0215	4.66	1836	8	2018-10-18	-0.0202	5.0417	NA	0.509190433
2018-10-18 09:01:19	3	NIWW	1	32.36	4.08	21.7069	0	291.42	5.1211	4.652	1837	9	2018-10-18	-0.0202	5.1413	NA	0.511474576
2018-10-18 09:06:30	3	NIWW	1	32.64	4.1	21.3588	0	292	5.063	4.647	1838	9	2018-10-18	-0.0202	5.0832	NA	0.502077896
2018-10-18 09:11:41	3	NIWW	1	32.74	4.09	21.4745	0	291.1	4.9282	4.646	1839	9	2018-10-18	-0.0202	4.9484	NA	0.516734023
2018-10-18 09:16:52	3	NIWW	1	32.93	4.1	21.6291	0	291.02	4.8195	4.645	1840	9	2018-10-18	-0.0202	4.8397	NA	0.518057313
2018-10-18 09:22:03	3	NIWW	1	33.02	4.09	21.726	0	291	4.6983	4.641	1841	9	2018-10-18	-0.0202	4.7185	NA	0.518388665
2018-10-18 09:28:13	3	NIWW	1	33.31	4.13	21.6585	0	291	4.5473	4.632	1842	9	2018-10-18	-0.0202	4.5675	NA	0.518388665
2018-10-18 09:33:24	3	NIWW	1	33.5	4.08	21.8424	0	291	4.3907	4.631	1843	9	2018-10-18	-0.0202	4.4109	NA	0.518388665
2018-10-18 09:38:35	3	NIWW	1	33.5	4.13	22.7777	0	291	4.2642	4.63	1844	9	2018-10-18	-0.0202	4.2844	NA	0.518388665
2018-10-18 09:43:46	3	NIWW	1	33.79	4.14	23.1846	0	291	4.1294	4.622	1845	9	2018-10-18	-0.0202	4.1496	NA	0.518388665
2018-10-18 09:48:57	3	NIWW	1	33.7	4.13	21.731	0	290.86	4.0152	4.619	1846	9	2018-10-18	-0.0202	4.0354	NA	0.520714069
2018-10-18 09:54:08	3	NIWW	1	33.41	4.11	21.7453	0	290.78	3.9385	4.616	1847	9	2018-10-18	-0.0202	3.9587	NA	0.522047552
2018-10-18 09:59:19	3	NIWW	1	33.22	4.09	23.4815	0	290.46	3.9242	4.61	1848	9	2018-10-18	-0.0202	3.9444	NA	0.527415719
2018-10-18 10:04:30	3	NIWW	1	33.41	4.09	22.8233	0	290.84	3.8707	4.673	1849	10	2018-10-18	-0.0202	3.8909	NA	0.52104712
2018-10-18 10:09:41	3	NIWW	1	33.7	4.1	23.4384	0	290.98	3.8202	4.697	1850	10	2018-10-18	-0.0202	3.8404	NA	0.518720228
2018-10-18 10:14:52	3	NIWW	1	33.99	4.11	23.3407	0	290	3.7555	4.678	1851	10	2018-10-18	-0.0202	3.7757	NA	0.535229314
2018-10-18 10:20:03	3	NIWW	1	34.37	4.09	23.6418	0	290	3.6883	4.673	1852	10	2018-10-18	-0.0202	3.7085	NA	0.535229314
2018-10-18 10:25:14	3	NIWW	1	34.96	4.1	23.2335	0	290.34	3.6353	4.676	1853	10	2018-10-18	-0.0202	3.6555	NA	0.529442983
2018-10-18 10:30:25	3	NIWW	1	35.75	4.08	23.5114	0	290	3.5826	4.679	1854	10	2018-10-18	-0.0202	3.6028	NA	0.535229314
2018-10-18 10:35:49	3	NIWW	1	36.86	4.13	24.1813	0	290.46	3.4955	4.63	1855	10	2018-10-18	-0.0202	3.5157	NA	0.527415719
2018-10-18 10:41:00	3	NIWW	1	38.08	4.1	24.5623	0	290.14	3.3747	4.642	1856	10	2018-10-18	-0.0202	3.3949	NA	0.532839088
2018-10-18 10:46:11	3	NIWW	1	38.81	4.1	24.459	0	290.34	3.2489	4.631	1857	10	2018-10-18	-0.0202	3.2691	NA	0.529442983
2018-10-18 10:51:22	3	NIWW	1	39.02	4.1	24.8848	0	290.02	3.2571	4.619	1858	10	2018-10-18	-0.0202	3.2773	NA	0.534887198
2018-10-18 10:56:33	3	NIWW	1	38.71	4.1	25.1425	0	290	3.3763	4.605	1859	10	2018-10-18	-0.0202	3.3965	NA	0.535229314
2018-10-18 11:01:44	3	NIWW	1	38.29	4.08	24.6269	0	290	3.4482	4.571	1860	11	2018-10-18	-0.0202	3.4684	NA	0.535229314
2018-10-18 11:06:55	3	NIWW	1	38.08	4.08	25.2408	0	291	3.4756	4.598	1861	11	2018-10-18	-0.0202	3.4958	NA	0.518388665
2018-10-18 11:12:06	3	NIWW	1	38.19	4.07	25.6791	0	290	3.4908	4.591	1862	11	2018-10-18	-0.0202	3.511	NA	0.535229314
2018-10-18 11:17:17	3	NIWW	1	38.71	4.05	26.6437	0	290.02	3.5204	4.571	1863	11	2018-10-18	-0.0202	3.5406	NA	0.534887198
2018-10-18 11:22:28	3	NIWW	1	39.44	4.08	27.4155	0	290	3.5649	4.547	1864	11	2018-10-18	-0.0202	3.5851	NA	0.535229314
2018-10-18 11:27:39	3	NIWW	1	40.3	4.09	28.2371	0	291	3.6291	4.565	1865	11	2018-10-18	-0.0202	3.6493	NA	0.518388665
2018-10-18 11:32:50	3	NIWW	1	40.84	4.07	27.7645	0	290.7	3.7163	4.568	1866	11	2018-10-18	-0.0202	3.7365	NA	0.523384449
2018-10-18 11:38:01	3	NIWW	1	41.28	4.13	27.7534	0	290	3.818	4.57	1867	11	2018-10-18	-0.0202	3.8382	NA	0.535229314
2018-10-18 11:43:12	3	NIWW	1	41.83	4.09	28.487	0	290	3.9345	4.588	1868	11	2018-10-18	-0.0202	3.9547	NA	0.535229314
2018-10-18 11:48:23	3	NIWW	1	42.16	4.1	27.4737	0	290	4.0456	4.587	1869	11	2018-10-18	-0.0202	4.0658	NA	0.535229314
2018-10-18 11:53:35	3	NIWW	1	42.27	4.11	28.0394	0	290	4.1796	4.592	1870	11	2018-10-18	-0.0202	4.1998	NA	0.535229314
2018-10-18 11:58:46	3	NIWW	1	42.27	4.08	26.0904	0	290	4.2385	4.593	1871	11	2018-10-18	-0.0202	4.2587	NA	0.535229314
2018-10-18 12:03:57	3	NIWW	1	42.27	4.09	27.1413	0	290	4.4003	4.602	1872	12	2018-10-18	-0.0202	4.4205	NA	0.535229314
2018-10-18 12:09:08	3	NIWW	1	42.27	4.08	26.5232	0	289.96	4.5503	4.604	1873	12	2018-10-18	-0.0202	4.5705	NA	0.535914203
2018-10-18 12:14:39	3	NIWW	1	42.16	4.11	25.7273	0	290	4.6503	4.594	1874	12	2018-10-18	-0.0202	4.6705	NA	0.535229314
2018-10-18 12:19:50	3	NIWW	1	42.05	4.09	27.2478	0	290	4.7113	4.597	1875	12	2018-10-18	-0.0202	4.7315	NA	0.535229314
2018-10-18 12:25:01	3	NIWW	1	41.94	4.09	25.9826	0	290	4.7581	4.593	1876	12	2018-10-18	-0.0202	4.7783	NA	0.535229314
2018-10-18 12:30:12	3	NIWW	1	41.83	4.11	27.1154	0	290	4.7757	4.589	1877	12	2018-10-18	-0.0202	4.7959	NA	0.535229314
2018-10-18 12:35:23	3	NIWW	1	41.94	4.09	26.934	0	289.92	4.8471	4.585	1878	12	2018-10-18	-0.0202	4.8673	NA	0.536599968
2018-10-18 12:40:34	3	NIWW	1	41.94	4.09	26.6102	0	289.34	4.9239	4.584	1879	12	2018-10-18	-0.0202	4.9441	NA	0.546642749
2018-10-18 12:45:45	3	NIWW	1	42.05	4.1	27.6956	0	289.92	4.9783	4.583	1880	12	2018-10-18	-0.0202	4.9985	NA	0.536599968
2018-10-18 12:50:56	3	NIWW	1	42.27	4.1	27.314	0	289	4.9896	4.578	1881	12	2018-10-18	-0.0202	5.0098	NA	0.552617057
2018-10-18 12:56:07	3	NIWW	1	42.27	4.09	27.6061	0	289	4.9693	4.572	1882	12	2018-10-18	-0.0202	4.9895	NA	0.552617057
2018-10-18 13:01:18	3	NIWW	1	42.27	4.09	27.7588	0	289.48	5.0519	4.576	1883	13	2018-10-18	-0.0202	5.0721	NA	0.544201552
2018-10-18 13:06:29	3	NIWW	1	42.05	4.11	27.3328	0	290	5.1566	4.571	1884	13	2018-10-18	-0.0202	5.1768	NA	0.535229314
2018-10-18 13:11:40	3	NIWW	1	41.72	4.09	28.2323	0	289	5.2207	4.572	1885	13	2018-10-18	-0.0202	5.2409	NA	0.552617057
2018-10-18 13:16:51	3	NIWW	1	41.61	4.09	29.2964	0	289	5.2802	4.567	1886	13	2018-10-18	-0.0202	5.3004	NA	0.552617057
2018-10-18 13:22:02	3	NIWW	1	41.61	4.1	29.4155	0	289	5.3809	4.566	1887	13	2018-10-18	-0.0202	5.4011	NA	0.552617057
2018-10-18 13:27:13	3	NIWW	1	41.61	4.08	28.3844	0	289	5.4734	4.56	1888	13	2018-10-18	-0.0202	5.4936	NA	0.552617057
2018-10-18 13:32:25	3	NIWW	1	41.5	4.07	27.8173	0	289	5.5173	4.557	1889	13	2018-10-18	-0.0202	5.5375	NA	0.552617057
2018-10-18 13:37:36	3	NIWW	1	41.28	4.07	28.4362	0	289	5.5316	4.561	1890	13	2018-10-18	-0.0202	5.5518	NA	0.552617057
2018-10-18 13:42:47	3	NIWW	1	41.28	4.07	29.1849	0	289.5	5.609	4.558	1891	13	2018-10-18	-0.0202	5.6292	NA	0.543853701
2018-10-18 13:47:58	3	NIWW	1	41.28	4.1	29.4011	0	289	5.7294	4.558	1892	13	2018-10-18	-0.0202	5.7496	NA	0.552617057
2018-10-18 13:53:09	3	NIWW	1	41.28	4.09	29.2184	0	289	5.8021	4.564	1893	13	2018-10-18	-0.0202	5.8223	NA	0.552617057
2018-10-18 13:58:20	3	NIWW	1	41.28	4.09	28.67	0	289	5.8525	4.555	1894	13	2018-10-18	-0.0202	5.8727	NA	0.552617057
2018-10-18 14:03:31	3	NIWW	1	41.28	4.08	29.7402	0	289	5.899	4.569	1895	14	2018-10-18	-0.0202	5.9192	NA	0.552617057
2018-10-18 14:08:42	3	NIWW	1	41.17	4.07	29.838	0	289.02	5.9908	4.565	1896	14	2018-10-18	-0.0202	6.011	NA	0.552263827
2018-10-18 14:18:12	3	NIWW	1	40.62	4.15	28.5415	0	289	5.9868	4.553	1897	14	2018-10-18	-0.0202	6.007	NA	0.552617057
2018-10-18 14:23:23	3	NIWW	1	40.51	4.11	28.9379	0	289	5.9277	4.549	1898	14	2018-10-18	-0.0202	5.9479	NA	0.552617057
2018-10-18 14:28:34	3	NIWW	1	40.41	4.11	27.6708	0	289	5.886	4.55	1899	14	2018-10-18	-0.0202	5.9062	NA	0.552617057
2018-10-18 14:33:45	3	NIWW	1	40.08	4.11	26.1855	0	289	5.8408	4.549	1900	14	2018-10-18	-0.0202	5.861	NA	0.552617057
2018-10-18 14:38:56	3	NIWW	1	39.76	4.1	26.7846	0	289	5.8513	4.553	1901	14	2018-10-18	-0.0202	5.8715	NA	0.552617057
2018-10-18 14:44:07	3	NIWW	1	39.55	4.11	27.116	0	289	5.8614	4.546	1902	14	2018-10-18	-0.0202	5.8816	NA	0.552617057
2018-10-18 14:49:18	3	NIWW	1	39.44	4.11	28.171	0	289	5.9003	4.547	1903	14	2018-10-18	-0.0202	5.9205	NA	0.552617057
2018-10-18 14:54:29	3	NIWW	1	39.44	4.1	28.6034	0	289	5.8935	4.544	1904	14	2018-10-18	-0.0202	5.9137	NA	0.552617057
2018-10-18 14:59:40	3	NIWW	1	39.44	4.08	29.2767	0	289	5.917	4.543	1905	14	2018-10-18	-0.0202	5.9372	NA	0.552617057
2018-10-18 15:04:51	3	NIWW	1	39.55	4.11	30.5213	0	289.62	6.0176	4.534	1906	15	2018-10-18	-0.0202	6.0378	NA	0.541771258
2018-10-18 15:10:02	3	NIWW	1	39.76	4.1	30.1392	0	290	6.1008	4.518	1907	15	2018-10-18	-0.0202	6.121	NA	0.535229314
2018-10-18 15:15:13	3	NIWW	1	39.66	4.11	30.2215	0	290	6.2469	4.521	1908	15	2018-10-18	-0.0202	6.2671	NA	0.535229314
2018-10-18 15:20:24	3	NIWW	1	39.76	4.11	30.0987	0	290	6.3855	4.509	1909	15	2018-10-18	-0.0202	6.4057	NA	0.535229314
2018-10-18 15:25:35	3	NIWW	1	39.76	4.1	29.5761	0	290	6.5273	4.51	1910	15	2018-10-18	-0.0202	6.5475	NA	0.535229314
2018-10-18 15:30:46	3	NIWW	1	39.76	4.11	29.5573	0	290	6.612	4.513	1911	15	2018-10-18	-0.0202	6.6322	NA	0.535229314
2018-10-18 15:35:58	3	NIWW	1	39.66	4.1	28.682	0	289.8	6.6013	4.503	1912	15	2018-10-18	-0.0202	6.6215	NA	0.538662534
2018-10-18 15:41:09	3	NIWW	1	39.44	4.13	29.2111	0	290	6.5598	4.501	1913	15	2018-10-18	-0.0202	6.58	NA	0.535229314
2018-10-18 15:46:20	3	NIWW	1	39.13	4.1	28.4681	0	290	6.5136	4.492	1914	15	2018-10-18	-0.0202	6.5338	NA	0.535229314
2018-10-18 15:51:31	3	NIWW	1	39.02	4.08	28.7365	0	290	6.4942	4.481	1915	15	2018-10-18	-0.0202	6.5144	NA	0.535229314
2018-10-18 15:56:42	3	NIWW	1	38.92	4.11	27.2358	0	290	6.465	4.474	1916	15	2018-10-18	-0.0202	6.4852	NA	0.535229314
2018-10-18 16:01:53	3	NIWW	1	38.71	4.13	27.094	0	290	6.3666	4.474	1917	16	2018-10-18	-0.0202	6.3868	NA	0.535229314
2018-10-18 16:07:25	3	NIWW	1	38.6	4.16	26.3458	0	290	6.3065	4.47	1918	16	2018-10-18	-0.0202	6.3267	NA	0.535229314
2018-10-18 16:12:36	3	NIWW	1	38.29	4.11	25.9523	0	290	6.2552	4.459	1919	16	2018-10-18	-0.0202	6.2754	NA	0.535229314
2018-10-18 16:17:47	3	NIWW	1	37.98	4.13	25.115	0	290	6.1588	4.457	1920	16	2018-10-18	-0.0202	6.179	NA	0.535229314
2018-10-18 16:22:58	3	NIWW	1	37.67	4.1	24.9032	0	290	6.079	4.455	1921	16	2018-10-18	-0.0202	6.0992	NA	0.535229314
2018-10-18 16:28:09	3	NIWW	1	37.47	4.09	24.9775	0	290	5.9897	4.449	1922	16	2018-10-18	-0.0202	6.0099	NA	0.535229314
2018-10-18 16:33:20	3	NIWW	1	37.26	4.11	23.9874	0	290	5.9084	4.449	1923	16	2018-10-18	-0.0202	5.9286	NA	0.535229314
2018-10-18 16:38:31	3	NIWW	1	36.86	4.11	23.5772	0	290	5.7831	4.439	1924	16	2018-10-18	-0.0202	5.8033	NA	0.535229314
2018-10-18 16:45:22	3	NIWW	1	36.45	4.14	23.4581	0	290	5.645	4.434	1925	16	2018-10-18	-0.0202	5.6652	NA	0.535229314
2018-10-18 16:50:33	3	NIWW	1	36.15	4.11	23.4217	0	290	5.5456	4.427	1926	16	2018-10-18	-0.0202	5.5658	NA	0.535229314
2018-10-18 16:55:44	3	NIWW	1	35.95	4.13	23.365	0	290	5.4464	4.422	1927	16	2018-10-18	-0.0202	5.4666	NA	0.535229314
2018-10-18 17:00:55	3	NIWW	1	35.75	4.11	23.1769	0	290	5.3392	4.416	1928	17	2018-10-18	-0.0202	5.3594	NA	0.535229314
2018-10-18 17:06:06	3	NIWW	1	35.55	4.14	22.9104	0	289	5.242	4.411	1929	17	2018-10-18	-0.0202	5.2622	NA	0.552617057
2018-10-18 17:11:17	3	NIWW	1	35.36	4.13	22.7838	0	289	5.1357	4.406	1930	17	2018-10-18	-0.0202	5.1559	NA	0.552617057
2018-10-18 17:16:28	3	NIWW	1	35.16	4.14	22.6881	0	289	5.0306	4.399	1931	17	2018-10-18	-0.0202	5.0508	NA	0.552617057
2018-10-18 17:21:39	3	NIWW	1	34.96	4.14	22.4161	0	288	4.9207	4.393	1932	17	2018-10-18	-0.0202	4.9409	NA	0.570569668
2018-10-18 17:26:50	3	NIWW	1	34.76	4.11	22.2477	0	290.84	4.8157	4.385	1933	17	2018-10-18	-0.0202	4.8359	NA	0.52104712
2018-10-18 17:32:01	3	NIWW	1	34.67	4.11	22.0254	0	290.9	4.7129	4.381	1934	17	2018-10-18	-0.0202	4.7331	NA	0.520048605
2018-10-18 17:37:12	3	NIWW	1	34.47	4.15	21.8309	0	290	4.6125	4.375	1935	17	2018-10-18	-0.0202	4.6327	NA	0.535229314
2018-10-18 17:42:23	3	NIWW	1	34.28	4.16	21.6039	0	291	4.5037	4.37	1936	17	2018-10-18	-0.0202	4.5239	NA	0.518388665
2018-10-18 17:47:34	3	NIWW	1	34.08	4.11	21.52	0	290	4.397	4.365	1937	17	2018-10-18	-0.0202	4.4172	NA	0.535229314
2018-10-18 17:52:45	3	NIWW	1	33.89	4.11	21.408	0	291	4.2912	4.359	1938	17	2018-10-18	-0.0202	4.3114	NA	0.518388665
2018-10-18 17:57:56	3	NIWW	1	33.7	4.11	21.4194	0	291	4.183	4.352	1939	17	2018-10-18	-0.0202	4.2032	NA	0.518388665
2018-10-18 18:03:07	3	NIWW	1	33.6	4.14	21.3566	0	291	4.0772	4.346	1940	18	2018-10-18	-0.0202	4.0974	NA	0.518388665
2018-10-18 18:08:18	3	NIWW	1	33.5	4.15	21.2973	0	291	3.977	4.34	1941	18	2018-10-18	-0.0202	3.9972	NA	0.518388665
2018-10-18 18:13:29	3	NIWW	1	33.31	4.18	21.3711	0	291	3.8824	4.334	1942	18	2018-10-18	-0.0202	3.9026	NA	0.518388665
2018-10-18 18:18:40	3	NIWW	1	33.22	4.14	21.2585	0	291	3.8011	4.328	1943	18	2018-10-18	-0.0202	3.8213	NA	0.518388665
2018-10-18 18:23:51	3	NIWW	1	33.12	4.14	21.2127	0	291	3.6976	4.323	1944	18	2018-10-18	-0.0202	3.7178	NA	0.518388665
2018-10-18 18:29:02	3	NIWW	1	33.02	4.14	21.2627	0	291	3.5974	4.317	1945	18	2018-10-18	-0.0202	3.6176	NA	0.518388665
2018-10-18 18:34:13	3	NIWW	1	32.93	4.13	21.2872	0	291	3.5118	4.307	1946	18	2018-10-18	-0.0202	3.532	NA	0.518388665
2018-10-18 18:39:24	3	NIWW	1	32.83	4.13	21.3159	0	291	3.4353	4.299	1947	18	2018-10-18	-0.0202	3.4555	NA	0.518388665
2018-10-18 18:44:35	3	NIWW	1	32.74	4.15	21.3274	0	291	3.365	4.29	1948	18	2018-10-18	-0.0202	3.3852	NA	0.518388665
2018-10-18 18:49:46	3	NIWW	1	32.74	4.14	21.3501	0	291	3.2991	4.283	1949	18	2018-10-18	-0.0202	3.3193	NA	0.518388665
2018-10-18 18:54:57	3	NIWW	1	32.74	4.13	21.3891	0	291	3.2381	4.275	1950	18	2018-10-18	-0.0202	3.2583	19.01796369	0.518388665
2018-10-18 19:00:08	3	NIWW	1	32.64	4.15	21.3975	0	291	3.1803	4.266	1951	19	2018-10-18	-0.0202	3.2005	17.8926077	0.518388665
2018-10-18 19:05:19	3	NIWW	1	32.64	4.14	21.3649	0	291	3.1236	4.259	1952	19	2018-10-18	-0.0202	3.1438	16.85339533	0.518388665
2018-10-18 19:10:30	3	NIWW	1	32.64	4.13	21.3431	0	291	3.07	4.253	1953	19	2018-10-18	-0.0202	3.0902	15.92655847	0.518388665
2018-10-18 19:15:41	3	NIWW	1	32.55	4.13	21.3246	0	291.6	3.0184	4.247	1954	19	2018-10-18	-0.0202	3.0386	15.08249168	0.508539697
2018-10-18 19:20:52	3	NIWW	1	32.55	4.13	21.3076	0	291	2.9747	4.241	1955	19	2018-10-18	-0.0202	2.9949	14.40273285	0.518388665
2018-10-18 19:26:03	3	NIWW	1	32.55	4.11	21.2729	0	291.02	2.9359	4.235	1956	19	2018-10-18	-0.0202	2.9561	13.82491404	0.518057313
2018-10-18 19:31:14	3	NIWW	1	32.45	4.11	21.1935	0	291.06	2.8834	4.228	1957	19	2018-10-18	-0.0202	2.9036	13.07980032	0.517395245
2018-10-18 19:36:25	3	NIWW	1	32.36	4.11	21.1195	0	291.12	2.8366	4.224	1958	19	2018-10-18	-0.0202	2.8568	12.4495072	0.516403728
2018-10-18 19:41:36	3	NIWW	1	32.36	4.11	21.0983	0	291.26	2.8055	4.22	1959	19	2018-10-18	-0.0202	2.8257	12.04754868	0.514097573
2018-10-18 19:46:47	3	NIWW	1	32.26	4.13	21.1555	0	291.4	2.7758	4.216	1960	19	2018-10-18	-0.0202	2.796	11.67580556	0.511801717
2018-10-18 19:51:58	3	NIWW	1	32.26	4.11	21.21	0	292	2.7422	4.21	1961	19	2018-10-18	-0.0202	2.7624	11.26905778	0.502077896
2018-10-18 19:57:09	3	NIWW	1	32.26	4.11	21.1673	0	291.92	2.7043	4.208	1962	19	2018-10-18	-0.0202	2.7245	10.82723642	0.503363654
2018-10-18 20:02:20	3	NIWW	1	32.26	4.13	21.0788	0	291.86	2.6701	4.204	1963	20	2018-10-18	-0.0202	2.6903	10.4434354	0.504330133
2018-10-18 20:07:32	3	NIWW	1	32.17	4.11	20.9302	0	291.28	2.6395	4.202	1964	20	2018-10-18	-0.0202	2.6597	10.11158109	0.513768964
2018-10-18 20:12:43	3	NIWW	1	32.07	4.13	20.5039	0	292	2.6156	4.198	1965	20	2018-10-18	-0.0202	2.6358	9.859739417	0.502077896
2018-10-18 20:17:54	3	NIWW	1	31.98	4.11	20.2078	0	291.74	2.5834	4.194	1966	20	2018-10-18	-0.0202	2.6036	9.530327479	0.506268661
2018-10-18 20:23:05	3	NIWW	1	31.89	4.11	20.0003	0	291.92	2.5455	4.19	1967	20	2018-10-18	-0.0202	2.5657	9.15667581	0.503363654
2018-10-18 20:28:16	3	NIWW	1	31.79	4.13	19.8631	0	292	2.5075	4.188	1968	20	2018-10-18	-0.0202	2.5277	8.796745381	0.502077896
2018-10-18 20:33:27	3	NIWW	1	31.7	4.11	19.7682	0	291.96	2.4673	4.183	1969	20	2018-10-18	-0.0202	2.4875	8.431365585	0.502720364
2018-10-18 20:38:38	3	NIWW	1	31.6	4.13	19.6743	0	291.98	2.4301	4.179	1970	20	2018-10-18	-0.0202	2.4503	8.106786821	0.502399027
2018-10-18 20:43:49	3	NIWW	1	31.51	4.13	19.5918	0	292	2.3963	4.176	1971	20	2018-10-18	-0.0202	2.4165	7.822721016	0.502077896
2018-10-18 20:49:00	3	NIWW	1	31.42	4.11	19.4872	0	292	2.3639	4.174	1972	20	2018-10-18	-0.0202	2.3841	7.559769724	0.502077896
2018-10-18 20:54:11	3	NIWW	1	31.42	4.13	19.3615	0	292	2.3289	4.172	1973	20	2018-10-18	-0.0202	2.3491	7.285639581	0.502077896
2018-10-18 20:59:22	3	NIWW	1	31.32	4.11	19.2836	0	292	2.2919	4.171	1974	20	2018-10-18	-0.0202	2.3121	7.00664602	0.502077896
2018-10-18 21:04:33	3	NIWW	1	31.23	4.14	19.2368	0	292	2.2605	4.169	1975	21	2018-10-18	-0.0202	2.2807	6.778275442	0.502077896
2018-10-18 21:09:44	3	NIWW	1	31.14	4.1	19.0851	0	292	2.2472	4.167	1976	21	2018-10-18	-0.0202	2.2674	6.683803555	0.502077896
2018-10-18 21:14:55	3	NIWW	1	30.95	4.13	18.494	0	292	2.2599	4.165	1977	21	2018-10-18	-0.0202	2.2801	6.773984932	0.502077896
2018-10-18 21:20:06	3	NIWW	1	30.58	4.11	17.9903	0	292	2.2197	4.167	1978	21	2018-10-18	-0.0202	2.2399	6.492622096	0.502077896
2018-10-18 21:25:17	3	NIWW	1	30.3	4.13	17.6119	0	292	2.1619	4.17	1979	21	2018-10-18	-0.0202	2.1821	6.108432111	0.502077896
2018-10-18 21:30:28	3	NIWW	1	29.93	4.11	17.2893	0	292	2.103	4.175	1980	21	2018-10-18	-0.0202	2.1232	5.740308531	0.502077896
2018-10-18 21:35:39	3	NIWW	1	29.66	4.11	17.0929	0	292	2.0423	4.177	1981	21	2018-10-18	-0.0202	2.0625	5.384132758	0.502077896
2018-10-18 21:40:50	3	NIWW	1	29.48	4.14	16.8642	0	292	1.9856	4.18	1982	21	2018-10-18	-0.0202	2.0058	5.071419405	0.502077896
2018-10-18 21:46:01	3	NIWW	1	29.29	4.11	16.6533	0	292	1.9275	4.181	1983	21	2018-10-18	-0.0202	1.9477	4.769816383	0.502077896
2018-10-18 21:51:12	3	NIWW	1	29.02	4.13	16.4754	0	292	1.8595	4.182	1984	21	2018-10-18	-0.0202	1.8797	4.439525094	0.502077896
2018-10-18 21:56:22	3	NIWW	1	28.84	4.11	16.3535	0	292	1.7934	4.183	1985	21	2018-10-18	-0.0202	1.8136	4.140398669	0.502077896
2018-10-18 22:01:33	3	NIWW	1	28.66	4.13	16.2662	0	292	1.7385	4.183	1986	22	2018-10-18	-0.0202	1.7587	3.907337165	0.502077896
2018-10-18 22:06:44	3	NIWW	1	28.48	4.11	16.1871	0	292.06	1.6785	4.184	1987	22	2018-10-18	-0.0202	1.6987	3.667602248	0.501115733
2018-10-18 22:11:55	3	NIWW	1	28.38	4.14	16.1568	0	292	1.6229	4.183	1988	22	2018-10-18	-0.0202	1.6431	3.458598434	0.502077896
2018-10-18 22:17:06	3	NIWW	1	28.29	4.11	16.1135	0	292	1.57	4.184	1989	22	2018-10-18	-0.0202	1.5902	3.270811306	0.502077896
2018-10-18 22:22:17	3	NIWW	1	28.2	4.13	16.0628	0	292	1.5179	4.184	1990	22	2018-10-18	-0.0202	1.5381	3.095832741	0.502077896
2018-10-18 22:27:28	3	NIWW	1	28.11	4.13	16.0206	0	292	1.4778	4.183	1991	22	2018-10-18	-0.0202	1.498	2.967558023	0.502077896
2018-10-18 22:32:39	3	NIWW	1	28.02	4.13	15.9679	0	292.02	1.432	4.182	1992	22	2018-10-18	-0.0202	1.4522	2.827538825	0.50175697
2018-10-18 22:37:50	3	NIWW	1	27.93	4.11	15.9179	0	292	1.3901	4.18	1993	22	2018-10-18	-0.0202	1.4103	2.705237179	0.502077896
2018-10-18 22:43:01	3	NIWW	1	27.84	4.14	15.8574	0	292.96	1.3443	4.18	1994	22	2018-10-18	-0.0202	1.3645	2.577595145	0.486902588
2018-10-18 22:48:12	3	NIWW	1	27.84	4.14	15.8261	0	292.2	1.3026	4.177	1995	22	2018-10-18	-0.0202	1.3228	2.466625051	0.498877851
2018-10-18 22:53:24	3	NIWW	1	27.75	4.13	15.7865	0	292.64	1.2639	4.176	1996	22	2018-10-18	-0.0202	1.2841	2.367917152	0.491909363
2018-10-18 22:58:35	3	NIWW	1	27.66	4.14	15.7872	0	292.74	1.2252	4.172	1997	22	2018-10-18	-0.0202	1.2454	2.273159286	0.49033924
2018-10-18 23:03:46	3	NIWW	1	27.57	4.1	15.7706	0	293	1.187	4.169	1998	23	2018-10-18	-0.0202	1.2072	2.183345121	0.486280335
2018-10-18 23:08:57	3	NIWW	1	27.57	4.11	15.7497	0	292.98	1.1592	4.164	1999	23	2018-10-18	-0.0202	1.1794	2.120222042	0.486591362
2018-10-18 23:14:08	3	NIWW	1	27.48	4.13	15.6977	0	293	1.1285	4.16	2000	23	2018-10-18	-0.0202	1.1487	2.052632488	0.486280335
2018-10-18 23:19:19	3	NIWW	1	27.48	4.13	15.6446	0	293	1.0952	4.157	2001	23	2018-10-18	-0.0202	1.1154	1.98175263	0.486280335
2018-10-18 23:24:30	3	NIWW	1	27.39	4.15	15.587	0	293	1.0594	4.154	2002	23	2018-10-18	-0.0202	1.0796	1.908279174	0.486280335
2018-10-18 23:29:41	3	NIWW	1	27.31	4.16	15.5225	0	293	1.0287	4.15	2003	23	2018-10-18	-0.0202	1.0489	1.847446047	0.486280335
2018-10-18 23:34:52	3	NIWW	1	27.31	4.13	15.4727	0	293	1.0024	4.144	2004	23	2018-10-18	-0.0202	1.0226	1.796876321	0.486280335
2018-10-18 23:40:03	3	NIWW	1	27.22	4.1	15.454	0	293	0.9794	4.139	2005	23	2018-10-18	-0.0202	0.9996	1.753787754	0.486280335
2018-10-18 23:45:14	3	NIWW	1	27.22	4.13	15.4166	0	293	0.9562	4.135	2006	23	2018-10-18	-0.0202	0.9764	1.711371199	0.486280335
2018-10-18 23:50:25	3	NIWW	1	27.13	4.1	15.3594	0	293	0.9279	4.132	2007	23	2018-10-18	-0.0202	0.9481	1.661016775	0.486280335
2018-10-18 23:55:35	3	NIWW	1	27.04	4.11	15.3358	0	293	0.9038	4.128	2008	23	2018-10-18	-0.0202	0.924	1.619305251	0.486280335
2018-10-19 00:00:46	3	NIWW	1	27.04	4.14	15.3436	0	293	0.8835	4.123	2009	0	2018-10-19	0.3006	0.5829	1.129792932	0.486280335
2018-10-19 00:05:57	3	NIWW	1	27.04	4.15	15.3255	0	293	0.8619	4.12	2010	0	2018-10-19	0.3006	0.5613	1.104331186	0.486280335
2018-10-19 00:11:08	3	NIWW	1	26.95	4.13	15.3038	0	293	0.8418	4.116	2011	0	2018-10-19	0.3006	0.5412	1.08115332	0.486280335
2018-10-19 00:16:19	3	NIWW	1	26.95	4.15	15.2642	0	293	0.8198	4.112	2012	0	2018-10-19	0.3006	0.5192	1.05634175	0.486280335
2018-10-19 00:21:30	3	NIWW	1	26.95	4.13	15.237	0	293	0.8021	4.108	2013	0	2018-10-19	0.3006	0.5015	1.036793679	0.486280335
2018-10-19 00:26:41	3	NIWW	1	26.86	4.14	15.2159	0	293.3	0.7867	4.104	2014	0	2018-10-19	0.3006	0.4861	1.02008028	0.481638715
2018-10-19 00:31:52	3	NIWW	1	26.86	4.13	15.2001	0	293.04	0.7694	4.102	2015	0	2018-10-19	0.3006	0.4688	1.00162596	0.485658877
2018-10-19 00:37:03	3	NIWW	1	26.86	4.14	15.1916	0	294	0.7573	4.098	2016	0	2018-10-19	0.3006	0.4567	0.98891738	0.470979835
2018-10-19 00:42:14	3	NIWW	1	26.86	4.13	15.1688	0	293.48	0.7401	4.096	2017	0	2018-10-19	0.3006	0.4395	0.971129308	0.478875036
2018-10-19 00:47:25	3	NIWW	1	26.77	4.11	15.1719	0	293.52	0.7271	4.091	2018	0	2018-10-19	0.3006	0.4265	0.957897453	0.478263042
2018-10-19 00:52:36	3	NIWW	1	26.77	4.14	15.1583	0	293.62	0.7127	4.089	2019	0	2018-10-19	0.3006	0.4121	0.943450981	0.476736477
2018-10-19 00:57:47	3	NIWW	1	26.77	4.1	15.1331	0	293.7	0.702	4.085	2020	0	2018-10-19	0.3006	0.4014	0.932857727	0.475518734
2018-10-19 01:02:58	3	NIWW	1	26.68	4.14	15.0989	0	293.92	0.699	4.08	2021	1	2018-10-19	0.3006	0.3984	0.929909062	0.472185954
2018-10-19 01:08:09	3	NIWW	1	26.68	4.11	15.0802	0	293.98	0.6906	4.078	2022	1	2018-10-19	0.3006	0.39	0.921702293	0.471281075
2018-10-19 01:13:20	3	NIWW	1	26.68	4.13	15.0126	0	294	0.6887	4.075	2023	1	2018-10-19	0.3006	0.3881	0.919856067	0.470979835
2018-10-19 01:18:31	3	NIWW	1	26.68	4.13	14.997	0	294	0.685	4.074	2024	1	2018-10-19	0.3006	0.3844	0.916271391	0.470979835
2018-10-19 01:23:42	3	NIWW	1	26.68	4.14	14.9579	0	294	0.6817	4.073	2025	1	2018-10-19	0.3006	0.3811	0.913086035	0.470979835
2018-10-19 01:28:53	3	NIWW	1	26.68	4.13	14.9215	0	294	0.6741	4.071	2026	1	2018-10-19	0.3006	0.3735	0.905792118	0.470979835
2018-10-19 01:34:04	3	NIWW	1	26.59	4.11	14.8514	0	294	0.666	4.07	2027	1	2018-10-19	0.3006	0.3654	0.898082468	0.470979835
2018-10-19 01:39:16	3	NIWW	1	26.59	4.13	14.7667	0	294	0.6586	4.068	2028	1	2018-10-19	0.3006	0.358	0.891096457	0.470979835
2018-10-19 01:44:27	3	NIWW	1	26.5	4.14	14.7048	0	294	0.6344	4.066	2029	1	2018-10-19	0.3006	0.3338	0.868627534	0.470979835
2018-10-19 01:49:38	3	NIWW	1	26.5	4.13	14.631	0	294	0.6125	4.066	2030	1	2018-10-19	0.3006	0.3119	0.848782822	0.470979835
2018-10-19 01:54:49	3	NIWW	1	26.41	4.15	14.5844	0	294	0.6053	4.062	2031	1	2018-10-19	0.3006	0.3047	0.842358073	0.470979835
2018-10-19 02:00:00	3	NIWW	1	26.32	4.11	14.5586	0	294	0.6034	4.061	2032	2	2018-10-19	0.3006	0.3028	0.840670778	0.470979835
2018-10-19 02:05:11	3	NIWW	1	26.32	4.13	14.5222	0	294	0.5867	4.059	2033	2	2018-10-19	0.3006	0.2861	0.825984996	0.470979835
2018-10-19 02:10:22	3	NIWW	1	26.24	4.14	14.4945	0	294	0.5713	4.058	2034	2	2018-10-19	0.3006	0.2707	0.812669891	0.470979835
2018-10-19 02:15:33	3	NIWW	1	26.24	4.14	14.5301	0	294	0.5599	4.057	2035	2	2018-10-19	0.3006	0.2593	0.802951705	0.470979835
2018-10-19 02:20:44	3	NIWW	1	26.15	4.14	14.5509	0	294	0.551	4.055	2036	2	2018-10-19	0.3006	0.2504	0.795445551	0.470979835
2018-10-19 02:25:55	3	NIWW	1	26.15	4.14	14.5688	0	294	0.5403	4.054	2037	2	2018-10-19	0.3006	0.2397	0.786514131	0.470979835
2018-10-19 02:31:06	3	NIWW	1	26.15	4.14	14.5715	0	294.18	0.531	4.053	2038	2	2018-10-19	0.3006	0.2304	0.778832808	0.468277317
2018-10-19 02:36:17	3	NIWW	1	26.15	4.13	14.5687	0	294	0.5223	4.051	2039	2	2018-10-19	0.3006	0.2217	0.771714983	0.470979835
2018-10-19 02:41:28	3	NIWW	1	26.15	4.15	14.5403	0	294	0.5135	4.051	2040	2	2018-10-19	0.3006	0.2129	0.764581518	0.470979835
2018-10-19 02:46:39	3	NIWW	1	26.06	4.13	14.5161	0	294.12	0.5089	4.05	2041	2	2018-10-19	0.3006	0.2083	0.760878943	0.469176429
2018-10-19 02:51:50	3	NIWW	1	26.06	4.14	14.506	0	294	0.5052	4.047	2042	2	2018-10-19	0.3006	0.2046	0.7579138	0.470979835
2018-10-19 02:57:01	3	NIWW	1	26.06	4.15	14.5017	0	294	0.4994	4.046	2043	2	2018-10-19	0.3006	0.1988	0.753288975	0.470979835
2018-10-19 03:02:12	3	NIWW	1	26.06	4.13	14.5147	0	294	0.4928	4.046	2044	3	2018-10-19	0.3006	0.1922	0.748060561	0.470979835
2018-10-19 03:07:23	3	NIWW	1	26.06	4.14	14.5209	0	294.04	0.4907	4.043	2045	3	2018-10-19	0.3006	0.1901	0.746404597	0.47037793
2018-10-19 03:12:33	3	NIWW	1	26.06	4.11	14.5273	0	294.02	0.4862	4.043	2046	3	2018-10-19	0.3006	0.1856	0.742868437	0.470678786
2018-10-19 03:17:44	3	NIWW	1	26.06	4.13	14.5229	0	294	0.4833	4.041	2047	3	2018-10-19	0.3006	0.1827	0.74059846	0.470979835
2018-10-19 03:22:55	3	NIWW	1	26.06	4.14	14.4989	0	294	0.4824	4.039	2048	3	2018-10-19	0.3006	0.1818	0.739895396	0.470979835
2018-10-19 03:28:06	3	NIWW	1	26.06	4.13	14.4549	0	294.98	0.4789	4.039	2049	3	2018-10-19	0.3006	0.1783	0.737167596	0.456452517
2018-10-19 03:33:18	3	NIWW	1	25.97	4.13	14.4164	0	294.34	0.4732	4.038	2050	3	2018-10-19	0.3006	0.1726	0.732746688	0.465888101
2018-10-19 03:38:28	3	NIWW	1	25.97	4.11	14.388	0	294.36	0.47	4.038	2051	3	2018-10-19	0.3006	0.1694	0.730276405	0.465590308
2018-10-19 03:43:39	3	NIWW	1	25.97	4.14	14.3362	0	294.46	0.4659	4.036	2052	3	2018-10-19	0.3006	0.1653	0.727123522	0.464104192
2018-10-19 03:48:50	3	NIWW	1	25.97	4.14	14.2586	0	294	0.4629	4.035	2053	3	2018-10-19	0.3006	0.1623	0.724825161	0.470979835
2018-10-19 03:54:01	3	NIWW	1	25.88	4.14	14.1607	0	294.62	0.4578	4.033	2054	3	2018-10-19	0.3006	0.1572	0.720934609	0.461736268
2018-10-19 03:59:12	3	NIWW	1	25.79	4.14	14.0968	0	294.42	0.4544	4.031	2055	3	2018-10-19	0.3006	0.1538	0.718352517	0.464698068
2018-10-19 04:04:23	3	NIWW	1	25.79	4.11	14.0303	0	294.7	0.4479	4.03	2056	4	2018-10-19	0.3006	0.1473	0.713441875	0.46055684
2018-10-19 04:09:34	3	NIWW	1	25.7	4.14	13.9465	0	294.92	0.4385	4.031	2057	4	2018-10-19	0.3006	0.1379	0.706399647	0.457328924
2018-10-19 04:14:45	3	NIWW	1	25.62	4.13	13.9013	0	294.92	0.4327	4.03	2058	4	2018-10-19	0.3006	0.1321	0.702089163	0.457328924
2018-10-19 04:19:56	3	NIWW	1	25.62	4.11	13.904	0	294.9	0.4248	4.029	2059	4	2018-10-19	0.3006	0.1242	0.696260268	0.457621434
2018-10-19 04:25:07	3	NIWW	1	25.53	4.13	13.8975	0	295	0.419	4.028	2060	4	2018-10-19	0.3006	0.1184	0.692011656	0.456160754
2018-10-19 04:30:18	3	NIWW	1	25.53	4.13	13.8604	0	295	0.4146	4.026	2061	4	2018-10-19	0.3006	0.114	0.688805873	0.456160754
2018-10-19 04:35:29	3	NIWW	1	25.44	4.15	13.7989	0	295	0.4065	4.025	2062	4	2018-10-19	0.3006	0.1059	0.682943101	0.456160754
2018-10-19 04:40:40	3	NIWW	1	25.44	4.13	13.7296	0	295	0.399	4.025	2063	4	2018-10-19	0.3006	0.0984	0.677559112	0.456160754
2018-10-19 04:45:51	3	NIWW	1	25.35	4.13	13.7014	0	294.9	0.3904	4.025	2064	4	2018-10-19	0.3006	0.0898	0.67143769	0.457621434
2018-10-19 04:51:02	3	NIWW	1	25.35	4.15	13.704	0	295	0.3866	4.024	2065	4	2018-10-19	0.3006	0.086	0.668750522	0.456160754
2018-10-19 04:56:13	3	NIWW	1	25.35	4.13	13.6729	0	295	0.3785	4.024	2066	4	2018-10-19	0.3006	0.0779	0.663058452	0.456160754
2018-10-19 05:01:24	3	NIWW	1	25.26	4.11	13.6348	0	295	0.371	4.023	2067	5	2018-10-19	0.3006	0.0704	0.657831223	0.456160754
2018-10-19 05:06:35	3	NIWW	1	25.26	4.14	13.6249	0	295	0.3652	4.019	2068	5	2018-10-19	0.3006	0.0646	0.653817107	0.456160754
2018-10-19 05:11:46	3	NIWW	1	25.26	4.13	13.6294	0	295	0.3563	4.019	2069	5	2018-10-19	0.3006	0.0557	0.647705093	0.456160754
2018-10-19 05:16:57	3	NIWW	1	25.18	4.14	13.6519	0	295	0.3503	4.019	2070	5	2018-10-19	0.3006	0.0497	0.64361691	0.456160754
2018-10-19 05:22:08	3	NIWW	1	25.18	4.15	13.6528	0	295	0.3453	4.019	2071	5	2018-10-19	0.3006	0.0447	0.640229809	0.456160754
2018-10-19 05:27:19	3	NIWW	1	25.18	4.14	13.6336	0	295	0.3375	4.018	2072	5	2018-10-19	0.3006	0.0369	0.63498149	0.456160754
2018-10-19 05:32:30	3	NIWW	1	25.18	4.14	13.6135	0	295	0.3353	4.018	2073	5	2018-10-19	0.3006	0.0347	0.633508989	0.456160754
2018-10-19 05:37:41	3	NIWW	1	25.18	4.13	13.6016	0	295	0.329	4.018	2074	5	2018-10-19	0.3006	0.0284	0.629311144	0.456160754
2018-10-19 05:42:52	3	NIWW	1	25.18	4.14	13.6214	0	295	0.3266	4.019	2075	5	2018-10-19	0.3006	0.026	0.627719292	0.456160754
2018-10-19 05:48:03	3	NIWW	1	25.09	4.14	13.6463	0	295	0.3212	4.019	2076	5	2018-10-19	0.3006	0.0206	0.624152331	0.456160754
2018-10-19 05:53:14	3	NIWW	1	25.09	4.15	13.7142	0	295	0.3199	4.02	2077	5	2018-10-19	0.3006	0.0193	0.62329665	0.456160754
2018-10-19 05:58:25	3	NIWW	1	25.18	4.11	13.8028	0	295	0.3165	4.022	2078	5	2018-10-19	0.3006	0.0159	0.621064256	0.456160754
2018-10-19 06:03:36	3	NIWW	1	25.18	4.13	13.9241	0	295	0.3191	4.021	2079	6	2018-10-19	0.3006	0.0185	0.62277066	0.456160754
2018-10-19 06:08:47	3	NIWW	1	25.26	4.13	14.055	0	295	0.3237	4.021	2080	6	2018-10-19	0.3006	0.0231	0.625801175	0.456160754
2018-10-19 06:13:58	3	NIWW	1	25.26	4.16	14.2126	0	295	0.3299	4.022	2081	6	2018-10-19	0.3006	0.0293	0.629909129	0.456160754
2018-10-19 06:19:09	3	NIWW	1	25.35	4.14	14.4071	0	295.12	0.3386	4.022	2082	6	2018-10-19	0.3006	0.038	0.635719024	0.454414092
2018-10-19 06:24:20	3	NIWW	1	25.44	4.14	14.6207	0	295	0.3508	4.023	2083	6	2018-10-19	0.3006	0.0502	0.643956604	0.456160754
2018-10-19 06:29:31	3	NIWW	1	25.62	4.11	14.8722	0	295	0.3681	4.025	2084	6	2018-10-19	0.3006	0.0675	0.655821094	0.456160754
2018-10-19 06:34:42	3	NIWW	1	25.7	4.11	15.1901	0	295	0.395	4.026	2085	6	2018-10-19	0.3006	0.0944	0.674705027	0.456160754
2018-10-19 06:39:53	3	NIWW	1	25.97	4.11	15.7524	0	295.36	0.4325	4.03	2086	6	2018-10-19	0.3006	0.1319	0.701940996	0.450940805
2018-10-19 06:45:04	3	NIWW	1	26.24	4.15	16.4984	0	295.42	0.475	4.032	2087	6	2018-10-19	0.3006	0.1744	0.734139892	0.45007664
2018-10-19 06:50:15	3	NIWW	1	26.5	4.13	17.2569	0	295.6	0.5304	4.036	2088	6	2018-10-19	0.3006	0.2298	0.778339823	0.447494067
2018-10-19 06:55:26	3	NIWW	1	26.95	4.14	17.9689	0	295.7	0.6015	4.036	2089	6	2018-10-19	0.3006	0.3009	0.838986863	0.446065713
2018-10-19 07:00:37	3	NIWW	1	27.31	4.14	18.6393	0	295.82	0.692	4.04	2090	7	2018-10-19	0.3006	0.3914	0.923065041	0.444357705
2018-10-19 07:05:48	3	NIWW	1	27.75	4.13	19.2255	0	295.9	0.8001	4.04	2091	7	2018-10-19	0.3006	0.4995	1.03460773	0.443222667
2018-10-19 07:10:59	3	NIWW	1	28.2	4.13	19.7199	0	296	0.9447	4.043	2092	7	2018-10-19	0.3006	0.6441	1.205167703	0.441807947
2018-10-19 07:16:10	3	NIWW	1	28.84	4.13	20.2974	0	296	1.1079	4.044	2093	7	2018-10-19	0.3006	0.8073	1.431672999	0.441807947
2018-10-19 07:21:21	3	NIWW	1	29.2	4.14	20.251	0	295.98	1.2348	4.043	2094	7	2018-10-19	0.3006	0.9342	1.636829698	0.44209053
2018-10-19 07:26:32	3	NIWW	1	29.48	4.15	20.4622	0	296	1.3671	4.045	2095	7	2018-10-19	0.3006	1.0665	1.882079815	0.441807947
2018-10-19 07:31:43	3	NIWW	1	29.75	4.11	20.8871	0	296	1.516	4.048	2096	7	2018-10-19	0.3006	1.2154	2.202320594	0.441807947
2018-10-19 07:36:54	3	NIWW	1	30.12	4.11	21.5197	0	296	1.6853	4.05	2097	7	2018-10-19	0.3006	1.3847	2.633131731	0.441807947
2018-10-19 07:42:05	3	NIWW	1	30.58	4.13	22.076	0	296	1.8507	4.054	2098	7	2018-10-19	0.3006	1.5501	3.135286414	0.441807947
2018-10-19 07:47:16	3	NIWW	1	31.04	4.13	22.659	0	295.98	2.0202	4.056	2099	7	2018-10-19	0.3006	1.7196	3.749392699	0.44209053
2018-10-19 07:52:27	3	NIWW	1	31.42	4.1	22.462	0	295.98	2.1834	4.055	2100	7	2018-10-19	0.3006	1.8828	4.454072472	0.44209053
2018-10-19 07:57:38	3	NIWW	1	31.6	4.13	22.3537	0	295.94	2.3416	4.059	2101	7	2018-10-19	0.3006	2.041	5.263347862	0.442656237
2018-10-19 08:02:49	3	NIWW	1	31.7	4.13	22.3399	0	295.48	2.4919	4.06	2102	8	2018-10-19	0.3006	2.1913	6.168026237	0.44921413
2018-10-19 08:08:00	3	NIWW	1	31.7	4.13	22.6325	0	295.32	2.6474	4.066	2103	8	2018-10-19	0.3006	2.3468	7.267977393	0.451517837
2018-10-19 08:13:11	3	NIWW	1	32.17	4.13	21.4773	0	295.98	2.9879	4.068	2104	8	2018-10-19	0.3006	2.6873	10.41042481	0.44209053
2018-10-19 08:18:22	3	NIWW	1	32.64	4.11	20.1852	0	295.4	3.3352	4.072	2105	8	2018-10-19	0.3006	3.0346	15.01895966	0.450364511
2018-10-19 08:23:33	3	NIWW	1	32.93	4.13	20.7279	0	296	3.4041	4.083	2106	8	2018-10-19	0.3006	3.1035	16.15167162	0.441807947
2018-10-19 08:28:44	3	NIWW	1	33.12	4.13	20.3062	0	296	3.4332	4.119	2107	8	2018-10-19	0.3006	3.1326	16.65537155	0.441807947
2018-10-19 08:33:55	3	NIWW	1	32.93	4.1	19.7147	0	295	3.6054	4.128	2108	8	2018-10-19	0.3006	3.3048	NA	0.456160754
2018-10-19 08:39:06	3	NIWW	1	32.74	4.13	20.1853	0	295	3.7804	4.135	2109	8	2018-10-19	0.3006	3.4798	NA	0.456160754
2018-10-19 08:44:17	3	NIWW	1	32.64	4.11	19.7485	0	296	4.1913	4.462	2110	8	2018-10-19	0.3006	3.8907	NA	0.441807947
2018-10-19 08:49:28	3	NIWW	1	32.45	4.11	19.7756	0	295	5.1843	4.608	2111	8	2018-10-19	0.3006	4.8837	NA	0.456160754
2018-10-19 08:54:39	3	NIWW	1	32.45	4.14	19.9719	0	295	6.2072	4.623	2112	8	2018-10-19	0.3006	5.9066	NA	0.456160754
2018-10-19 08:59:50	3	NIWW	1	32.36	4.11	19.7155	0	294.68	6.466	4.611	2113	8	2018-10-19	0.3006	6.1654	NA	0.460851414
2018-10-19 09:05:01	3	NIWW	1	32.36	4.11	19.4573	0	294.02	6.1818	4.617	2114	9	2018-10-19	0.3006	5.8812	NA	0.470678786
2018-10-19 09:10:12	3	NIWW	1	32.26	4.1	19.4075	0	294	5.668	4.598	2115	9	2018-10-19	0.3006	5.3674	NA	0.470979835
2018-10-19 09:15:23	3	NIWW	1	32.17	4.11	19.4761	0	294	5.156	4.597	2116	9	2018-10-19	0.3006	4.8554	NA	0.470979835
2018-10-19 09:20:34	3	NIWW	1	32.07	4.13	19.7208	0	294	4.7212	4.629	2117	9	2018-10-19	0.3006	4.4206	NA	0.470979835
2018-10-19 09:25:45	3	NIWW	1	32.07	4.11	20.1713	0	294	4.3437	4.598	2118	9	2018-10-19	0.3006	4.0431	NA	0.470979835
2018-10-19 09:30:57	3	NIWW	1	32.17	4.11	20.1483	0	294	3.9914	4.595	2119	9	2018-10-19	0.3006	3.6908	NA	0.470979835
2018-10-19 09:36:08	3	NIWW	1	32.26	4.13	20.8829	0	294	3.7119	4.596	2120	9	2018-10-19	0.3006	3.4113	NA	0.470979835
2018-10-19 09:41:19	3	NIWW	1	32.55	4.11	21.3389	0	294.4	3.4889	4.615	2121	9	2018-10-19	0.3006	3.1883	17.66372303	0.464995291
2018-10-19 09:46:30	3	NIWW	1	32.64	4.13	21.3879	0	294	3.3303	4.595	2122	9	2018-10-19	0.3006	3.0297	14.94149752	0.470979835
2018-10-19 09:51:41	3	NIWW	1	32.64	4.1	20.4472	0	294	3.2273	4.607	2123	9	2018-10-19	0.3006	2.9267	13.40257041	0.470979835
2018-10-19 09:56:52	3	NIWW	1	32.45	4.1	19.8612	0	293	3.1513	4.609	2124	9	2018-10-19	0.3006	2.8507	12.36962301	0.486280335
2018-10-19 10:02:03	3	NIWW	1	32.26	4.14	20.3389	0	293.78	3.0812	4.607	2125	10	2018-10-19	0.3006	2.7806	11.48758837	0.474304101
2018-10-19 10:07:14	3	NIWW	1	32.26	4.1	20.3639	0	293.6	3.0366	4.615	2126	10	2018-10-19	0.3006	2.736	10.95943578	0.4770414
2018-10-19 10:12:25	3	NIWW	1	32.45	4.13	21.1112	0	293.52	3.0324	4.59	2127	10	2018-10-19	0.3006	2.7318	10.9109682	0.478263042
2018-10-19 10:17:36	3	NIWW	1	32.64	4.11	20.535	0	293.18	3.0499	4.579	2128	10	2018-10-19	0.3006	2.7493	11.11434137	0.483490023
2018-10-19 10:22:47	3	NIWW	1	32.83	4.1	21.6696	0	293.72	2.9519	4.561	2129	10	2018-10-19	0.3006	2.6513	10.02234289	0.475214784
2018-10-19 10:27:58	3	NIWW	1	33.12	4.11	21.6995	0	293.76	2.8721	4.551	2130	10	2018-10-19	0.3006	2.5715	9.212893313	0.474607468
2018-10-19 10:33:09	3	NIWW	1	33.5	4.11	22.1498	0	293.98	2.9143	4.542	2131	10	2018-10-19	0.3006	2.6137	9.632450031	0.471281075
2018-10-19 10:38:20	3	NIWW	1	33.79	4.11	22.0973	0	294	3.0565	4.575	2132	10	2018-10-19	0.3006	2.7559	11.19202275	0.470979835
2018-10-19 10:43:31	3	NIWW	1	34.18	4.11	21.9694	0	294	3.0933	4.551	2133	10	2018-10-19	0.3006	2.7927	11.6352154	0.470979835
2018-10-19 10:48:42	3	NIWW	1	34.37	4.11	21.4019	0	294	3.1903	4.557	2134	10	2018-10-19	0.3006	2.8897	12.88933738	0.470979835
2018-10-19 10:53:53	3	NIWW	1	34.37	4.09	21.5096	0	293.6	3.1978	4.553	2135	10	2018-10-19	0.3006	2.8972	12.99175805	0.4770414
2018-10-19 10:59:04	3	NIWW	1	34.47	4.13	21.4858	0	293.36	3.272	4.557	2136	10	2018-10-19	0.3006	2.9714	14.04994414	0.480715721
2018-10-19 11:04:15	3	NIWW	1	34.37	4.11	21.3863	0	293.92	3.3317	4.548	2137	11	2018-10-19	0.3006	3.0311	14.9635887	0.472185954
2018-10-19 11:09:26	3	NIWW	1	34.57	4.11	21.6095	0	293.38	3.3383	4.544	2138	11	2018-10-19	0.3006	3.0377	15.06817359	0.48040845
2018-10-19 11:14:37	3	NIWW	1	34.76	4.13	21.5894	0	293.92	3.3247	4.537	2139	11	2018-10-19	0.3006	3.0241	14.85345844	0.472185954
2018-10-19 11:19:48	3	NIWW	1	35.06	4.1	22.4954	0	293.98	3.3076	4.523	2140	11	2018-10-19	0.3006	3.007	14.58782242	0.471281075
2018-10-19 11:24:59	3	NIWW	1	35.36	4.1	21.763	0	293.98	3.2899	4.522	2141	11	2018-10-19	0.3006	2.9893	14.31786832	0.471281075
2018-10-19 11:30:10	3	NIWW	1	35.45	4.14	21.8395	0	293.74	3.3464	4.497	2142	11	2018-10-19	0.3006	3.0458	15.19752735	0.474911029
2018-10-19 11:35:21	3	NIWW	1	35.36	4.1	21.7919	0	294	3.3813	4.493	2143	11	2018-10-19	0.3006	3.0807	15.76768685	0.470979835
2018-10-19 11:40:32	3	NIWW	1	35.16	4.1	22.2192	0	293.72	3.401	4.513	2144	11	2018-10-19	0.3006	3.1004	16.09891889	0.475214784
2018-10-19 11:45:43	3	NIWW	1	35.06	4.11	21.9028	0	293	3.3854	4.514	2145	11	2018-10-19	0.3006	3.0848	15.83605718	0.486280335
2018-10-19 11:50:54	3	NIWW	1	34.86	4.13	22.3431	0	294	3.4597	4.511	2146	11	2018-10-19	0.3006	3.1591	17.12772045	0.470979835
2018-10-19 11:56:05	3	NIWW	1	34.86	4.13	22.2432	0	293.9	3.4746	4.507	2147	11	2018-10-19	0.3006	3.174	17.39916471	0.472487967
2018-10-19 12:01:16	3	NIWW	1	34.86	4.13	22.34	0	293.82	3.5114	4.474	2148	12	2018-10-19	0.3006	3.2108	18.08815384	0.473697948
2018-10-19 12:06:27	3	NIWW	1	34.86	4.09	23.369	0	294	3.5428	4.47	2149	12	2018-10-19	0.3006	3.2422	18.6975717	0.470979835
2018-10-19 12:11:38	3	NIWW	1	34.96	4.11	23.1489	0	293.96	3.5973	4.491	2150	12	2018-10-19	0.3006	3.2967	NA	0.471582509
2018-10-19 12:16:49	3	NIWW	1	34.96	4.1	21.7135	0	294	3.6786	4.463	2151	12	2018-10-19	0.3006	3.378	NA	0.470979835
2018-10-19 12:22:00	3	NIWW	1	34.76	4.1	22.0646	0	294	3.6175	4.465	2152	12	2018-10-19	0.3006	3.3169	NA	0.470979835
2018-10-19 12:27:11	3	NIWW	1	34.67	4.13	21.8813	0	294	3.6359	4.484	2153	12	2018-10-19	0.3006	3.3353	NA	0.470979835
2018-10-19 12:32:22	3	NIWW	1	34.67	4.13	21.4766	0	294	3.6051	4.467	2154	12	2018-10-19	0.3006	3.3045	NA	0.470979835
2018-10-19 12:37:33	3	NIWW	1	34.67	4.11	22.4469	0	294	3.557	4.468	2155	12	2018-10-19	0.3006	3.2564	18.97986955	0.470979835
2018-10-19 12:42:44	3	NIWW	1	34.86	4.11	21.2816	0	294	3.7665	4.503	2156	12	2018-10-19	0.3006	3.4659	NA	0.470979835
2018-10-19 12:47:55	3	NIWW	1	34.86	4.11	21.2619	0	294	3.8157	4.454	2157	12	2018-10-19	0.3006	3.5151	NA	0.470979835
2018-10-19 12:53:06	3	NIWW	1	34.47	4.1	20.973	0	294	3.8448	4.459	2158	12	2018-10-19	0.3006	3.5442	NA	0.470979835
2018-10-19 12:58:17	3	NIWW	1	34.08	4.1	19.8626	0	294	3.9087	4.444	2159	12	2018-10-19	0.3006	3.6081	NA	0.470979835
2018-10-19 13:03:29	3	NIWW	1	33.5	4.13	19.8739	0	294	3.9374	4.454	2160	13	2018-10-19	0.3006	3.6368	NA	0.470979835
2018-10-19 13:08:39	3	NIWW	1	33.12	4.13	20.0504	0	294	3.945	4.464	2161	13	2018-10-19	0.3006	3.6444	NA	0.470979835
2018-10-19 13:13:50	3	NIWW	1	32.93	4.11	20.666	0	294	3.9546	4.482	2162	13	2018-10-19	0.3006	3.654	NA	0.470979835
2018-10-19 13:19:01	3	NIWW	1	33.02	4.11	20.3491	0	294	3.954	4.45	2163	13	2018-10-19	0.3006	3.6534	NA	0.470979835
2018-10-19 13:24:13	3	NIWW	1	32.74	4.11	19.299	0	294	4.0313	4.431	2164	13	2018-10-19	0.3006	3.7307	NA	0.470979835
2018-10-19 13:29:24	3	NIWW	1	32.45	4.11	20.7353	0	294	4.0288	4.444	2165	13	2018-10-19	0.3006	3.7282	NA	0.470979835
2018-10-19 13:34:35	3	NIWW	1	32.55	4.11	20.191	0	294	3.9575	4.426	2166	13	2018-10-19	0.3006	3.6569	NA	0.470979835
2018-10-19 13:39:46	3	NIWW	1	32.45	4.11	20.3037	0	294	3.942	4.423	2167	13	2018-10-19	0.3006	3.6414	NA	0.470979835
2018-10-19 13:44:57	3	NIWW	1	32.26	4.11	19.7436	0	294	3.9588	4.432	2168	13	2018-10-19	0.3006	3.6582	NA	0.470979835
2018-10-19 13:50:08	3	NIWW	1	32.07	4.14	19.2588	0	294.06	3.9718	4.401	2169	13	2018-10-19	0.3006	3.6712	NA	0.470077267
2018-10-19 13:55:19	3	NIWW	1	31.79	4.1	19.0672	0	294	3.9483	4.421	2170	13	2018-10-19	0.3006	3.6477	NA	0.470979835
2018-10-19 14:00:30	3	NIWW	1	31.6	4.1	19.2923	0	294.12	3.9443	4.39	2171	14	2018-10-19	0.3006	3.6437	NA	0.469176429
2018-10-19 14:05:40	3	NIWW	1	31.42	4.1	19.1373	0	294	3.9353	4.395	2172	14	2018-10-19	0.3006	3.6347	NA	0.470979835
2018-10-19 14:10:52	3	NIWW	1	31.32	4.1	19.2077	0	294.16	3.9679	4.395	2173	14	2018-10-19	0.3006	3.6673	NA	0.46857683
2018-10-19 14:16:03	3	NIWW	1	31.23	4.11	19.2061	0	294	3.9662	4.432	2174	14	2018-10-19	0.3006	3.6656	NA	0.470979835
2018-10-19 14:21:14	3	NIWW	1	31.14	4.13	19.2358	0	294.08	3.9567	4.371	2175	14	2018-10-19	0.3006	3.6561	NA	0.469776796
2018-10-19 14:26:25	3	NIWW	1	31.14	4.13	19.7512	0	294.14	3.9262	4.372	2176	14	2018-10-19	0.3006	3.6256	NA	0.468876533
2018-10-19 14:31:36	3	NIWW	1	31.23	4.1	19.3116	0	295	3.9058	4.383	2177	14	2018-10-19	0.3006	3.6052	NA	0.456160754
2018-10-19 14:36:47	3	NIWW	1	31.14	4.11	18.7271	0	295	3.8938	4.377	2178	14	2018-10-19	0.3006	3.5932	NA	0.456160754
2018-10-19 14:41:58	3	NIWW	1	30.86	4.13	18.6438	0	295	3.8616	4.359	2179	14	2018-10-19	0.3006	3.561	NA	0.456160754
2018-10-19 14:47:09	3	NIWW	1	30.67	4.13	18.7161	0	295	3.8715	4.372	2180	14	2018-10-19	0.3006	3.5709	NA	0.456160754
2018-10-19 14:52:20	3	NIWW	1	30.49	4.13	18.7407	0	295	3.8283	4.342	2181	14	2018-10-19	0.3006	3.5277	NA	0.456160754
2018-10-19 14:57:31	3	NIWW	1	30.39	4.13	18.983	0	295	3.836	4.365	2182	14	2018-10-19	0.3006	3.5354	NA	0.456160754
2018-10-19 15:02:42	3	NIWW	1	30.49	4.14	18.9994	0	295	3.8087	4.358	2183	15	2018-10-19	0.3006	3.5081	NA	0.456160754
2018-10-19 15:07:53	3	NIWW	1	30.49	4.11	18.6429	0	295	3.8023	4.362	2184	15	2018-10-19	0.3006	3.5017	NA	0.456160754
2018-10-19 15:13:04	3	NIWW	1	30.3	4.13	18.241	0	295.52	3.7857	4.339	2185	15	2018-10-19	0.3006	3.4851	NA	0.448640042
2018-10-19 15:18:15	3	NIWW	1	30.12	4.1	18.1233	0	295	3.7563	4.323	2186	15	2018-10-19	0.3006	3.4557	NA	0.456160754
2018-10-19 15:23:26	3	NIWW	1	29.93	4.13	18.0495	0	295.72	3.6979	4.311	2187	15	2018-10-19	0.3006	3.3973	NA	0.445780589
2018-10-19 15:28:37	3	NIWW	1	29.75	4.13	17.9717	0	295	3.6687	4.344	2188	15	2018-10-19	0.3006	3.3681	NA	0.456160754
2018-10-19 15:33:48	3	NIWW	1	29.66	4.13	18.2187	0	295	3.6371	4.305	2189	15	2018-10-19	0.3006	3.3365	NA	0.456160754
2018-10-19 15:38:59	3	NIWW	1	29.57	4.11	18.0093	0	295	3.6272	4.323	2190	15	2018-10-19	0.3006	3.3266	NA	0.456160754
2018-10-19 15:44:10	3	NIWW	1	29.57	4.11	17.9571	0	295	3.5793	4.287	2191	15	2018-10-19	0.3006	3.2787	NA	0.456160754
2018-10-19 15:49:21	3	NIWW	1	29.38	4.11	17.5015	0	295	3.5601	4.289	2192	15	2018-10-19	0.3006	3.2595	19.04206254	0.456160754
2018-10-19 15:54:32	3	NIWW	1	29.2	4.1	17.5234	0	295	3.5069	4.283	2193	15	2018-10-19	0.3006	3.2063	18.00245955	0.456160754
2018-10-19 15:59:43	3	NIWW	1	29.02	4.14	17.5068	0	296	3.4606	4.29	2194	15	2018-10-19	0.3006	3.16	17.14399557	0.441807947
2018-10-19 16:04:54	3	NIWW	1	28.93	4.11	17.6361	0	295.02	3.4296	4.273	2195	16	2018-10-19	0.3006	3.129	16.5922165	0.455869178
2018-10-19 16:10:05	3	NIWW	1	28.93	4.13	17.7875	0	296	3.4142	4.272	2196	16	2018-10-19	0.3006	3.1136	16.32474541	0.441807947
2018-10-19 16:15:16	3	NIWW	1	28.93	4.13	17.7635	0	296	3.391	4.254	2197	16	2018-10-19	0.3006	3.0904	15.92992029	0.441807947
2018-10-19 16:20:27	3	NIWW	1	28.84	4.13	17.2703	0	296	3.4086	4.285	2198	16	2018-10-19	0.3006	3.108	16.22855589	0.441807947
2018-10-19 16:25:38	3	NIWW	1	28.75	4.13	17.3783	0	296	3.3616	4.284	2199	16	2018-10-19	0.3006	3.061	15.44326985	0.441807947
2018-10-19 16:30:49	3	NIWW	1	28.57	4.13	17.1449	0	296	3.3507	4.267	2200	16	2018-10-19	0.3006	3.0501	15.26664724	0.441807947
2018-10-19 16:36:00	3	NIWW	1	28.38	4.14	16.8356	0	296	3.3211	4.248	2201	16	2018-10-19	0.3006	3.0205	14.79713602	0.441807947
2018-10-19 16:41:11	3	NIWW	1	28.2	4.14	16.8424	0	296.92	3.2418	4.274	2202	16	2018-10-19	0.3006	2.9412	13.60923165	0.429002557
2018-10-19 16:46:22	3	NIWW	1	28.11	4.14	16.7115	0	296	3.1994	4.231	2203	16	2018-10-19	0.3006	2.8988	13.0137129	0.441807947
2018-10-19 16:51:33	3	NIWW	1	27.93	4.15	16.7354	0	296.96	3.1167	4.219	2204	16	2018-10-19	0.3006	2.8161	11.92611257	0.428454299
2018-10-19 16:56:44	3	NIWW	1	27.84	4.13	16.7333	0	296	3.064	4.231	2205	16	2018-10-19	0.3006	2.7634	11.28095629	0.441807947
2018-10-19 17:01:56	3	NIWW	1	27.84	4.11	16.738	0	297	2.9937	4.212	2206	17	2018-10-19	0.3006	2.6931	10.47433972	0.427906742
2018-10-19 17:07:07	3	NIWW	1	27.75	4.13	16.5509	0	296.04	2.9514	4.236	2207	17	2018-10-19	0.3006	2.6508	10.017056	0.441243324
2018-10-19 17:12:18	3	NIWW	1	27.66	4.14	16.4013	0	296	2.9226	4.23	2208	17	2018-10-19	0.3006	2.622	9.717191146	0.441807947
2018-10-19 17:17:29	3	NIWW	1	27.48	4.13	16.3657	0	296	2.8614	4.236	2209	17	2018-10-19	0.3006	2.5608	9.109449123	0.441807947
2018-10-19 17:22:40	3	NIWW	1	27.39	4.14	16.335	0	296	2.8326	4.238	2210	17	2018-10-19	0.3006	2.532	8.836753871	0.441807947
2018-10-19 17:27:51	3	NIWW	1	27.22	4.11	16.2827	0	296.38	2.8138	4.209	2211	17	2018-10-19	0.3006	2.5132	8.663163534	0.43647307
2018-10-19 17:33:02	3	NIWW	1	27.13	4.11	16.3483	0	296.98	2.7697	4.195	2212	17	2018-10-19	0.3006	2.4691	8.269228618	0.428180433
2018-10-19 17:38:13	3	NIWW	1	27.13	4.13	16.3164	0	297	2.7081	4.186	2213	17	2018-10-19	0.3006	2.4075	7.748774873	0.427906742
2018-10-19 17:43:24	3	NIWW	1	27.13	4.11	16.2339	0	297	2.6177	4.192	2214	17	2018-10-19	0.3006	2.3171	7.043714297	0.427906742
2018-10-19 17:48:35	3	NIWW	1	27.04	4.11	16.0308	0	296.06	2.609	4.184	2215	17	2018-10-19	0.3006	2.3084	6.979341142	0.440961283
2018-10-19 17:53:46	3	NIWW	1	26.95	4.1	15.8074	0	297	2.5923	4.185	2216	17	2018-10-19	0.3006	2.2917	6.857418164	0.427906742
2018-10-19 17:58:57	3	NIWW	1	26.77	4.13	15.7101	0	296.96	2.5598	4.188	2217	17	2018-10-19	0.3006	2.2592	6.626215058	0.428454299
2018-10-19 18:04:08	3	NIWW	1	26.68	4.13	15.6034	0	296.64	2.5499	4.181	2218	18	2018-10-19	0.3006	2.2493	6.557348243	0.432860056
2018-10-19 18:09:19	3	NIWW	1	26.5	4.13	15.477	0	297	2.4912	4.159	2219	18	2018-10-19	0.3006	2.1906	6.163471537	0.427906742
2018-10-19 18:14:30	3	NIWW	1	26.41	4.13	15.3645	0	297	2.3975	4.16	2220	18	2018-10-19	0.3006	2.0969	5.583180354	0.427906742
2018-10-19 18:19:41	3	NIWW	1	26.32	4.15	15.3063	0	297	2.3545	4.154	2221	18	2018-10-19	0.3006	2.0539	5.335489697	0.427906742
2018-10-19 18:24:52	3	NIWW	1	26.15	4.14	15.1503	0	297	2.2602	4.143	2222	18	2018-10-19	0.3006	1.9596	4.830093762	0.427906742
2018-10-19 18:30:03	3	NIWW	1	26.15	4.2	15.0742	0	297.42	2.1547	4.177	2223	18	2018-10-19	0.3006	1.8541	4.321193901	0.42219947
2018-10-19 18:35:14	3	NIWW	1	26.15	4.2	15.1221	0	297	2.1284	4.14	2224	18	2018-10-19	0.3006	1.8278	4.20291083	0.427906742
2018-10-19 18:40:25	3	NIWW	1	26.06	4.22	15.2094	0	297	2.1069	4.156	2225	18	2018-10-19	0.3006	1.8063	4.108624866	0.427906742
2018-10-19 18:45:36	3	NIWW	1	26.06	4.2	15.2792	0	297.2	2.0818	4.139	2226	18	2018-10-19	0.3006	1.7812	4.001224183	0.425179435
2018-10-19 18:50:47	3	NIWW	1	26.06	4.21	15.2602	0	297	2.0606	4.115	2227	18	2018-10-19	0.3006	1.76	3.91270128	0.427906742
2018-10-19 18:55:58	3	NIWW	1	26.06	4.15	15.2976	0	298	2.0293	4.116	2228	18	2018-10-19	0.3006	1.7287	3.785572423	0.414442929
2018-10-19 19:01:09	3	NIWW	1	26.15	4.14	15.6484	0	297.2	1.9038	4.11	2229	19	2018-10-19	0.3006	1.6032	3.315992449	0.425179435
2018-10-19 19:06:20	3	NIWW	1	26.41	4.17	15.9153	0	297	1.7784	4.115	2230	19	2018-10-19	0.3006	1.4778	2.904967899	0.427906742
2018-10-19 19:11:31	3	NIWW	1	26.5	4.13	16.0998	0	297.3	1.733	4.114	2231	19	2018-10-19	0.3006	1.4324	2.769070543	0.423822307
2018-10-19 19:16:42	3	NIWW	1	26.59	4.17	16.1491	0	295	1.6828	4.111	2232	19	2018-10-19	0.3006	1.3822	2.626194027	0.456160754
2018-10-19 19:21:53	3	NIWW	1	26.68	4.16	16.0784	0	295	1.6226	4.11	2233	19	2018-10-19	0.3006	1.322	2.464543506	0.456160754
2018-10-19 19:27:04	3	NIWW	1	26.68	4.15	16.0062	0	296	1.5952	4.109	2234	19	2018-10-19	0.3006	1.2946	2.394301119	0.441807947
2018-10-19 19:32:15	3	NIWW	1	26.68	4.17	15.9805	0	296	1.5542	4.15	2235	19	2018-10-19	0.3006	1.2536	2.292915335	0.441807947
2018-10-19 19:37:26	3	NIWW	1	26.68	4.15	15.9415	0	296	1.5536	4.152	2236	19	2018-10-19	0.3006	1.253	2.291463967	0.441807947
2018-10-19 19:42:37	3	NIWW	1	26.59	4.11	15.8579	0	297.86	1.5578	4.145	2237	19	2018-10-19	0.3006	1.2572	2.301642872	0.41630205
2018-10-19 19:47:48	3	NIWW	1	26.59	4.15	15.8523	0	297	1.5044	4.141	2238	19	2018-10-19	0.3006	1.2038	2.175525273	0.427906742
2018-10-19 19:52:59	3	NIWW	1	26.5	4.13	15.8504	0	297	1.4619	4.14	2239	19	2018-10-19	0.3006	1.1613	2.080108155	0.427906742
2018-10-19 19:58:10	3	NIWW	1	26.5	4.13	15.8022	0	297	1.4543	4.141	2240	19	2018-10-19	0.3006	1.1537	2.063491828	0.427906742
2018-10-19 20:03:21	3	NIWW	1	26.32	4.13	15.5551	0	297	1.4602	4.137	2241	20	2018-10-19	0.3006	1.1596	2.076379766	0.427906742
2018-10-19 20:08:32	3	NIWW	1	26.15	4.14	15.2491	0	297	1.452	4.136	2242	20	2018-10-19	0.3006	1.1514	2.058489415	0.427906742
2018-10-19 20:13:43	3	NIWW	1	25.97	4.11	14.8832	0	297	1.4131	4.131	2243	20	2018-10-19	0.3006	1.1125	1.975697005	0.427906742
2018-10-19 20:18:54	3	NIWW	1	25.79	4.11	14.5301	0	297	1.3978	4.128	2244	20	2018-10-19	0.3006	1.0972	1.944053371	0.427906742
2018-10-19 20:24:05	3	NIWW	1	25.62	4.14	14.2642	0	297	1.3758	4.129	2245	20	2018-10-19	0.3006	1.0752	1.899438963	0.427906742
2018-10-19 20:29:16	3	NIWW	1	25.44	4.13	14.0891	0	297	1.3609	4.127	2246	20	2018-10-19	0.3006	1.0603	1.869805828	0.427906742
2018-10-19 20:34:28	3	NIWW	1	25.26	4.11	13.9119	0	297	1.3258	4.126	2247	20	2018-10-19	0.3006	1.0252	1.801813324	0.427906742
2018-10-19 20:39:40	3	NIWW	1	25.09	4.11	13.667	0	297	1.3102	4.117	2248	20	2018-10-19	0.3006	1.0096	1.772393477	0.427906742
2018-10-19 20:44:52	3	NIWW	1	24.91	4.11	13.5669	0	297	1.2543	4.113	2249	20	2018-10-19	0.3006	0.9537	1.670861915	0.427906742
2018-10-19 20:50:03	3	NIWW	1	24.82	4.11	13.411	0	297	1.1902	4.11	2250	20	2018-10-19	0.3006	0.8896	1.561574926	0.427906742
2018-10-19 20:55:14	3	NIWW	1	24.74	4.15	13.3094	0	297	1.1435	4.115	2251	20	2018-10-19	0.3006	0.8429	1.486482172	0.427906742
2018-10-19 21:00:25	3	NIWW	1	24.65	4.14	13.2258	0	297	1.1191	4.109	2252	21	2018-10-19	0.3006	0.8185	1.448694853	0.427906742
2018-10-19 21:05:36	3	NIWW	1	24.56	4.13	13.0293	0	297	1.0698	4.106	2253	21	2018-10-19	0.3006	0.7692	1.375251688	0.427906742
2018-10-19 21:10:47	3	NIWW	1	24.47	4.14	12.8452	0	297	1.0165	4.106	2254	21	2018-10-19	0.3006	0.7159	1.300032508	0.427906742
2018-10-19 21:15:58	3	NIWW	1	24.39	4.13	12.7733	0	296.86	0.9862	4.105	2255	21	2018-10-19	0.3006	0.6856	1.259120775	0.429826259
2018-10-19 21:21:09	3	NIWW	1	24.3	4.14	12.7242	0	297	0.9472	4.104	2256	21	2018-10-19	0.3006	0.6466	1.208351435	0.427906742
2018-10-19 21:26:20	3	NIWW	1	24.21	4.11	12.7482	0	297	0.9165	4.103	2257	21	2018-10-19	0.3006	0.6159	1.169830972	0.427906742
2018-10-19 21:31:32	3	NIWW	1	24.21	4.14	12.6823	0	297	0.8698	4.098	2258	21	2018-10-19	0.3006	0.5692	1.113576336	0.427906742
2018-10-19 21:36:44	3	NIWW	1	24.12	4.15	12.6016	0	297	0.8182	4.098	2259	21	2018-10-19	0.3006	0.5176	1.054559643	0.427906742
2018-10-19 21:41:56	3	NIWW	1	24.12	4.14	12.4914	0	297	0.7817	4.098	2260	21	2018-10-19	0.3006	0.4811	1.014712002	0.427906742
2018-10-19 21:47:07	3	NIWW	1	24.12	4.14	12.4003	0	297	0.7439	4.097	2261	21	2018-10-19	0.3006	0.4433	0.975031491	0.427906742
2018-10-19 21:52:18	3	NIWW	1	24.04	4.14	12.3568	0	297	0.7042	4.09	2262	21	2018-10-19	0.3006	0.4036	0.935026021	0.427906742
2018-10-19 21:57:29	3	NIWW	1	23.95	4.13	12.3696	0	297	0.6953	4.09	2263	21	2018-10-19	0.3006	0.3947	0.92628521	0.427906742
2018-10-19 22:02:40	3	NIWW	1	23.86	4.14	12.2954	0	297	0.6727	4.089	2264	22	2018-10-19	0.3006	0.3721	0.90445487	0.427906742
2018-10-19 22:07:51	3	NIWW	1	23.77	4.14	12.2626	0	297	0.6492	4.089	2265	22	2018-10-19	0.3006	0.3486	0.882300639	0.427906742
2018-10-19 22:13:02	3	NIWW	1	23.77	4.15	12.1742	0	297.02	0.6198	4.088	2266	22	2018-10-19	0.3006	0.3192	0.855346833	0.427633226
2018-10-19 22:18:13	3	NIWW	1	23.69	4.14	12.1515	0	297.04	0.597	4.087	2267	22	2018-10-19	0.3006	0.2964	0.835012086	0.427359884
2018-10-19 22:23:24	3	NIWW	1	23.69	4.14	12.0608	0	297.18	0.5636	4.082	2268	22	2018-10-19	0.3006	0.263	0.806093047	0.425451381
2018-10-19 22:28:35	3	NIWW	1	23.69	4.15	11.9626	0	297.36	0.5276	4.081	2269	22	2018-10-19	0.3006	0.227	0.776043348	0.42301011
2018-10-19 22:33:48	3	NIWW	1	23.69	4.15	12.076	0	297.74	0.4954	4.081	2270	22	2018-10-19	0.3006	0.1948	0.750115893	0.417902219
2018-10-19 22:39:00	3	NIWW	1	23.69	4.11	12.0835	0	297.96	0.4622	4.079	2271	22	2018-10-19	0.3006	0.1616	0.724289923	0.414973258
2018-10-19 22:44:12	3	NIWW	1	23.69	4.13	12.0381	0	297.94	0.4436	4.081	2272	22	2018-10-19	0.3006	0.143	0.71021176	0.415238676
2018-10-19 22:49:24	3	NIWW	1	23.69	4.13	12.1273	0	297.74	0.4443	4.081	2273	22	2018-10-19	0.3006	0.1437	0.710736594	0.417902219
2018-10-19 22:54:35	3	NIWW	1	23.6	4.14	12.1746	0	298	0.4391	4.078	2274	22	2018-10-19	0.3006	0.1385	0.706847066	0.414442929
2018-10-19 22:59:46	3	NIWW	1	23.6	4.13	12.2275	0	298	0.4179	4.073	2275	22	2018-10-19	0.3006	0.1173	0.691208814	0.414442929
2018-10-19 23:04:57	3	NIWW	1	23.6	4.13	12.5125	0	298	0.39	4.072	2276	23	2018-10-19	0.3006	0.0894	0.671154322	0.414442929
2018-10-19 23:10:08	3	NIWW	1	23.69	4.11	12.6781	0	298	0.3601	4.071	2277	23	2018-10-19	0.3006	0.0595	0.650307696	0.414442929
2018-10-19 23:15:19	3	NIWW	1	23.77	4.14	12.707	0	298	0.334	4.069	2278	23	2018-10-19	0.3006	0.0334	0.63264048	0.414442929
2018-10-19 23:20:30	3	NIWW	1	23.86	4.14	12.4431	0	298	0.3263	4.07	2279	23	2018-10-19	0.3006	0.0257	0.627520594	0.414442929
2018-10-19 23:25:41	3	NIWW	1	23.86	4.14	12.1985	0	298	0.3288	4.068	2280	23	2018-10-19	0.3006	0.0282	0.629178336	0.414442929
2018-10-19 23:30:52	3	NIWW	1	23.77	4.11	12.0375	0	298	0.3214	4.066	2281	23	2018-10-19	0.3006	0.0208	0.624284079	0.414442929
2018-10-19 23:36:04	3	NIWW	1	23.77	4.13	11.9022	0	298	0.308	4.064	2282	23	2018-10-19	0.3006	0.0074	0.61551819	0.414442929
2018-10-19 23:41:16	3	NIWW	1	23.69	4.15	11.9676	0	298	0.3107	4.064	2283	23	2018-10-19	0.3006	0.0101	0.617274493	0.414442929
2018-10-19 23:46:28	3	NIWW	1	23.6	4.13	11.9997	0	298	0.3038	4.064	2284	23	2018-10-19	0.3006	0.0032	0.612796091	0.414442929
2018-10-19 23:51:40	3	NIWW	1	23.6	4.13	12.2044	0	298	0.3006	4.063	2285	23	2018-10-19	0.3006	0	0.610730193	0.414442929
2018-10-19 23:56:51	3	NIWW	1	23.6	4.16	12.49	0	298	0.3154	4.063	2286	23	2018-10-19	0.3006	0.0148	0.620343725	0.414442929
2018-10-20 00:02:02	3	NIWW	1	23.6	4.13	12.5883	0	298	0.3343	4.06	2287	0	2018-10-20	-0.3092	0.6435	1.204404857	0.414442929
2018-10-20 00:07:13	3	NIWW	1	23.51	4.13	12.6352	0	298	0.3662	4.059	2288	0	2018-10-20	-0.3092	0.6754	1.245640207	0.414442929
2018-10-20 00:12:24	3	NIWW	1	23.51	4.14	12.6803	0	298	0.3707	4.061	2289	0	2018-10-20	-0.3092	0.6799	1.251569633	0.414442929
2018-10-20 00:17:35	3	NIWW	1	23.6	4.13	12.6872	0	298	0.3836	4.059	2290	0	2018-10-20	-0.3092	0.6928	1.268724214	0.414442929
2018-10-20 00:22:46	3	NIWW	1	23.6	4.14	12.6831	0	298	0.3599	4.055	2291	0	2018-10-20	-0.3092	0.6691	1.237386173	0.414442929
2018-10-20 00:27:57	3	NIWW	1	23.69	4.14	12.685	0	298	0.3615	4.056	2292	0	2018-10-20	-0.3092	0.6707	1.23947724	0.414442929
2018-10-20 00:33:09	3	NIWW	1	23.69	4.15	12.6627	0	298	0.3458	4.053	2293	0	2018-10-20	-0.3092	0.655	1.219110507	0.414442929
2018-10-20 00:38:22	3	NIWW	1	23.69	4.13	12.627	0	298	0.3558	4.053	2294	0	2018-10-20	-0.3092	0.665	1.232043903	0.414442929
2018-10-20 00:43:34	3	NIWW	1	23.69	4.13	12.5127	0	298	0.3718	4.055	2295	0	2018-10-20	-0.3092	0.681	1.253023336	0.414442929
2018-10-20 00:48:45	3	NIWW	1	23.51	4.14	12.295	0	298	0.4065	4.051	2296	0	2018-10-20	-0.3092	0.7157	1.299758152	0.414442929
2018-10-20 00:53:56	3	NIWW	1	23.43	4.14	12.0213	0	298	0.3866	4.048	2297	0	2018-10-20	-0.3092	0.6958	1.272747233	0.414442929
2018-10-20 00:59:07	3	NIWW	1	23.34	4.14	11.809	0	298	0.3926	4.049	2298	0	2018-10-20	-0.3092	0.7018	1.280831581	0.414442929
2018-10-20 01:04:18	3	NIWW	1	23.34	4.14	11.7517	0	298	0.3706	4.049	2299	1	2018-10-20	-0.3092	0.6798	1.251437562	0.414442929
2018-10-20 01:09:29	3	NIWW	1	23.25	4.14	11.732	0	298	0.3476	4.048	2300	1	2018-10-20	-0.3092	0.6568	1.221428457	0.414442929
2018-10-20 01:14:40	3	NIWW	1	23.34	4.14	11.8335	0	298	0.3172	4.048	2301	1	2018-10-20	-0.3092	0.6264	1.182865542	0.414442929
2018-10-20 01:19:51	3	NIWW	1	23.25	4.15	11.8578	0	298	0.3436	4.053	2302	1	2018-10-20	-0.3092	0.6528	1.21628343	0.414442929
2018-10-20 01:25:02	3	NIWW	1	23.16	4.11	11.7054	0	298	0.3476	4.048	2303	1	2018-10-20	-0.3092	0.6568	1.221428457	0.414442929
2018-10-20 01:30:14	3	NIWW	1	23.08	4.14	11.7058	0	298	0.3132	4.048	2304	1	2018-10-20	-0.3092	0.6224	1.177882954	0.414442929
2018-10-20 01:35:27	3	NIWW	1	23.08	4.13	11.6208	0	298	0.2979	4.048	2305	1	2018-10-20	-0.3092	0.6071	1.159017461	0.414442929
2018-10-20 01:40:39	3	NIWW	1	22.99	4.14	11.6583	0	298.02	0.2928	4.05	2306	1	2018-10-20	-0.3092	0.602	1.152796351	0.414178019
2018-10-20 01:45:51	3	NIWW	1	22.99	4.14	11.7072	0	298.08	0.2927	4.05	2307	1	2018-10-20	-0.3092	0.6019	1.152674702	0.413384304
2018-10-20 01:51:03	3	NIWW	1	22.9	4.13	11.5803	0	298	0.2703	4.051	2308	1	2018-10-20	-0.3092	0.5795	1.125746476	0.414442929
2018-10-20 01:56:14	3	NIWW	1	22.9	4.14	11.4156	0	298.1	0.2793	4.051	2309	1	2018-10-20	-0.3092	0.5885	1.136489414	0.413120071
2018-10-20 02:01:25	3	NIWW	1	22.82	4.14	11.3445	0	298.08	0.2772	4.051	2310	2	2018-10-20	-0.3092	0.5864	1.133973595	0.413384304
2018-10-20 02:06:36	3	NIWW	1	22.73	4.13	11.3752	0	298.08	0.2653	4.053	2311	2	2018-10-20	-0.3092	0.5745	1.119822119	0.413384304
2018-10-20 02:11:47	3	NIWW	1	22.73	4.14	11.3873	0	298.42	0.2554	4.054	2312	2	2018-10-20	-0.3092	0.5646	1.108183712	0.408915232
2018-10-20 02:16:58	3	NIWW	1	22.73	4.15	11.3504	0	298.34	0.2426	4.055	2313	2	2018-10-20	-0.3092	0.5518	1.093315191	0.409962413
2018-10-20 02:22:09	3	NIWW	1	22.73	4.15	11.3454	0	298.1	0.2213	4.057	2314	2	2018-10-20	-0.3092	0.5305	1.069013916	0.413120071
2018-10-20 02:27:20	3	NIWW	1	22.73	4.14	11.2856	0	298.18	0.1715	4.054	2315	2	2018-10-20	-0.3092	0.4807	1.014283762	0.412064825
2018-10-20 02:32:32	3	NIWW	1	22.64	4.15	11.2874	0	298.32	0.1726	4.056	2316	2	2018-10-20	-0.3092	0.4818	1.015461856	0.410224626
2018-10-20 02:37:44	3	NIWW	1	22.64	4.14	11.276	0	298.26	0.1567	4.056	2317	2	2018-10-20	-0.3092	0.4659	0.9985653	0.411012274
2018-10-20 02:42:57	3	NIWW	1	22.64	4.14	11.2575	0	298.92	0.16	4.058	2318	2	2018-10-20	-0.3092	0.4692	1.002048856	0.402430688
2018-10-20 02:48:09	3	NIWW	1	22.56	4.13	11.2424	0	298.72	0.163	4.058	2319	2	2018-10-20	-0.3092	0.4722	1.00522627	0.405012074
2018-10-20 02:53:20	3	NIWW	1	22.64	4.13	11.1844	0	298.82	0.1376	4.061	2320	2	2018-10-20	-0.3092	0.4468	0.978639478	0.403719318
2018-10-20 02:58:31	3	NIWW	1	22.64	4.14	11.1127	0	298.9	0.1318	4.061	2321	2	2018-10-20	-0.3092	0.441	0.972667774	0.402688085
2018-10-20 03:03:42	3	NIWW	1	22.56	4.13	11.0001	0	298.78	0.1512	4.064	2322	3	2018-10-20	-0.3092	0.4604	0.992786265	0.404235924
2018-10-20 03:08:53	3	NIWW	1	22.47	4.15	11.0102	0	298.92	0.1499	4.062	2323	3	2018-10-20	-0.3092	0.4591	0.991425205	0.402430688
2018-10-20 03:14:04	3	NIWW	1	22.47	4.14	10.8705	0	299	0.1434	4.064	2324	3	2018-10-20	-0.3092	0.4526	0.984647845	0.401402747
2018-10-20 03:19:15	3	NIWW	1	22.38	4.15	10.5441	0	299	0.1153	4.065	2325	3	2018-10-20	-0.3092	0.4245	0.955877846	0.401402747
2018-10-20 03:24:26	3	NIWW	1	22.3	4.14	10.1912	0	299	0.1102	4.064	2326	3	2018-10-20	-0.3092	0.4194	0.950747102	0.401402747
2018-10-20 03:29:39	3	NIWW	1	22.12	4.16	10.1778	0	298.96	0.1107	4.064	2327	3	2018-10-20	-0.3092	0.4199	0.951248896	0.401916389
2018-10-20 03:34:50	3	NIWW	1	22.04	4.13	10.0388	0	298.98	0.1032	4.065	2328	3	2018-10-20	-0.3092	0.4124	0.943749715	0.401659486
2018-10-20 03:40:02	3	NIWW	1	21.95	4.14	9.8588	0	298.04	0.0969	4.065	2329	3	2018-10-20	-0.3092	0.4061	0.93749611	0.413913278
2018-10-20 03:45:15	3	NIWW	1	21.78	4.16	9.7571	0	299	0.0809	4.063	2330	3	2018-10-20	-0.3092	0.3901	0.921799566	0.401402747
2018-10-20 03:50:26	3	NIWW	1	21.69	4.14	9.6491	0	299	0.0672	4.063	2331	3	2018-10-20	-0.3092	0.3764	0.908568423	0.401402747
2018-10-20 03:55:37	3	NIWW	1	21.69	4.14	9.5576	0	299	0.0437	4.062	2332	3	2018-10-20	-0.3092	0.3529	0.886313432	0.401402747
2018-10-20 04:00:48	3	NIWW	1	21.6	4.11	9.4909	0	299	0.01	4.061	2333	4	2018-10-20	-0.3092	0.3192	0.855346833	0.401402747
2018-10-20 04:05:59	3	NIWW	1	21.52	4.13	9.4391	0	299	-0.0068	4.061	2334	4	2018-10-20	-0.3092	0.3024	0.840315989	0.401402747
2018-10-20 04:11:10	3	NIWW	1	21.52	4.17	9.3404	0	299	-0.0219	4.06	2335	4	2018-10-20	-0.3092	0.2873	0.827031653	0.401402747
2018-10-20 04:16:21	3	NIWW	1	21.43	4.15	9.2758	0	299	-0.0483	4.06	2336	4	2018-10-20	-0.3092	0.2609	0.804308618	0.401402747
2018-10-20 04:21:32	3	NIWW	1	21.43	4.13	9.1825	0	299	-0.065	4.06	2337	4	2018-10-20	-0.3092	0.2442	0.790258051	0.401402747
2018-10-20 04:26:43	3	NIWW	1	21.34	4.14	9.1849	0	299	-0.0726	4.06	2338	4	2018-10-20	-0.3092	0.2366	0.783945309	0.401402747
2018-10-20 04:31:55	3	NIWW	1	21.26	4.14	9.1308	0	299	-0.0917	4.058	2339	4	2018-10-20	-0.3092	0.2175	0.768302111	0.401402747
2018-10-20 04:37:07	3	NIWW	1	21.17	4.15	9.3264	0	299	-0.1006	4.059	2340	4	2018-10-20	-0.3092	0.2086	0.761119868	0.401402747
2018-10-20 04:42:19	3	NIWW	1	21.17	4.13	9.264	0	299	-0.1312	4.057	2341	4	2018-10-20	-0.3092	0.178	0.736934253	0.401402747
2018-10-20 04:47:31	3	NIWW	1	21.17	4.15	9.2483	0	299	-0.1367	4.058	2342	4	2018-10-20	-0.3092	0.1725	0.732669365	0.401402747
2018-10-20 04:52:42	3	NIWW	1	21.09	4.14	9.2016	0	299	-0.1394	4.055	2343	4	2018-10-20	-0.3092	0.1698	0.730584734	0.401402747
[truncated: 791,876 more rows]
