# Supplementary material for: Modulating Drought Stress Response of Maize by a Synthetic Bacterial Community
Source: Front Microbiol. 2021 Oct 21;12:747541. doi: 10.3389/fmicb.2021.747541 (PMC8566980; doi:10.3389/fmicb.2021.747541)
Supplement: Supplementary Dataset 2 — Environmental data collected by the plant phenotyping platform. [file Data_Sheet_2.zip › Supplementary Dataset 2/Metadata Supplementary Dataset 2.csv]

doi: 10.3389/fmicb.2021.747541
date	Combined date of measure (yyyy-mm-dd hh:mm:ss)
year	Year of measure (yyyy)
month	Month of measure (mm)
day	Day of measure (dd)
hour	Hour of measure (hh)
minute	Minute of measure (mm)
second	Second of measure (ss)
id	Data logger ID
position	Data logger position
log_sequence	Data logger registry
internal_temperature	Data logger internal temperature (¡C)
env_temperature	Air temperature (¡C)
env_humidity	Air relative humidity Ð RH (%)
vpd	Vapor-pressure deficit Ð VPD (kPa)
lux	Light intensity (lux)
par	Photosynthetically active radiation Ð PAR (µmol mÐ2 sÐ1)
