# Supplementary material for: Modulating Drought Stress Response of Maize by a Synthetic Bacterial Community
Source: Front Microbiol. 2021 Oct 21;12:747541. doi: 10.3389/fmicb.2021.747541 (PMC8566980; doi:10.3389/fmicb.2021.747541)
Supplement: Supplementary Dataset 2 — Environmental data collected by the plant phenotyping platform. [file Data_Sheet_2.zip › Supplementary Dataset 2/Supplementary Dataset 2.csv]

doi: 10.3389/fmicb.2021.747541
date	year	month	day	hour	minute	second	id	position	log_sequence	internal_temperature	env_temperature	env_humidity	vpd	lux	PAR
2018-08-24 13:16:36	2018	8	24	13	16	36	201	3	1	42.72	34.3	31.9	3.685211395	5786	107.041
2018-08-24 13:16:37	2018	8	24	13	16	37	201	4	2	42.72	34.1	31.4	3.671144193	6359	117.6415
2018-08-24 13:37:01	2018	8	24	13	37	1	201	3	3	46.73	32.7	33.5	3.29029784	8910	164.835
2018-08-24 13:37:02	2018	8	24	13	37	2	201	4	4	46.73	31.4	33.7	3.047775033	10326	191.031
2018-08-24 13:52:03	2018	8	24	13	52	3	201	3	5	47.98	33.1	32.3	3.425865035	6316	116.846
2018-08-24 13:52:03	2018	8	24	13	52	3	201	4	6	47.98	31.4	32.7	3.093744491	6920	128.02
2018-08-24 14:07:05	2018	8	24	14	7	5	201	3	7	42.05	33.4	32.6	3.46855669	3710	68.635
2018-08-24 14:07:05	2018	8	24	14	7	5	201	4	8	42.05	31.8	32.8	3.160094451	4016	74.296
2018-08-24 14:22:06	2018	8	24	14	22	6	201	3	9	41.72	32.7	33.1	3.310089105	3924	72.594
2018-08-24 14:22:07	2018	8	24	14	22	7	201	4	10	41.72	31.6	32.3	3.147693021	4270	78.995
2018-08-24 14:37:08	2018	8	24	14	37	8	201	3	11	39.23	33.2	32.2	3.450236178	2927	54.1495
2018-08-24 14:37:08	2018	8	24	14	37	8	201	4	12	39.23	32.4	31.5	3.332417212	3141	58.1085
2018-08-24 15:02:37	2018	8	24	15	2	37	201	3	13	32.26	29.6	40.8	2.455013643	1871	34.6135
2018-08-24 15:02:38	2018	8	24	15	2	38	201	4	14	32.26	29.2	39.4	2.4557394	2075	38.3875
2018-08-24 15:17:39	2018	8	24	15	17	39	201	3	15	31.89	26.9	49	1.807462491	4148	76.738
2018-08-24 15:17:39	2018	8	24	15	17	39	201	4	16	31.89	26.9	45.4	1.935048078	4638	85.803
2018-08-24 15:32:40	2018	8	24	15	32	40	201	3	17	32.45	26.5	49.5	1.748093792	2131	39.4235
2018-08-24 15:32:41	2018	8	24	15	32	41	201	4	18	32.45	26.3	46.4	1.833638764	2261	41.8285
2018-08-24 15:47:42	2018	8	24	15	47	42	201	3	19	31.51	26.2	49.7	1.710613597	1843	34.0955
2018-08-24 15:47:42	2018	8	24	15	47	42	201	4	20	31.51	26	46.1	1.811493669	1999	36.9815
2018-08-24 16:02:43	2018	8	24	16	2	43	201	3	21	30.95	25.3	51.8	1.554027708	1589	29.3965
2018-08-24 16:02:44	2018	8	24	16	2	44	201	4	22	30.95	25.3	47.8	1.682992663	1688	31.228
2018-08-24 16:17:45	2018	8	24	16	17	45	201	3	23	30.58	25.3	51.6	1.560475956	1310	24.235
2018-08-24 16:17:45	2018	8	24	16	17	45	201	4	24	30.58	25.3	47.7	1.686216787	1395	25.8075
2018-08-24 16:32:46	2018	8	24	16	32	46	201	3	25	30.3	25	52.3	1.510675471	932	17.242
2018-08-24 16:32:47	2018	8	24	16	32	47	201	4	26	30.3	25	48.6	1.627855749	989	18.2965
2018-08-24 16:47:48	2018	8	24	16	47	48	201	3	27	29.66	24.8	53.2	1.464590815	1018	18.833
2018-08-24 16:47:48	2018	8	24	16	47	48	201	4	28	29.66	24.8	49.4	1.583510582	1081	19.9985
2018-08-24 17:02:49	2018	8	24	17	2	49	201	3	29	29.2	24.4	55.1	1.371919626	568	10.508
2018-08-24 17:02:50	2018	8	24	17	2	50	201	4	30	29.2	24.3	50.9	1.491289272	603	11.1555
2018-08-24 17:17:51	2018	8	24	17	17	51	201	3	31	28.75	24.2	56	1.328400986	359	6.6415
2018-08-24 17:17:51	2018	8	24	17	17	51	201	4	32	28.75	24.2	51.9	1.452183805	380	7.03
2018-08-24 17:32:52	2018	8	24	17	32	52	201	3	33	28.2	23.6	57.6	1.234746205	261	4.8285
2018-08-24 17:32:53	2018	8	24	17	32	53	201	4	34	28.2	23.6	53.1	1.365792382	279	5.1615
2018-08-24 17:47:54	2018	8	24	17	47	54	201	3	35	27.39	23.1	58.8	1.164128151	112	2.072
2018-08-24 17:47:54	2018	8	24	17	47	54	201	4	36	27.39	23.1	54.1	1.296929178	22	0.407
2018-08-24 17:58:30	2018	8	24	17	58	30	200	1	1	28.93	22.9	54.9	1.258991797	54	0.999
2018-08-24 17:58:30	2018	8	24	17	58	30	200	2	2	28.93	23	56.8	1.213276287	12	0.222
2018-08-24 18:02:55	2018	8	24	18	2	55	201	3	37	27.48	22.9	59.8	1.122205549	85	1.5725
2018-08-24 18:02:56	2018	8	24	18	2	56	201	4	38	27.48	22.9	54.9	1.258991797	16	0.296
2018-08-24 18:13:32	2018	8	24	18	13	32	200	1	3	27.13	22.8	54.8	1.254160722	3	0.0555
2018-08-24 18:13:32	2018	8	24	18	13	32	200	2	4	27.13	22.8	56.9	1.195892193	10	0.185
2018-08-24 18:17:57	2018	8	24	18	17	57	201	3	39	27.66	22.8	61.3	1.073805751	8	0.148
2018-08-24 18:17:57	2018	8	24	18	17	57	201	4	40	27.66	22.9	56.1	1.225493124	80	1.48
2018-08-24 18:28:33	2018	8	24	18	28	33	200	1	5	25.88	22.7	54	1.268641746	3	0.0555
2018-08-24 18:28:34	2018	8	24	18	28	34	200	2	6	25.88	22.8	56.2	1.215315036	72	1.332
2018-08-24 18:32:58	2018	8	24	18	32	58	201	3	41	26.68	22.7	60.6	1.086619234	107	1.9795
2018-08-24 18:32:59	2018	8	24	18	32	59	201	4	42	26.68	22.9	54.5	1.270158021	102	1.887
2018-08-24 18:43:35	2018	8	24	18	43	35	200	1	7	25.26	22.4	54.3	1.237612208	95	1.7575
2018-08-24 18:43:36	2018	8	24	18	43	36	200	2	8	25.26	22.4	56.4	1.180741625	134	2.479
2018-08-24 18:48:00	2018	8	24	18	48	0	201	3	43	25.79	22.5	60	1.08985312	107	1.9795
2018-08-24 18:48:00	2018	8	24	18	48	0	201	4	44	25.79	22.7	54.4	1.257610078	102	1.887
2018-08-24 18:58:37	2018	8	24	18	58	37	200	1	9	24.91	22.1	55.8	1.175330008	0	0
2018-08-24 18:58:37	2018	8	24	18	58	37	200	2	10	24.91	22.1	58.1	1.114170302	0	0
2018-08-24 19:13:39	2018	8	24	19	13	39	200	1	11	24.47	22.2	55.8	1.182511692	0	0
2018-08-24 19:13:39	2018	8	24	19	13	39	200	2	12	24.47	22.2	58.3	1.115627546	0	0
2018-08-24 19:28:40	2018	8	24	19	28	40	200	1	13	24.21	21.6	56.9	1.111620389	0	0
2018-08-24 19:28:41	2018	8	24	19	28	41	200	2	14	24.21	21.8	59.1	1.067854114	0	0
2018-08-24 19:43:42	2018	8	24	19	43	42	200	1	15	23.77	21.7	57.4	1.105463825	0	0
2018-08-24 19:43:42	2018	8	24	19	43	42	200	2	16	23.77	21.8	60.5	1.03130165	0	0
2018-08-24 19:58:44	2018	8	24	19	58	44	200	1	17	23.43	21.5	56.4	1.117655597	0	0
2018-08-24 19:58:44	2018	8	24	19	58	44	200	2	18	23.43	21.6	58.8	1.062616242	0	0
2018-08-24 20:13:45	2018	8	24	20	13	45	200	1	19	23.25	21.3	57.3	1.081254308	0	0
2018-08-24 20:13:46	2018	8	24	20	13	46	200	2	20	23.25	21.4	60.1	1.016563827	0	0
2018-08-24 20:28:47	2018	8	24	20	28	47	200	1	21	23.08	21.1	59.5	1.013037087	0	0
2018-08-24 20:28:48	2018	8	24	20	28	48	200	2	22	23.08	21.1	63.1	0.922989346	0	0
2018-08-24 20:43:49	2018	8	24	20	43	49	200	1	23	23.16	21	59.5	1.006833057	0	0
2018-08-24 20:43:49	2018	8	24	20	43	49	200	2	24	23.16	21	63.8	0.899934732	0	0
2018-08-24 20:58:51	2018	8	24	20	58	51	200	1	25	23.08	20.9	59.1	1.010545411	0	0
2018-08-24 20:58:51	2018	8	24	20	58	51	200	2	26	23.08	20.9	63	0.914185336	0	0
2018-08-24 21:13:52	2018	8	24	21	13	52	200	1	27	22.64	20.8	60.6	0.967512962	0	0
2018-08-24 21:13:53	2018	8	24	21	13	53	200	2	28	22.64	20.8	64.9	0.861921446	0	0
2018-08-24 21:28:54	2018	8	24	21	28	54	200	1	29	22.38	20.5	60.3	0.957024256	0	0
2018-08-24 21:28:54	2018	8	24	21	28	54	200	2	30	22.38	20.5	64.3	0.860598638	0	0
2018-08-24 21:43:56	2018	8	24	21	43	56	200	1	31	22.3	20.3	63.2	0.876229614	0	0
2018-08-24 21:43:56	2018	8	24	21	43	56	200	2	32	22.3	20.3	67.3	0.778606206	0	0
2018-08-24 21:58:57	2018	8	24	21	58	57	200	1	33	22.47	20.1	64.4	0.837239212	0	0
2018-08-24 21:58:58	2018	8	24	21	58	58	200	2	34	22.47	20.1	69.9	0.707890457	0	0
2018-08-24 22:13:59	2018	8	24	22	13	59	200	1	35	22.56	20	66	0.794676041	0	0
2018-08-24 22:14:00	2018	8	24	22	14	0	200	2	36	22.56	20	70.3	0.694172894	0	0
2018-08-24 22:29:01	2018	8	24	22	29	1	200	1	37	22.38	20	63.4	0.855445385	0	0
2018-08-24 22:29:01	2018	8	24	22	29	1	200	2	38	22.38	20	67.6	0.757279521	0	0
2018-08-24 22:44:03	2018	8	24	22	44	3	200	1	39	22.21	19.9	64.1	0.833902412	0	0
2018-08-24 22:44:03	2018	8	24	22	44	3	200	2	40	22.21	19.9	69.2	0.715437167	0	0
2018-08-24 22:59:04	2018	8	24	22	59	4	200	1	41	22.04	19.8	64.3	0.824131498	0	0
2018-08-24 22:59:05	2018	8	24	22	59	5	200	2	42	22.04	19.8	68.7	0.722557868	0	0
2018-08-24 23:14:06	2018	8	24	23	14	6	200	1	43	21.78	19.7	65.1	0.800680356	0	0
2018-08-24 23:14:06	2018	8	24	23	14	6	200	2	44	21.78	19.7	69.5	0.699734982	0	0
2018-08-24 23:29:08	2018	8	24	23	29	8	200	1	45	21.43	19.5	67.1	0.745477151	0	0
2018-08-24 23:29:08	2018	8	24	23	29	8	200	2	46	21.43	19.5	71.9	0.636714528	0	0
2018-08-24 23:44:09	2018	8	24	23	44	9	200	1	47	21	19.3	68.4	0.707166896	0	0
2018-08-24 23:44:10	2018	8	24	23	44	10	200	2	48	21	19.3	72.8	0.60870062	0	0
2018-08-24 23:59:11	2018	8	24	23	59	11	200	1	49	20.83	19	69.8	0.663316491	0	0
2018-08-24 23:59:11	2018	8	24	23	59	11	200	2	50	20.83	18.9	74.5	0.556599574	0	0
2018-08-25 00:14:13	2018	8	25	0	14	13	200	1	51	21.09	18.8	68.7	0.678943721	0	0
2018-08-25 00:14:13	2018	8	25	0	14	13	200	2	52	21.09	18.7	74.4	0.551841127	0	0
2018-08-25 00:29:14	2018	8	25	0	29	14	200	1	53	21.09	19.1	66.3	0.744822573	0	0
2018-08-25 00:29:15	2018	8	25	0	29	15	200	2	54	21.09	18.9	72	0.611168159	0	0
2018-08-25 00:44:16	2018	8	25	0	44	16	200	1	55	21.34	19	68.9	0.683084201	0	0
2018-08-25 00:44:17	2018	8	25	0	44	17	200	2	56	21.34	18.8	74.2	0.559640511	0	0
2018-08-25 00:59:18	2018	8	25	0	59	18	200	1	57	21.52	18.9	69.4	0.667919488	0	0
2018-08-25 00:59:18	2018	8	25	0	59	18	200	2	58	21.52	18.7	74.7	0.545374239	0	0
2018-08-25 01:14:20	2018	8	25	1	14	20	200	1	59	21.69	18.9	71.3	0.626447363	0	0
2018-08-25 01:14:20	2018	8	25	1	14	20	200	2	60	21.69	18.8	76.1	0.518426675	0	0
2018-08-25 01:29:21	2018	8	25	1	29	21	200	1	61	21.69	18.9	70.5	0.643909311	0	0
2018-08-25 01:29:22	2018	8	25	1	29	22	200	2	62	21.69	18.9	75.1	0.543503113	0	0
2018-08-25 01:44:23	2018	8	25	1	44	23	200	1	63	21.86	18.9	72.5	0.600254442	0	0
2018-08-25 01:44:23	2018	8	25	1	44	23	200	2	64	21.86	18.9	76.5	0.512944705	0	0
2018-08-25 01:59:25	2018	8	25	1	59	25	200	1	65	21.6	20.1	64.4	0.837239212	0	0
2018-08-25 01:59:25	2018	8	25	1	59	25	200	2	66	21.6	20.2	68	0.757244002	0	0
2018-08-25 02:14:26	2018	8	25	2	14	26	200	1	67	20.91	18.9	72.7	0.595888955	0	0
2018-08-25 02:14:27	2018	8	25	2	14	27	200	2	68	20.91	19	76.5	0.516156872	0	0
2018-08-25 02:29:28	2018	8	25	2	29	28	200	1	69	20.22	17.8	84.1	0.323920717	0	0
2018-08-25 02:29:28	2018	8	25	2	29	28	200	2	70	20.22	17.8	89.8	0.207798196	0	0
2018-08-25 02:44:30	2018	8	25	2	44	30	200	1	71	20.05	17.4	87.8	0.24235012	0	0
2018-08-25 02:44:30	2018	8	25	2	44	30	200	2	72	20.05	17.4	91.7	0.16487754	0	0
2018-08-25 02:59:31	2018	8	25	2	59	31	200	1	73	20.05	17.6	85.9	0.283652003	0	0
2018-08-25 02:59:32	2018	8	25	2	59	32	200	2	74	20.05	17.7	90.5	0.192321942	0	0
2018-08-25 03:14:33	2018	8	25	3	14	33	200	1	75	20.14	17.7	84.5	0.313788431	0	0
2018-08-25 03:14:33	2018	8	25	3	14	33	200	2	76	20.14	17.8	89.8	0.207798196	0	0
2018-08-25 03:29:35	2018	8	25	3	29	35	200	1	77	20.31	17.8	83.9	0.327995191	0	0
2018-08-25 03:29:35	2018	8	25	3	29	35	200	2	78	20.31	17.8	89	0.224096094	0	0
2018-08-25 03:44:36	2018	8	25	3	44	36	200	1	79	20.4	17.7	85.8	0.287470692	0	0
2018-08-25 03:44:37	2018	8	25	3	44	37	200	2	80	20.4	17.7	90.2	0.198395266	0	0
2018-08-25 03:59:38	2018	8	25	3	59	38	200	1	81	20.31	17.7	87.8	0.246981862	0	0
2018-08-25 03:59:38	2018	8	25	3	59	38	200	2	82	20.31	17.7	91.7	0.168028644	0	0
2018-08-25 04:14:40	2018	8	25	4	14	40	200	1	83	20.14	17.5	90.2	0.195908018	0	0
2018-08-25 04:14:40	2018	8	25	4	14	40	200	2	84	20.14	17.5	93.6	0.12793993	0	0
2018-08-25 04:29:41	2018	8	25	4	29	41	200	1	85	20.05	17.3	91.2	0.173708563	0	0
2018-08-25 04:29:42	2018	8	25	4	29	42	200	2	86	20.05	17.3	94.8	0.102645969	0	0
2018-08-25 04:44:43	2018	8	25	4	44	43	200	1	87	19.97	17.3	91.7	0.163838758	0	0
2018-08-25 04:44:44	2018	8	25	4	44	44	200	2	88	19.97	17.3	95.5	0.088828243	0	0
2018-08-25 04:59:45	2018	8	25	4	59	45	200	1	89	19.88	17	92.4	0.147198988	0	0
2018-08-25 04:59:45	2018	8	25	4	59	45	200	2	90	19.88	17	96.2	0.073599494	0	0
2018-08-25 05:14:46	2018	8	25	5	14	46	200	1	91	19.79	17	92.9	0.137514844	0	0
2018-08-25 05:14:47	2018	8	25	5	14	47	200	2	92	19.79	17	97.4	0.050357549	0	0
2018-08-25 05:29:48	2018	8	25	5	29	48	200	1	93	19.79	16.8	93.1	0.131956699	0	0
2018-08-25 05:29:49	2018	8	25	5	29	49	200	2	94	19.79	16.9	97.3	0.051963886	0	0
2018-08-25 05:44:50	2018	8	25	5	44	50	200	1	95	19.71	16.9	93.5	0.125098245	0	0
2018-08-25 05:44:50	2018	8	25	5	44	50	200	2	96	19.71	17	97.5	0.04842072	0	0
2018-08-25 05:59:51	2018	8	25	5	59	51	200	1	97	19.62	16.9	93.4	0.127022833	94	1.739
2018-08-25 05:59:52	2018	8	25	5	59	52	200	2	98	19.62	16.9	97.4	0.050039298	131	2.4235
2018-08-25 06:14:53	2018	8	25	6	14	53	200	1	99	19.88	16.9	93.5	0.125098245	95	1.7575
2018-08-25 06:14:54	2018	8	25	6	14	54	200	2	100	19.88	16.9	97.6	0.046190121	133	2.4605
2018-08-25 06:29:55	2018	8	25	6	29	55	200	1	101	20.31	17	93.1	0.133641186	110	2.035
2018-08-25 06:29:55	2018	8	25	6	29	55	200	2	102	20.31	17	97.3	0.052294377	147	2.7195
2018-08-25 06:44:57	2018	8	25	6	44	57	200	1	103	20.65	17	92.4	0.147198988	160	2.96
2018-08-25 06:44:57	2018	8	25	6	44	57	200	2	104	20.65	17.2	95.6	0.086306649	197	3.6445
2018-08-25 06:59:58	2018	8	25	6	59	58	200	1	105	21	17.2	91.1	0.174574812	261	4.8285
2018-08-25 06:59:59	2018	8	25	6	59	59	200	2	106	21	17.4	93.7	0.125148013	307	5.6795
2018-08-25 07:15:00	2018	8	25	7	15	0	200	1	107	21.52	17.6	90.9	0.183066186	537	9.9345
2018-08-25 07:15:00	2018	8	25	7	15	0	200	2	108	21.52	17.8	93.7	0.128345944	606	11.211
2018-08-25 07:30:02	2018	8	25	7	30	2	200	1	109	22.12	18	90.5	0.19598896	1043	19.2955
2018-08-25 07:30:02	2018	8	25	7	30	2	200	2	110	22.12	18.1	93.1	0.143247526	1111	20.5535
2018-08-25 07:45:03	2018	8	25	7	45	3	200	1	111	23.08	18.5	90.1	0.210752306	1573	29.1005
2018-08-25 07:45:04	2018	8	25	7	45	4	200	2	112	23.08	18.5	93	0.149016782	1693	31.3205
2018-08-25 08:00:05	2018	8	25	8	0	5	200	1	113	23.95	19	89.6	0.228426871	1843	34.0955
2018-08-25 08:00:05	2018	8	25	8	0	5	200	2	114	23.95	19.1	92.5	0.1657617	1880	34.78
2018-08-25 08:15:07	2018	8	25	8	15	7	200	1	115	24.56	19.5	86.2	0.312692544	2272	42.032
2018-08-25 08:15:07	2018	8	25	8	15	7	200	2	116	24.56	19.8	90.6	0.21699821	2369	43.8265
2018-08-25 08:30:08	2018	8	25	8	30	8	200	1	117	25.26	20	83.9	0.376302478	2466	45.621
2018-08-25 08:30:09	2018	8	25	8	30	9	200	2	118	25.26	20.2	88.6	0.269768176	2554	47.249
2018-08-25 08:45:10	2018	8	25	8	45	10	200	1	119	25.79	20.5	80.1	0.479717448	2728	50.468
2018-08-25 08:45:11	2018	8	25	8	45	11	200	2	120	25.79	20.6	85.3	0.356556094	2853	52.7805
2018-08-25 09:00:12	2018	8	25	9	0	12	200	1	121	26.41	20.9	79	0.518861947	2415	44.6775
2018-08-25 09:00:12	2018	8	25	9	0	12	200	2	122	26.41	20.9	84.1	0.392852617	2520	46.62
2018-08-25 09:15:14	2018	8	25	9	15	14	200	1	123	27.13	21.2	76.8	0.58388074	4666	86.321
2018-08-25 09:15:14	2018	8	25	9	15	14	200	2	124	27.13	21.2	83	0.427843646	4670	86.395
2018-08-25 09:30:16	2018	8	25	9	30	16	200	1	125	28.02	21.5	78.2	0.558827798	2528	46.768
2018-08-25 09:30:16	2018	8	25	9	30	16	200	2	126	28.02	21.7	82.9	0.443742521	2571	47.5635
2018-08-25 09:45:17	2018	8	25	9	45	17	200	1	127	27.22	21.7	74.5	0.661721304	3745	69.2825
2018-08-25 09:45:18	2018	8	25	9	45	18	200	2	128	27.22	21.9	78.9	0.554271738	3764	69.634
2018-08-25 10:00:19	2018	8	25	10	0	19	200	1	129	27.48	21.6	77.1	0.590628931	3561	65.8785
2018-08-25 10:00:19	2018	8	25	10	0	19	200	2	130	27.48	22	80.9	0.504804586	3588	66.378
2018-08-25 10:15:21	2018	8	25	10	15	21	200	1	131	28.93	21.5	75.7	0.622913555	3957	73.2045
2018-08-25 10:15:21	2018	8	25	10	15	21	200	2	132	28.93	21.9	79	0.551644857	4024	74.444
2018-08-25 10:30:23	2018	8	25	10	30	23	200	1	133	30.3	22.1	75.8	0.643506475	3084	57.054
2018-08-25 10:30:23	2018	8	25	10	30	23	200	2	134	30.3	22.5	78	0.599419216	3005	55.5925
2018-08-25 10:45:24	2018	8	25	10	45	24	200	1	135	30.12	22.6	72.5	0.75383842	6223	115.1255
2018-08-25 10:45:25	2018	8	25	10	45	25	200	2	136	30.12	23.2	75.4	0.699301252	6324	116.994
2018-08-25 11:00:26	2018	8	25	11	0	26	200	1	137	31.6	23.2	70.6	0.835750277	6611	122.3035
2018-08-25 11:00:27	2018	8	25	11	0	27	200	2	138	31.6	23.5	74.1	0.749711062	6731	124.5235
2018-08-25 11:15:28	2018	8	25	11	15	28	200	1	139	32.83	24	68.8	0.930716542	6460	119.51
2018-08-25 11:15:28	2018	8	25	11	15	28	200	2	140	32.83	24.5	71.8	0.866824948	6589	121.8965
2018-08-25 11:30:30	2018	8	25	11	30	30	200	1	141	33.41	24.5	65.7	1.054329636	6259	115.7915
2018-08-25 11:30:30	2018	8	25	11	30	30	200	2	142	33.41	25.1	67.6	1.032252777	6393	118.2705
2018-08-25 11:45:32	2018	8	25	11	45	32	200	1	143	34.08	24.9	66.8	1.045203088	7657	141.6545
2018-08-25 11:45:32	2018	8	25	11	45	32	200	2	144	34.08	25.5	68	1.044057954	7833	144.9105
2018-08-25 12:00:34	2018	8	25	12	0	34	200	1	145	35.26	25.1	65.2	1.108715946	4908	90.798
2018-08-25 12:00:34	2018	8	25	12	0	34	200	2	146	35.26	25.6	67.2	1.07653219	4977	92.0745
2018-08-25 12:15:35	2018	8	25	12	15	35	200	1	147	33.7	25	63.8	1.1464665	7816	144.596
2018-08-25 12:15:36	2018	8	25	12	15	36	200	2	148	33.7	25.8	64.8	1.169087827	7934	146.779
2018-08-25 12:30:37	2018	8	25	12	30	37	200	1	149	33.79	24.2	67.8	0.972147994	3812	70.522
2018-08-25 12:30:38	2018	8	25	12	30	38	200	2	150	33.79	24.8	69.4	0.957617072	3959	73.2415
2018-08-25 12:45:39	2018	8	25	12	45	39	200	1	151	31.32	23.8	64.3	1.052227152	3619	66.9515
2018-08-25 12:45:39	2018	8	25	12	45	39	200	2	152	31.32	24	67.1	0.981428661	3739	69.1715
2018-08-25 13:00:41	2018	8	25	13	0	41	200	1	153	29.84	23.6	67.2	0.955181026	1744	32.264
2018-08-25 13:00:41	2018	8	25	13	0	41	200	2	154	29.84	23.9	69.9	0.892523263	1796	33.226
2018-08-25 13:15:43	2018	8	25	13	15	43	200	1	155	27.66	22.9	66.6	0.932379734	1318	24.383
2018-08-25 13:15:43	2018	8	25	13	15	43	200	2	156	27.66	23	70	0.842552977	1363	25.2155
2018-08-25 13:30:44	2018	8	25	13	30	44	200	1	157	26.86	22.3	69.9	0.81020194	1644	30.414
2018-08-25 13:30:45	2018	8	25	13	30	45	200	2	158	26.86	22.5	73.6	0.719303059	1711	31.6535
2018-08-25 13:45:46	2018	8	25	13	45	46	200	1	159	26.41	22.4	70.4	0.801604406	1185	21.9225
2018-08-25 13:45:47	2018	8	25	13	45	47	200	2	160	26.41	22.6	73.8	0.718202422	1211	22.4035
2018-08-25 14:00:48	2018	8	25	14	0	48	200	1	161	26.32	22.2	70.8	0.781206819	2532	46.842
2018-08-25 14:00:48	2018	8	25	14	0	48	200	2	162	26.32	22.4	74.2	0.698695732	2591	47.9335
2018-08-25 14:15:50	2018	8	25	14	15	50	200	1	163	27.93	22.2	71.5	0.762479258	3816	70.596
2018-08-25 14:15:50	2018	8	25	14	15	50	200	2	164	27.93	22.4	75.3	0.668906379	3894	72.039
2018-08-25 14:30:51	2018	8	25	14	30	51	200	1	165	29.11	22.8	70.7	0.812984716	1516	28.046
2018-08-25 14:30:52	2018	8	25	14	30	52	200	2	166	29.11	23.1	74.1	0.731818425	1560	28.86
2018-08-25 14:45:53	2018	8	25	14	45	53	200	1	167	28.29	23.6	68.2	0.926059653	1899	35.1315
2018-08-25 14:45:54	2018	8	25	14	45	54	200	2	168	28.29	23.8	71.8	0.831171028	1954	36.149
2018-08-25 15:00:55	2018	8	25	15	0	55	200	1	169	28.48	23.4	68.5	0.906327254	2797	51.7445
2018-08-25 15:00:55	2018	8	25	15	0	55	200	2	170	28.48	23.6	71.4	0.832871261	2827	52.2995
2018-08-25 15:15:57	2018	8	25	15	15	57	200	1	171	29.84	23.5	68.9	0.900232202	2633	48.7105
2018-08-25 15:15:57	2018	8	25	15	15	57	200	2	172	29.84	23.8	72.4	0.813486538	2676	49.506
2018-08-25 15:30:59	2018	8	25	15	30	59	200	1	173	29.2	23.9	66.5	0.993339845	1209	22.3665
2018-08-25 15:30:59	2018	8	25	15	30	59	200	2	174	29.2	24.2	69.9	0.908747038	1247	23.0695
2018-08-25 15:46:00	2018	8	25	15	46	0	200	1	175	28.02	24	66.7	0.993360924	1025	18.9625
2018-08-25 15:46:01	2018	8	25	15	46	1	200	2	176	28.02	24.2	70.1	0.902708852	1062	19.647
2018-08-25 16:01:02	2018	8	25	16	1	2	200	1	177	26.95	23.6	66.5	0.975565987	521	9.6385
2018-08-25 16:01:03	2018	8	25	16	1	3	200	2	178	26.95	23.8	70.7	0.863592593	577	10.6745
2018-08-25 16:16:04	2018	8	25	16	16	4	200	1	179	26.41	23.3	68.1	0.912312274	578	10.693
2018-08-25 16:16:04	2018	8	25	16	16	4	200	2	180	26.41	23.3	72.3	0.792195924	634	11.729
2018-08-25 16:31:06	2018	8	25	16	31	6	200	1	181	26.5	23.1	69.1	0.873096113	674	12.469
2018-08-25 16:31:06	2018	8	25	16	31	6	200	2	182	26.5	23.1	73.6	0.745946194	730	13.505
2018-08-25 16:46:07	2018	8	25	16	46	7	200	1	183	26.77	23.2	69.4	0.869862533	603	11.1555
2018-08-25 16:46:08	2018	8	25	16	46	8	200	2	184	26.77	23.2	73.9	0.741941572	657	12.1545
2018-08-25 17:01:09	2018	8	25	17	1	9	200	1	185	26.77	23.4	68.7	0.900572795	395	7.3075
2018-08-25 17:01:10	2018	8	25	17	1	10	200	2	186	26.77	23.4	73.2	0.771097473	454	8.399
2018-08-25 17:16:11	2018	8	25	17	16	11	200	1	187	26.59	23.5	68.7	0.906021476	247	4.5695
2018-08-25 17:16:11	2018	8	25	17	16	11	200	2	188	26.59	23.5	73.1	0.778657435	289	5.3465
2018-08-25 17:31:13	2018	8	25	17	31	13	200	1	189	26.32	23.5	69.3	0.888653653	170	3.145
2018-08-25 17:31:13	2018	8	25	17	31	13	200	2	190	26.32	23.5	73.9	0.755500337	207	3.8295
2018-08-25 17:46:14	2018	8	25	17	46	14	200	1	191	25.88	23.4	68.7	0.900572795	120	2.22
2018-08-25 17:46:15	2018	8	25	17	46	15	200	2	192	25.88	23.3	73.7	0.752157141	155	2.8675
2018-08-25 18:01:16	2018	8	25	18	1	16	200	1	193	25.44	23	70.5	0.828510427	100	1.85
2018-08-25 18:01:17	2018	8	25	18	1	17	200	2	194	25.44	22.9	75.8	0.675556574	137	2.5345
2018-08-25 18:16:18	2018	8	25	18	16	18	200	1	195	25.09	22.8	70.7	0.812984716	91	1.6835
2018-08-25 18:16:18	2018	8	25	18	16	18	200	2	196	25.09	22.6	75.6	0.668860271	127	2.3495
2018-08-25 18:31:20	2018	8	25	18	31	20	200	1	197	24.74	22.5	72.3	0.754723286	93	1.7205
2018-08-25 18:31:20	2018	8	25	18	31	20	200	2	198	24.74	22.4	77.3	0.614743919	130	2.405
2018-08-25 18:46:21	2018	8	25	18	46	21	200	1	199	24.47	22.3	73.8	0.705225609	94	1.739
2018-08-25 18:46:22	2018	8	25	18	46	22	200	2	200	24.47	22.2	78.7	0.569852919	130	2.405
2018-08-25 19:01:23	2018	8	25	19	1	23	200	1	201	24.47	22.1	74.8	0.670097652	95	1.7575
2018-08-25 19:01:23	2018	8	25	19	1	23	200	2	202	24.47	22	80	0.528591189	133	2.4605
2018-08-25 19:16:25	2018	8	25	19	16	25	200	1	203	24.65	21.9	75.9	0.633078146	95	1.7575
2018-08-25 19:16:25	2018	8	25	19	16	25	200	2	204	24.65	21.9	80.9	0.501734132	132	2.442
2018-08-25 19:31:26	2018	8	25	19	31	26	200	1	205	24.82	21.9	76.9	0.606809343	95	1.7575
2018-08-25 19:31:27	2018	8	25	19	31	27	200	2	206	24.82	21.8	81.5	0.483014697	133	2.4605
2018-08-25 19:46:28	2018	8	25	19	46	28	200	1	207	24.82	21.9	76.5	0.617316864	97	1.7945
2018-08-25 19:46:29	2018	8	25	19	46	29	200	2	208	24.82	21.9	81.1	0.496480372	135	2.4975
2018-08-25 20:01:30	2018	8	25	20	1	30	200	1	209	24.82	21.9	75.2	0.651466308	0	0
2018-08-25 20:01:30	2018	8	25	20	1	30	200	2	210	24.82	21.9	80	0.525376055	0	0
2018-08-25 20:16:32	2018	8	25	20	16	32	200	1	211	24.3	21.9	75.2	0.651466308	0	0
2018-08-25 20:16:32	2018	8	25	20	16	32	200	2	212	24.3	21.9	79.7	0.533256695	0	0
2018-08-25 20:31:33	2018	8	25	20	31	33	200	1	213	23.6	21.6	75.1	0.642212243	0	0
2018-08-25 20:31:34	2018	8	25	20	31	34	200	2	214	23.6	21.6	79.7	0.523570624	0	0
2018-08-25 20:46:35	2018	8	25	20	46	35	200	1	215	23.08	21.2	76.6	0.588914195	0	0
2018-08-25 20:46:36	2018	8	25	20	46	36	200	2	216	23.08	21.2	81.5	0.465594556	0	0
2018-08-25 21:01:37	2018	8	25	21	1	37	200	1	217	22.73	20.7	77.5	0.549122311	0	0
2018-08-25 21:01:37	2018	8	25	21	1	37	200	2	218	22.73	20.7	82.3	0.431976218	0	0
2018-08-25 21:16:39	2018	8	25	21	16	39	200	1	219	22.38	20.4	80.1	0.476766109	0	0
2018-08-25 21:16:39	2018	8	25	21	16	39	200	2	220	22.38	20.4	85.3	0.35218401	0	0
2018-08-25 21:31:40	2018	8	25	21	31	40	200	1	221	22.04	20.1	81.6	0.432730379	0	0
2018-08-25 21:31:41	2018	8	25	21	31	41	200	2	222	22.04	20.1	85.9	0.331603171	0	0
2018-08-25 21:46:42	2018	8	25	21	46	42	200	1	223	21.52	19.9	82.9	0.397206998	0	0
2018-08-25 21:46:42	2018	8	25	21	46	42	200	2	224	21.52	19.8	88.4	0.267785025	0	0
2018-08-25 22:01:44	2018	8	25	22	1	44	200	1	225	21.09	19.5	83.7	0.369339744	0	0
2018-08-25 22:01:44	2018	8	25	22	1	44	200	2	226	21.09	19.4	89.1	0.245450644	0	0
2018-08-25 22:16:45	2018	8	25	22	16	45	200	1	227	20.48	19.2	85	0.333596268	0	0
2018-08-25 22:16:46	2018	8	25	22	16	46	200	2	228	20.48	19	90.6	0.206462749	0	0
2018-08-25 22:31:47	2018	8	25	22	31	47	200	1	229	20.14	18.7	86.6	0.28885434	0	0
2018-08-25 22:31:47	2018	8	25	22	31	47	200	2	230	20.14	18.6	91.3	0.186369963	0	0
2018-08-25 22:46:49	2018	8	25	22	46	49	200	1	231	20.05	18.3	87.6	0.260683461	0	0
2018-08-25 22:46:49	2018	8	25	22	46	49	200	2	232	20.05	18.2	91.9	0.169219726	0	0
2018-08-25 23:01:50	2018	8	25	23	1	50	200	1	233	19.97	18	89.3	0.22074546	0	0
2018-08-25 23:01:51	2018	8	25	23	1	51	200	2	234	19.97	18	92.7	0.150602043	0	0
2018-08-25 23:16:52	2018	8	25	23	16	52	200	1	235	19.97	17.9	89.9	0.207060487	0	0
2018-08-25 23:16:53	2018	8	25	23	16	53	200	2	236	19.97	17.8	93	0.142606605	0	0
2018-08-25 23:31:54	2018	8	25	23	31	54	200	1	237	19.97	17.8	90.3	0.19761201	0	0
2018-08-25 23:31:54	2018	8	25	23	31	54	200	2	238	19.97	17.7	93.4	0.133613138	0	0
2018-08-25 23:46:55	2018	8	25	23	46	55	200	1	239	19.71	17.7	90.4	0.194346383	0	0
2018-08-25 23:46:56	2018	8	25	23	46	56	200	2	240	19.71	17.7	93.6	0.129564255	0	0
2018-08-26 00:01:57	2018	8	26	0	1	57	200	1	241	19.62	17.5	90.3	0.193908957	0	0
2018-08-26 00:01:58	2018	8	26	0	1	58	200	2	242	19.62	17.5	93.9	0.121942746	0	0
2018-08-26 00:16:59	2018	8	26	0	16	59	200	1	243	19.54	17.4	91.2	0.174809922	0	0
2018-08-26 00:16:59	2018	8	26	0	16	59	200	2	244	19.54	17.3	94.7	0.10461993	0	0
2018-08-26 00:32:00	2018	8	26	0	32	0	200	1	245	19.62	17.3	91.3	0.171734602	0	0
2018-08-26 00:32:01	2018	8	26	0	32	1	200	2	246	19.62	17.2	94.8	0.101998767	0	0
2018-08-26 00:47:02	2018	8	26	0	47	2	200	1	247	19.88	17.2	91.8	0.160844209	0	0
2018-08-26 00:47:03	2018	8	26	0	47	3	200	2	248	19.88	17.2	95.4	0.090229678	0	0
2018-08-26 01:02:04	2018	8	26	1	2	4	200	1	249	19.88	17.3	92.2	0.153968954	0	0
2018-08-26 01:02:04	2018	8	26	1	2	4	200	2	250	19.88	17.2	95.9	0.080422105	0	0
2018-08-26 01:17:05	2018	8	26	1	17	5	200	1	251	19.97	17.3	92.1	0.155942915	0	0
2018-08-26 01:17:06	2018	8	26	1	17	6	200	2	252	19.97	17.2	95.8	0.082383619	0	0
2018-08-26 01:32:07	2018	8	26	1	32	7	200	1	253	20.22	17.2	92.2	0.15299815	0	0
2018-08-26 01:32:08	2018	8	26	1	32	8	200	2	254	20.22	17.2	95.8	0.082383619	0	0
2018-08-26 01:47:09	2018	8	26	1	47	9	200	1	255	20.48	17.3	92.8	0.142125188	0	0
2018-08-26 01:47:09	2018	8	26	1	47	9	200	2	256	20.48	17.3	96.2	0.075010516	0	0
2018-08-26 02:02:11	2018	8	26	2	2	11	200	1	257	20.74	17.5	93.4	0.131938053	0	0
2018-08-26 02:02:11	2018	8	26	2	2	11	200	2	258	20.74	17.5	97	0.059971842	0	0
2018-08-26 02:17:12	2018	8	26	2	17	12	200	1	259	20.74	17.7	93.7	0.127539814	0	0
2018-08-26 02:17:13	2018	8	26	2	17	13	200	2	260	20.74	17.7	97.4	0.052635479	0	0
2018-08-26 02:32:14	2018	8	26	2	32	14	200	1	261	20.74	17.8	93.4	0.134457656	0	0
2018-08-26 02:32:14	2018	8	26	2	32	14	200	2	262	20.74	17.8	97.3	0.055005405	0	0
2018-08-26 02:47:16	2018	8	26	2	47	16	200	1	263	20.91	17.7	92.5	0.151833112	0	0
2018-08-26 02:47:16	2018	8	26	2	47	16	200	2	264	20.91	17.8	96.1	0.079452251	0	0
2018-08-26 03:02:17	2018	8	26	3	2	17	200	1	265	21.09	17.8	92.4	0.154830028	0	0
2018-08-26 03:02:18	2018	8	26	3	2	18	200	2	266	21.09	18	95.5	0.092836876	0	0
2018-08-26 03:17:19	2018	8	26	3	17	19	200	1	267	21.09	18	91.6	0.173295501	0	0
2018-08-26 03:17:19	2018	8	26	3	17	19	200	2	268	21.09	18.3	94.2	0.121932587	0	0
2018-08-26 03:32:21	2018	8	26	3	32	21	200	1	269	20.83	17.9	88.3	0.239862148	0	0
2018-08-26 03:32:21	2018	8	26	3	32	21	200	2	270	20.83	18.1	91.7	0.172312241	0	0
2018-08-26 03:47:22	2018	8	26	3	47	22	200	1	271	20.4	17.7	87.4	0.255079628	0	0
2018-08-26 03:47:23	2018	8	26	3	47	23	200	2	272	20.4	17.8	91.7	0.169090689	0	0
2018-08-26 04:02:24	2018	8	26	4	2	24	200	1	273	19.79	17.3	87.7	0.242797196	0	0
2018-08-26 04:02:24	2018	8	26	4	2	24	200	2	274	19.79	17.4	91.8	0.162891064	0	0
2018-08-26 04:17:26	2018	8	26	4	17	26	200	1	275	19.62	17.1	88	0.233896496	0	0
2018-08-26 04:17:26	2018	8	26	4	17	26	200	2	276	19.62	17.1	91.8	0.159829272	0	0
2018-08-26 04:32:27	2018	8	26	4	32	27	200	1	277	19.71	17	87.8	0.236293112	0	0
2018-08-26 04:32:28	2018	8	26	4	32	28	200	2	278	19.71	17.1	91.8	0.159829272	0	0
2018-08-26 04:47:29	2018	8	26	4	47	29	200	1	279	19.54	16.9	85.2	0.28483908	0	0
2018-08-26 04:47:30	2018	8	26	4	47	30	200	2	280	19.54	17	90.6	0.182061906	0	0
2018-08-26 05:02:31	2018	8	26	5	2	31	200	1	281	19.36	16.6	84.2	0.298347224	0	0
2018-08-26 05:02:31	2018	8	26	5	2	31	200	2	282	19.36	16.7	90.2	0.186230487	0	0
2018-08-26 05:17:32	2018	8	26	5	17	32	200	1	283	19.19	16.6	84	0.302123771	0	0
2018-08-26 05:17:33	2018	8	26	5	17	33	200	2	284	19.19	16.6	89.9	0.190715631	0	0
2018-08-26 05:32:34	2018	8	26	5	32	34	200	1	285	19.02	16.4	83.3	0.311354663	0	0
2018-08-26 05:32:35	2018	8	26	5	32	35	200	2	286	19.02	16.5	89.1	0.204517031	0	0
2018-08-26 05:47:36	2018	8	26	5	47	36	200	1	287	18.42	16.3	83.1	0.313082923	0	0
2018-08-26 05:47:36	2018	8	26	5	47	36	200	2	288	18.42	16.3	89	0.203781785	0	0
2018-08-26 06:02:37	2018	8	26	6	2	37	200	1	289	18.07	15.9	84.4	0.281715554	0	0
2018-08-26 06:02:38	2018	8	26	6	2	38	200	2	290	18.07	15.9	90	0.180586894	0	0
2018-08-26 06:17:39	2018	8	26	6	17	39	200	1	291	18.07	15.8	84.2	0.283508645	9	0.1665
2018-08-26 06:17:39	2018	8	26	6	17	39	200	2	292	18.07	15.8	90	0.179435851	10	0.185
2018-08-26 06:32:41	2018	8	26	6	32	41	200	1	293	18.25	15.7	83.7	0.290614748	36	0.666
2018-08-26 06:32:41	2018	8	26	6	32	41	200	2	294	18.25	15.8	89.5	0.188407644	38	0.703
2018-08-26 06:47:42	2018	8	26	6	47	42	200	1	295	18.33	15.7	83	0.303095136	140	2.59
2018-08-26 06:47:43	2018	8	26	6	47	43	200	2	296	18.33	15.8	88.7	0.202762512	143	2.6455
2018-08-26 07:02:44	2018	8	26	7	2	44	200	1	297	18.5	15.7	82.4	0.313792611	203	3.7555
2018-08-26 07:02:44	2018	8	26	7	2	44	200	2	298	18.5	15.8	88.1	0.213528663	207	3.8295
2018-08-26 07:17:46	2018	8	26	7	17	46	200	1	299	18.59	15.8	82.3	0.317601456	310	5.735
2018-08-26 07:17:46	2018	8	26	7	17	46	200	2	300	18.59	15.9	87.9	0.218510141	318	5.883
2018-08-26 07:32:47	2018	8	26	7	32	47	200	1	301	18.85	15.9	81.4	0.335891622	345	6.3825
2018-08-26 07:32:48	2018	8	26	7	32	48	200	2	302	18.85	16	87	0.23626774	352	6.512
2018-08-26 07:47:49	2018	8	26	7	47	49	200	1	303	19.02	16.1	80.6	0.354842389	474	8.769
2018-08-26 07:47:49	2018	8	26	7	47	49	200	2	304	19.02	16.1	86.1	0.254242743	484	8.954
2018-08-26 08:02:51	2018	8	26	8	2	51	200	1	305	18.93	16.1	80.1	0.363987811	481	8.8985
2018-08-26 08:02:51	2018	8	26	8	2	51	200	2	306	18.93	16.2	85.3	0.270596162	494	9.139
2018-08-26 08:17:52	2018	8	26	8	17	52	200	1	307	19.02	16	79.8	0.36712372	664	12.284
2018-08-26 08:17:53	2018	8	26	8	17	53	200	2	308	19.02	16.1	85.1	0.272533587	677	12.5245
2018-08-26 08:32:54	2018	8	26	8	32	54	200	1	309	19.28	16	79.1	0.379845829	1503	27.8055
2018-08-26 08:32:54	2018	8	26	8	32	54	200	2	310	19.28	16.1	84.4	0.285337179	1568	29.008
2018-08-26 08:47:56	2018	8	26	8	47	56	200	1	311	19.71	16.1	79.3	0.378620487	1938	35.853
2018-08-26 08:47:56	2018	8	26	8	47	56	200	2	312	19.71	16.2	84.2	0.290844854	1990	36.815
2018-08-26 09:02:57	2018	8	26	9	2	57	200	1	313	20.14	16.2	78.6	0.393929106	2018	37.333
2018-08-26 09:02:58	2018	8	26	9	2	58	200	2	314	20.14	16.3	83.8	0.300114992	2088	38.628
2018-08-26 09:17:59	2018	8	26	9	17	59	200	1	315	20.74	16.4	76.7	0.434405009	2215	40.9775
2018-08-26 09:17:59	2018	8	26	9	17	59	200	2	316	20.74	16.5	81.5	0.347116062	2240	41.44
2018-08-26 09:33:01	2018	8	26	9	33	1	200	1	317	20.91	16.7	75	0.475077773	1975	36.5375
2018-08-26 09:33:01	2018	8	26	9	33	1	200	2	318	20.91	16.8	80	0.382483184	1964	36.334
2018-08-26 09:48:02	2018	8	26	9	48	2	200	1	319	21.17	16.8	74.6	0.485753644	4245	78.5325
2018-08-26 09:48:03	2018	8	26	9	48	3	200	2	320	21.17	16.9	79.3	0.398389795	4379	81.0115
2018-08-26 10:03:04	2018	8	26	10	3	4	200	1	321	22.73	16.9	74.2	0.496543802	3067	56.7395
2018-08-26 10:03:05	2018	8	26	10	3	5	200	2	322	22.73	17.1	78.7	0.415166281	3123	57.7755
2018-08-26 10:18:06	2018	8	26	10	18	6	200	1	323	21.78	17.3	72.7	0.538891338	2128	39.368
2018-08-26 10:18:06	2018	8	26	10	18	6	200	2	324	21.78	17.5	77.3	0.45378694	2185	40.4225
2018-08-26 10:33:08	2018	8	26	10	33	8	200	1	325	21.43	16.9	73.5	0.510015921	2210	40.885
2018-08-26 10:33:08	2018	8	26	10	33	8	200	2	326	21.43	17.1	78.1	0.426861106	2215	40.9775
2018-08-26 10:48:09	2018	8	26	10	48	9	200	1	327	21.52	17.1	73.7	0.512623154	4524	83.694
2018-08-26 10:48:10	2018	8	26	10	48	10	200	2	328	21.52	17.2	78	0.431533244	4650	86.025
2018-08-26 11:03:11	2018	8	26	11	3	11	200	1	329	23.6	17.1	72.5	0.536012804	5615	103.8775
2018-08-26 11:03:11	2018	8	26	11	3	11	200	2	330	23.6	17.3	77.1	0.452037056	5864	108.484
2018-08-26 11:18:13	2018	8	26	11	18	13	200	1	331	23.25	17.6	70.4	0.595468035	2534	46.879
2018-08-26 11:18:13	2018	8	26	11	18	13	200	2	332	23.25	17.7	74.7	0.512183697	2545	47.0825
2018-08-26 11:33:14	2018	8	26	11	33	14	200	1	333	22.99	17.1	71.6	0.553555041	3606	66.711
2018-08-26 11:33:15	2018	8	26	11	33	15	200	2	334	22.99	17.3	75.8	0.477698549	3708	68.598
2018-08-26 11:48:16	2018	8	26	11	48	16	200	1	335	22.82	17.4	72	0.556213389	3088	57.128
2018-08-26 11:48:16	2018	8	26	11	48	16	200	2	336	22.82	17.6	75.7	0.488847069	3097	57.2945
2018-08-26 12:03:18	2018	8	26	12	3	18	200	1	337	21.95	17	70.5	0.571364493	4943	91.4455
2018-08-26 12:03:18	2018	8	26	12	3	18	200	2	338	21.95	17.2	74.6	0.498224746	5026	92.981
2018-08-26 12:18:19	2018	8	26	12	18	19	200	1	339	23.43	17.1	71.1	0.563300729	4581	84.7485
2018-08-26 12:18:20	2018	8	26	12	18	20	200	2	340	23.43	17.3	75.5	0.483620431	4641	85.8585
2018-08-26 12:33:21	2018	8	26	12	33	21	200	1	341	25	17.2	69.7	0.594338968	9599	177.5815
2018-08-26 12:33:22	2018	8	26	12	33	22	200	2	342	25	17.5	73.2	0.535748458	9510	175.935
2018-08-26 12:48:23	2018	8	26	12	48	23	200	1	343	29.84	17.7	67	0.668065692	10729	198.4865
2018-08-26 12:48:23	2018	8	26	12	48	23	200	2	344	29.84	18	70.9	0.60034513	14058	260.073
2018-08-26 13:03:25	2018	8	26	13	3	25	200	1	345	32.36	18.4	65.5	0.729851679	14139	261.5715
2018-08-26 13:03:25	2018	8	26	13	3	25	200	2	346	32.36	18.8	68.2	0.689789467	10707	198.0795
2018-08-26 13:18:27	2018	8	26	13	18	27	200	1	347	33.02	18.9	62.6	0.816346041	13334	246.679
2018-08-26 13:18:27	2018	8	26	13	18	27	200	2	348	33.02	19.3	65.7	0.767589384	13359	247.1415
2018-08-26 13:33:28	2018	8	26	13	33	28	200	1	349	32.45	19.3	62	0.850390571	14136	261.516
2018-08-26 13:33:29	2018	8	26	13	33	29	200	2	350	32.45	19.8	64.6	0.817206023	13423	248.3255
2018-08-26 13:48:30	2018	8	26	13	48	30	200	1	351	34.37	19.7	62	0.871800961	14070	260.295
2018-08-26 13:48:31	2018	8	26	13	48	31	200	2	352	34.37	20.3	64.6	0.842894792	13015	240.7775
2018-08-26 14:03:32	2018	8	26	14	3	32	200	1	353	34.18	20	60.4	0.925563859	13583	251.2855
2018-08-26 14:03:32	2018	8	26	14	3	32	200	2	354	34.18	20.4	62.9	0.888845358	13171	243.6635
2018-08-26 14:18:34	2018	8	26	14	18	34	200	1	355	35.06	20.1	60.2	0.936014625	8917	164.9645
2018-08-26 14:18:34	2018	8	26	14	18	34	200	2	356	35.06	20.8	62.3	0.925767479	10705	198.0425
2018-08-26 14:33:36	2018	8	26	14	33	36	200	1	357	33.79	20	59.5	0.946599402	11143	206.1455
2018-08-26 14:33:36	2018	8	26	14	33	36	200	2	358	33.79	20.6	61.2	0.941114044	8643	159.8955
2018-08-26 14:48:37	2018	8	26	14	48	37	200	1	359	33.31	20.5	60	0.964256178	6260	115.81
2018-08-26 14:48:38	2018	8	26	14	48	38	200	2	360	33.31	21.3	61.9	0.96477258	6612	122.322
2018-08-26 15:03:39	2018	8	26	15	3	39	200	1	361	30.39	20.1	59	0.964236171	5877	108.7245
2018-08-26 15:03:40	2018	8	26	15	3	40	200	2	362	30.39	20.5	61.2	0.935328492	6077	112.4245
2018-08-26 15:18:41	2018	8	26	15	18	41	200	1	363	29.57	19.7	59.9	0.919979435	6781	125.4485
2018-08-26 15:18:41	2018	8	26	15	18	41	200	2	364	29.57	20.1	62	0.893682305	8015	148.2775
2018-08-26 15:33:43	2018	8	26	15	33	43	200	1	365	28.93	19.6	60.2	0.907444766	3900	72.15
2018-08-26 15:33:43	2018	8	26	15	33	43	200	2	366	28.93	19.8	63.4	0.844907922	4225	78.1625
2018-08-26 15:48:45	2018	8	26	15	48	45	200	1	367	28.66	19.1	60.6	0.870801465	6450	119.325
2018-08-26 15:48:45	2018	8	26	15	48	45	200	2	368	28.66	19.4	63.3	0.826425561	7597	140.5445
2018-08-26 16:03:46	2018	8	26	16	3	46	200	1	369	29.84	19.1	60.8	0.866381153	5766	106.671
2018-08-26 16:03:47	2018	8	26	16	3	47	200	2	370	29.84	19.6	63.2	0.839044407	5868	108.558
2018-08-26 16:18:48	2018	8	26	16	18	48	200	1	371	28.48	19	60.2	0.874172064	5455	100.9175
2018-08-26 16:18:48	2018	8	26	16	18	48	200	2	372	28.48	19.4	63.1	0.830929243	4980	92.13
2018-08-26 16:33:50	2018	8	26	16	33	50	200	1	373	27.75	18.8	61.3	0.839460767	5000	92.5
2018-08-26 16:33:50	2018	8	26	16	33	50	200	2	374	27.75	19.3	63.9	0.807871043	4385	81.1225
2018-08-26 16:48:52	2018	8	26	16	48	52	200	1	375	26.59	18.4	61.7	0.81024114	4211	77.9035
2018-08-26 16:48:52	2018	8	26	16	48	52	200	2	376	26.59	18.9	64.4	0.77705666	3648	67.488
2018-08-26 17:03:53	2018	8	26	17	3	53	200	1	377	25.88	18	62.6	0.77157759	3202	59.237
2018-08-26 17:03:54	2018	8	26	17	3	54	200	2	378	25.88	18.5	65.3	0.738697476	2761	51.0785
2018-08-26 17:18:55	2018	8	26	17	18	55	200	1	379	25.44	17.8	63.2	0.749703295	2268	41.958
2018-08-26 17:18:55	2018	8	26	17	18	55	200	2	380	25.44	18.3	66.2	0.71057266	1955	36.1675
2018-08-26 17:33:57	2018	8	26	17	33	57	200	1	381	23.16	17.5	64.7	0.705668678	1182	21.867
2018-08-26 17:33:57	2018	8	26	17	33	57	200	2	382	23.16	17.8	68	0.651915908	1070	19.795
2018-08-26 17:48:58	2018	8	26	17	48	58	200	1	383	20.57	16.7	66.6	0.634703905	345	6.3825
2018-08-26 17:48:59	2018	8	26	17	48	59	200	2	384	20.57	16.9	70.5	0.567753572	368	6.808
2018-08-26 18:04:00	2018	8	26	18	4	0	200	1	385	18.76	16	68.4	0.574312354	121	2.2385
2018-08-26 18:04:01	2018	8	26	18	4	1	200	2	386	18.76	16.2	72.5	0.506217309	156	2.886
2018-08-26 18:19:02	2018	8	26	18	19	2	200	1	387	17.73	15.6	69.9	0.533230769	94	1.739
2018-08-26 18:19:02	2018	8	26	18	19	2	200	2	388	17.73	15.7	74.3	0.458208529	130	2.405
2018-08-26 18:34:03	2018	8	26	18	34	3	200	1	389	17.3	15.4	71.1	0.505449023	94	1.739
2018-08-26 18:34:04	2018	8	26	18	34	4	200	2	390	17.3	15.4	75.6	0.426745888	132	2.442
2018-08-26 18:49:05	2018	8	26	18	49	5	200	1	391	17.04	15.1	72.7	0.468351668	96	1.776
2018-08-26 18:49:05	2018	8	26	18	49	5	200	2	392	17.04	15.2	77.3	0.391947132	135	2.4975
2018-08-26 19:04:07	2018	8	26	19	4	7	200	1	393	16.78	14.9	73.4	0.450505497	97	1.7945
2018-08-26 19:04:07	2018	8	26	19	4	7	200	2	394	16.78	15	78	0.375005566	135	2.4975
2018-08-26 19:19:08	2018	8	26	19	19	8	200	1	395	16.53	14.7	74.5	0.426342792	96	1.776
2018-08-26 19:19:09	2018	8	26	19	19	9	200	2	396	16.53	14.8	79.1	0.351694828	135	2.4975
2018-08-26 19:34:10	2018	8	26	19	34	10	200	1	397	16.35	14.5	75.1	0.410969517	96	1.776
2018-08-26 19:34:10	2018	8	26	19	34	10	200	2	398	16.35	14.6	79.8	0.335557516	134	2.479
2018-08-26 19:49:12	2018	8	26	19	49	12	200	1	399	16.18	14.3	74.9	0.408946706	96	1.776
2018-08-26 19:49:12	2018	8	26	19	49	12	200	2	400	16.18	14.4	79.7	0.33288848	135	2.4975
2018-08-26 20:04:13	2018	8	26	20	4	13	200	1	401	16.01	14.1	75.6	0.392425067	0	0
2018-08-26 20:04:14	2018	8	26	20	4	14	200	2	402	16.01	14.2	80.4	0.317275931	0	0
2018-08-26 20:19:15	2018	8	26	20	19	15	200	1	403	15.75	14	75.8	0.386692662	0	0
2018-08-26 20:19:15	2018	8	26	20	19	15	200	2	404	15.75	14.1	80.6	0.312010094	0	0
2018-08-26 20:34:17	2018	8	26	20	34	17	200	1	405	15.58	13.9	76	0.38101603	0	0
2018-08-26 20:34:17	2018	8	26	20	34	17	200	2	406	15.58	14	80.9	0.305199581	0	0
2018-08-26 20:49:18	2018	8	26	20	49	18	200	1	407	15.32	13.8	76.3	0.373817458	0	0
2018-08-26 20:49:19	2018	8	26	20	49	19	200	2	408	15.32	13.9	81.2	0.298462557	0	0
2018-08-26 21:04:20	2018	8	26	21	4	20	200	1	409	15.23	13.6	77.2	0.354975099	0	0
2018-08-26 21:04:20	2018	8	26	21	4	20	200	2	410	15.23	13.6	82.1	0.278686591	0	0
2018-08-26 21:19:21	2018	8	26	21	19	21	200	1	411	15.14	13.6	77.1	0.356532007	0	0
2018-08-26 21:19:22	2018	8	26	21	19	22	200	2	412	15.14	13.6	82	0.280243499	0	0
2018-08-26 21:34:23	2018	8	26	21	34	23	200	1	413	15.06	13.5	76.8	0.358858801	0	0
2018-08-26 21:34:23	2018	8	26	21	34	23	200	2	414	15.06	13.6	81.8	0.283357316	0	0
2018-08-26 21:49:25	2018	8	26	21	49	25	200	1	415	14.97	13.4	76.9	0.354991495	0	0
2018-08-26 21:49:25	2018	8	26	21	49	25	200	2	416	14.97	13.5	82	0.278424932	0	0
2018-08-26 22:04:26	2018	8	26	22	4	26	200	1	417	14.89	13.4	77.1	0.351917976	0	0
2018-08-26 22:04:27	2018	8	26	22	4	27	200	2	418	14.89	13.4	82	0.276616749	0	0
2018-08-26 22:19:28	2018	8	26	22	19	28	200	1	419	14.8	13.3	77.2	0.348103942	0	0
2018-08-26 22:19:28	2018	8	26	22	19	28	200	2	420	14.8	13.4	82.2	0.27354323	0	0
2018-08-26 22:34:30	2018	8	26	22	34	30	200	1	421	14.71	13.2	77.8	0.33673865	0	0
2018-08-26 22:34:30	2018	8	26	22	34	30	200	2	422	14.71	13.2	82.7	0.262413452	0	0
2018-08-26 22:49:31	2018	8	26	22	49	31	200	1	423	14.71	13.1	77.9	0.333039643	0	0
2018-08-26 22:49:32	2018	8	26	22	49	32	200	2	424	14.71	13.2	82.9	0.259379771	0	0
2018-08-26 23:04:33	2018	8	26	23	4	33	200	1	425	14.71	13.1	77.9	0.333039643	0	0
2018-08-26 23:04:33	2018	8	26	23	4	33	200	2	426	14.71	13.2	83	0.25786293	0	0
2018-08-26 23:19:34	2018	8	26	23	19	34	200	1	427	14.63	13.1	77.5	0.339067509	0	0
2018-08-26 23:19:35	2018	8	26	23	19	35	200	2	428	14.63	13.2	82.7	0.262413452	0	0
2018-08-26 23:34:36	2018	8	26	23	34	36	200	1	429	14.71	13.1	77.6	0.337560543	0	0
2018-08-26 23:34:36	2018	8	26	23	34	36	200	2	430	14.71	13.1	82.6	0.262212207	0	0
2018-08-26 23:49:38	2018	8	26	23	49	38	200	1	431	14.63	13.1	77.5	0.339067509	0	0
2018-08-26 23:49:38	2018	8	26	23	49	38	200	2	432	14.63	13.2	82.5	0.265447134	0	0
2018-08-27 00:04:39	2018	8	27	0	4	39	200	1	433	14.54	13.1	77.7	0.336053576	0	0
2018-08-27 00:04:40	2018	8	27	0	4	40	200	2	434	14.54	13.1	82.7	0.260705241	0	0
2018-08-27 00:19:41	2018	8	27	0	19	41	200	1	435	14.45	13.1	77.7	0.336053576	0	0
2018-08-27 00:19:41	2018	8	27	0	19	41	200	2	436	14.45	13.1	82.7	0.260705241	0	0
2018-08-27 00:34:42	2018	8	27	0	34	42	200	1	437	14.37	12.9	78.4	0.321275819	0	0
2018-08-27 00:34:43	2018	8	27	0	34	43	200	2	438	14.37	12.9	83.5	0.245419028	0	0
2018-08-27 00:49:44	2018	8	27	0	49	44	200	1	439	14.37	12.9	78.3	0.322763207	0	0
2018-08-27 00:49:44	2018	8	27	0	49	44	200	2	440	14.37	12.9	83.4	0.246906416	0	0
2018-08-27 01:04:46	2018	8	27	1	4	46	200	1	441	14.28	12.8	79	0.310313407	0	0
2018-08-27 01:04:46	2018	8	27	1	4	46	200	2	442	14.28	12.8	84	0.236429263	0	0
2018-08-27 01:19:47	2018	8	27	1	19	47	200	1	443	14.28	12.8	78.8	0.313268773	0	0
2018-08-27 01:19:48	2018	8	27	1	19	48	200	2	444	14.28	12.9	83.9	0.239469476	0	0
2018-08-27 01:34:49	2018	8	27	1	34	49	200	1	445	14.19	12.9	78.9	0.313838878	0	0
2018-08-27 01:34:49	2018	8	27	1	34	49	200	2	446	14.19	12.9	83.9	0.239469476	0	0
2018-08-27 01:49:51	2018	8	27	1	49	51	200	1	447	14.1	12.8	79.1	0.308835725	0	0
2018-08-27 01:49:51	2018	8	27	1	49	51	200	2	448	14.1	12.8	84.2	0.233473897	0	0
2018-08-27 02:04:52	2018	8	27	2	4	52	200	1	449	14.19	12.8	78.8	0.313268773	0	0
2018-08-27 02:04:53	2018	8	27	2	4	53	200	2	450	14.19	12.9	84.1	0.2364947	0	0
2018-08-27 02:19:54	2018	8	27	2	19	54	200	1	451	14.28	12.8	78.8	0.313268773	0	0
2018-08-27 02:19:54	2018	8	27	2	19	54	200	2	452	14.28	12.9	84	0.237982088	0	0
2018-08-27 02:34:55	2018	8	27	2	34	55	200	1	453	14.28	12.8	79	0.310313407	0	0
2018-08-27 02:34:56	2018	8	27	2	34	56	200	2	454	14.28	12.9	84.2	0.235007312	0	0
2018-08-27 02:49:57	2018	8	27	2	49	57	200	1	455	14.28	12.9	79	0.31235149	0	0
2018-08-27 02:49:57	2018	8	27	2	49	57	200	2	456	14.28	12.9	84	0.237982088	0	0
2018-08-27 03:04:59	2018	8	27	3	4	59	200	1	457	14.19	12.8	79.3	0.305880359	0	0
2018-08-27 03:04:59	2018	8	27	3	4	59	200	2	458	14.19	12.9	84.6	0.22905776	0	0
2018-08-27 03:20:00	2018	8	27	3	20	0	200	1	459	14.19	12.7	79.7	0.298010797	0	0
2018-08-27 03:20:01	2018	8	27	3	20	1	200	2	460	14.19	12.8	84.9	0.223130117	0	0
2018-08-27 03:35:02	2018	8	27	3	35	2	200	1	461	14.1	12.8	79.8	0.298491944	0	0
2018-08-27 03:35:02	2018	8	27	3	35	2	200	2	462	14.1	12.8	84.8	0.2246078	0	0
2018-08-27 03:50:03	2018	8	27	3	50	3	200	1	463	14.02	12.7	80.3	0.289202597	0	0
2018-08-27 03:50:04	2018	8	27	3	50	4	200	2	464	14.02	12.7	85.4	0.214332889	0	0
2018-08-27 04:05:05	2018	8	27	4	5	5	200	1	465	14.02	12.6	81	0.277103515	0	0
2018-08-27 04:05:05	2018	8	27	4	5	5	200	2	466	14.02	12.7	86.2	0.202588621	0	0
2018-08-27 04:20:07	2018	8	27	4	20	7	200	1	467	14.02	12.6	81.6	0.268352878	0	0
2018-08-27 04:20:07	2018	8	27	4	20	7	200	2	468	14.02	12.6	86.9	0.191055581	0	0
2018-08-27 04:35:08	2018	8	27	4	35	8	200	1	469	14.1	12.7	81.3	0.274522262	0	0
2018-08-27 04:35:09	2018	8	27	4	35	9	200	2	470	14.1	12.8	86.5	0.199487191	0	0
2018-08-27 04:50:10	2018	8	27	4	50	10	200	1	471	14.1	12.7	81.7	0.268650128	0	0
2018-08-27 04:50:10	2018	8	27	4	50	10	200	2	472	14.1	12.7	87	0.190844353	0	0
2018-08-27 05:05:11	2018	8	27	5	5	11	200	1	473	14.19	12.8	81.3	0.276326701	0	0
2018-08-27 05:05:12	2018	8	27	5	5	12	200	2	474	14.19	12.8	86.6	0.198009508	0	0
2018-08-27 05:20:13	2018	8	27	5	20	13	200	1	475	14.19	12.8	81.1	0.279282067	0	0
2018-08-27 05:20:13	2018	8	27	5	20	13	200	2	476	14.19	12.8	86.5	0.199487191	0	0
2018-08-27 05:35:15	2018	8	27	5	35	15	200	1	477	14.19	12.8	81.1	0.279282067	0	0
2018-08-27 05:35:15	2018	8	27	5	35	15	200	2	478	14.19	12.8	86.4	0.200964873	0	0
2018-08-27 05:50:16	2018	8	27	5	50	16	200	1	479	14.28	12.7	80.9	0.280394396	0	0
2018-08-27 05:50:17	2018	8	27	5	50	17	200	2	480	14.28	12.8	86.2	0.203920239	0	0
2018-08-27 06:05:18	2018	8	27	6	5	18	200	1	481	14.37	12.9	80.2	0.294502834	0	0
2018-08-27 06:05:18	2018	8	27	6	5	18	200	2	482	14.37	12.9	85.5	0.215671267	0	0
2018-08-27 06:20:19	2018	8	27	6	20	19	200	1	483	14.37	12.9	80.4	0.291528058	49	0.9065
2018-08-27 06:20:20	2018	8	27	6	20	20	200	2	484	14.37	13	85.8	0.212595191	49	0.9065
2018-08-27 06:35:21	2018	8	27	6	35	21	200	1	485	14.54	12.9	80.8	0.285578505	268	4.958
2018-08-27 06:35:22	2018	8	27	6	35	22	200	2	486	14.54	12.9	86.1	0.206746939	261	4.8285
2018-08-27 06:50:23	2018	8	27	6	50	23	200	1	487	14.8	13	80.9	0.285955503	541	10.0085
2018-08-27 06:50:23	2018	8	27	6	50	23	200	2	488	14.8	13	86.1	0.208103743	524	9.694
2018-08-27 07:05:24	2018	8	27	7	5	24	200	1	489	14.97	13.2	80.5	0.295783949	762	14.097
2018-08-27 07:05:25	2018	8	27	7	5	25	200	2	490	14.97	13.2	85.7	0.216908229	731	13.5235
2018-08-27 07:20:26	2018	8	27	7	20	26	200	1	491	15.58	13.2	80.4	0.29730079	1540	28.49
2018-08-27 07:20:26	2018	8	27	7	20	26	200	2	492	15.58	13.3	85.6	0.219855121	1484	27.454
2018-08-27 07:35:28	2018	8	27	7	35	28	200	1	493	17.39	13.6	79.2	0.323836933	4002	74.037
2018-08-27 07:35:28	2018	8	27	7	35	28	200	2	494	17.39	13.8	84.1	0.250788928	4208	77.848
2018-08-27 07:50:29	2018	8	27	7	50	29	200	1	495	18.59	14.2	77.3	0.367457329	1695	31.3575
2018-08-27 07:50:30	2018	8	27	7	50	30	200	2	496	18.59	14.4	81.7	0.300091585	1583	29.2855
2018-08-27 08:05:31	2018	8	27	8	5	31	200	1	497	18.76	14.5	76.3	0.391163757	3239	59.9215
2018-08-27 08:05:31	2018	8	27	8	5	31	200	2	498	18.76	14.6	80.9	0.317284582	3229	59.7365
2018-08-27 08:20:33	2018	8	27	8	20	33	200	1	499	19.54	14.9	75.5	0.414939274	2614	48.359
2018-08-27 08:20:33	2018	8	27	8	20	33	200	2	500	19.54	15	80.2	0.33750501	2554	47.249
2018-08-27 08:35:34	2018	8	27	8	35	34	200	1	501	19.88	15.1	74.2	0.44261806	3310	61.235
2018-08-27 08:35:35	2018	8	27	8	35	35	200	2	502	19.88	15.2	79	0.362594263	3160	58.46
2018-08-27 08:50:36	2018	8	27	8	50	36	200	1	503	20.65	15.2	74	0.448926231	2870	53.095
2018-08-27 08:50:36	2018	8	27	8	50	36	200	2	504	20.65	15.3	78.8	0.368406705	2680	49.58
2018-08-27 09:05:38	2018	8	27	9	5	38	200	1	505	21.17	15.8	71.9	0.504214741	3326	61.531
2018-08-27 09:05:38	2018	8	27	9	5	38	200	2	506	21.17	15.9	76.5	0.4243792	2830	52.355
2018-08-27 09:20:39	2018	8	27	9	20	39	200	1	507	21.78	16.4	70.8	0.544404561	3562	65.897
2018-08-27 09:20:40	2018	8	27	9	20	40	200	2	508	21.78	16.5	75.1	0.467199457	2673	49.4505
2018-08-27 09:35:41	2018	8	27	9	35	41	200	1	509	25.88	17.2	67.9	0.629646234	12040	222.74
2018-08-27 09:35:41	2018	8	27	9	35	41	200	2	510	25.88	17.4	72.5	0.546281007	7814	144.559
2018-08-27 09:50:43	2018	8	27	9	50	43	200	1	511	29.75	17.8	66.2	0.688586178	10549	195.1565
2018-08-27 09:50:43	2018	8	27	9	50	43	200	2	512	29.75	18	70.4	0.610660338	9118	168.683
2018-08-27 10:05:45	2018	8	27	10	5	45	200	1	513	31.89	18.9	62.9	0.809797811	13613	251.8405
2018-08-27 10:05:45	2018	8	27	10	5	45	200	2	514	31.89	19.2	66.8	0.73835974	9500	175.75
2018-08-27 10:20:46	2018	8	27	10	20	46	200	1	515	34.47	19.8	61.7	0.884152279	13984	258.704
2018-08-27 10:20:47	2018	8	27	10	20	47	200	2	516	34.47	20.3	64.2	0.852419027	9568	177.008
2018-08-27 10:35:48	2018	8	27	10	35	48	200	1	517	35.85	20.6	57.9	1.021157248	14820	274.17
2018-08-27 10:35:49	2018	8	27	10	35	49	200	2	518	35.85	21.2	59.6	1.016757841	8451	156.3435
2018-08-27 10:50:50	2018	8	27	10	50	50	200	1	519	36.15	21.1	57.5	1.063063609	14782	273.467
2018-08-27 10:50:50	2018	8	27	10	50	50	200	2	520	36.15	21.8	58.9	1.073075894	14910	275.835
2018-08-27 11:05:52	2018	8	27	11	5	52	200	1	521	36.86	21.4	56.7	1.103188313	10159	187.9415
2018-08-27 11:05:52	2018	8	27	11	5	52	200	2	522	36.86	22.2	57.5	1.137030473	15140	280.09
2018-08-27 11:20:54	2018	8	27	11	20	54	200	1	523	39.23	21.8	57.2	1.117461029	14533	268.8605
2018-08-27 11:20:54	2018	8	27	11	20	54	200	2	524	39.23	22.3	58.5	1.11705583	9790	181.115
2018-08-27 11:35:56	2018	8	27	11	35	56	200	1	525	39.98	23	53.5	1.305957115	14293	264.4205
2018-08-27 11:35:56	2018	8	27	11	35	56	200	2	526	39.98	24	54	1.372210286	14794	273.689
2018-08-27 11:50:57	2018	8	27	11	50	57	200	1	527	40.73	23.3	53.2	1.338439324	13993	258.8705
2018-08-27 11:50:58	2018	8	27	11	50	58	200	2	528	40.73	24	53.8	1.378176417	15749	291.3565
2018-08-27 12:05:59	2018	8	27	12	5	59	200	1	529	40.84	24.1	53.6	1.392478953	14084	260.554
2018-08-27 12:06:00	2018	8	27	12	6	0	200	2	530	40.84	24.8	54.6	1.42077827	15461	286.0285
2018-08-27 12:21:01	2018	8	27	12	21	1	200	1	531	40.19	23.8	52.4	1.402969536	11366	210.271
2018-08-27 12:21:02	2018	8	27	12	21	2	200	2	532	40.19	24.7	52.3	1.48386617	14186	262.441
2018-08-27 12:36:03	2018	8	27	12	36	3	200	1	533	41.28	23.9	52.9	1.39660617	13446	248.751
2018-08-27 12:36:04	2018	8	27	12	36	4	200	2	534	41.28	24.5	53.9	1.417043621	10840	200.54
2018-08-27 12:51:05	2018	8	27	12	51	5	200	1	535	41.39	24.4	50.9	1.500250638	13181	243.8485
2018-08-27 12:51:05	2018	8	27	12	51	5	200	2	536	41.39	25.2	51.7	1.548012584	14591	269.9335
2018-08-27 13:06:07	2018	8	27	13	6	7	200	1	537	41.17	24.3	51.3	1.479140276	14784	273.504
2018-08-27 13:06:07	2018	8	27	13	6	7	200	2	538	41.17	25.1	51.9	1.532449339	13134	242.979
2018-08-27 13:21:09	2018	8	27	13	21	9	200	1	539	40.95	24.5	52.1	1.472372873	13372	247.382
2018-08-27 13:21:09	2018	8	27	13	21	9	200	2	540	40.95	25.4	52.8	1.530862348	13502	249.787
2018-08-27 13:36:11	2018	8	27	13	36	11	200	1	541	40.73	25.3	50.3	1.602389566	14099	260.8315
2018-08-27 13:36:11	2018	8	27	13	36	11	200	2	542	40.73	26	50.5	1.663616634	13189	243.9965
2018-08-27 13:51:13	2018	8	27	13	51	13	200	1	543	40.73	24.5	51.2	1.500037499	13774	254.819
2018-08-27 13:51:13	2018	8	27	13	51	13	200	2	544	40.73	25.2	51.6	1.551217579	12482	230.917
2018-08-27 14:06:14	2018	8	27	14	6	14	200	1	545	41.39	24.9	50.8	1.54891542	13236	244.866
2018-08-27 14:06:15	2018	8	27	14	6	15	200	2	546	41.39	25.8	51.1	1.624102124	12212	225.922
2018-08-27 14:21:16	2018	8	27	14	21	16	200	1	547	40.08	25.1	50.2	1.58661075	10577	195.6745
2018-08-27 14:21:17	2018	8	27	14	21	17	200	2	548	40.08	25.9	50.8	1.643774851	11579	214.2115
2018-08-27 14:36:18	2018	8	27	14	36	18	200	1	549	40.3	24.7	50.3	1.54608278	11344	209.864
2018-08-27 14:36:19	2018	8	27	14	36	19	200	2	550	40.3	25.5	50.6	1.611764466	8267	152.9395
2018-08-27 14:51:20	2018	8	27	14	51	20	200	1	551	39.76	25	50.3	1.574016162	6868	127.058
2018-08-27 14:51:21	2018	8	27	14	51	21	200	2	552	39.76	25.6	51.2	1.601669844	10820	200.17
2018-08-27 15:06:22	2018	8	27	15	6	22	200	1	553	39.44	24.7	50.6	1.536750289	6655	123.1175
2018-08-27 15:06:22	2018	8	27	15	6	22	200	2	554	39.44	25.3	51.4	1.566924203	9506	175.861
2018-08-27 15:21:24	2018	8	27	15	21	24	200	1	555	39.98	24.6	51.2	1.509037819	6607	122.2295
2018-08-27 15:21:24	2018	8	27	15	21	24	200	2	556	39.98	25.2	52	1.538397599	7632	141.192
2018-08-27 15:36:26	2018	8	27	15	36	26	200	1	557	38.71	25.8	49	1.693848841	6425	118.8625
2018-08-27 15:36:26	2018	8	27	15	36	26	200	2	558	38.71	26.2	49.8	1.707212774	8059	149.0915
2018-08-27 15:51:28	2018	8	27	15	51	28	200	1	559	38.39	24.4	50.8	1.503306138	5966	110.371
2018-08-27 15:51:28	2018	8	27	15	51	28	200	2	560	38.39	25	51.4	1.539178782	6954	128.649
2018-08-27 16:06:29	2018	8	27	16	6	29	200	1	561	37.26	24.9	50.6	1.555211824	5762	106.597
2018-08-27 16:06:30	2018	8	27	16	6	30	200	2	562	37.26	25.4	51	1.589242691	4959	91.7415
2018-08-27 16:21:31	2018	8	27	16	21	31	200	1	563	35.36	24.4	50.7	1.506361638	5550	102.675
2018-08-27 16:21:32	2018	8	27	16	21	32	200	2	564	35.36	24.9	51.7	1.520581601	5009	92.6665
2018-08-27 16:36:33	2018	8	27	16	36	33	200	1	565	33.6	24.1	51.8	1.446497533	4940	91.39
2018-08-27 16:36:34	2018	8	27	16	36	34	200	2	566	33.6	24.6	52.5	1.468838041	4308	79.698
2018-08-27 16:51:35	2018	8	27	16	51	35	200	1	567	31.51	23.2	53.2	1.330377991	4200	77.7
2018-08-27 16:51:35	2018	8	27	16	51	35	200	2	568	31.51	23.6	54.4	1.327934597	3588	66.378
2018-08-27 17:06:37	2018	8	27	17	6	37	200	1	569	29.84	22.6	54.5	1.247259931	3397	62.8445
2018-08-27 17:06:37	2018	8	27	17	6	37	200	2	570	29.84	23	55.9	1.238552876	2884	53.354
2018-08-27 17:21:39	2018	8	27	17	21	39	200	1	571	28.66	21.8	55.6	1.159235273	2360	43.66
2018-08-27 17:21:39	2018	8	27	17	21	39	200	2	572	28.66	22.2	57.6	1.134355107	2009	37.1665
2018-08-27 17:36:40	2018	8	27	17	36	40	200	1	573	26.68	21.4	56.7	1.103188313	1200	22.2
2018-08-27 17:36:41	2018	8	27	17	36	41	200	2	574	26.68	21.7	59.1	1.061349071	1069	19.7765
2018-08-27 17:51:42	2018	8	27	17	51	42	200	1	575	24.3	20.8	58.1	1.028903378	280	5.18
2018-08-27 17:51:42	2018	8	27	17	51	42	200	2	576	24.3	21.1	61.3	0.968013216	311	5.7535
2018-08-27 18:06:44	2018	8	27	18	6	44	200	1	577	22.3	20	60.6	0.920889294	114	2.109
2018-08-27 18:06:44	2018	8	27	18	6	44	200	2	578	22.3	20.1	65.2	0.818424848	150	2.775
2018-08-27 18:21:45	2018	8	27	18	21	45	200	1	579	21.17	19.2	63.5	0.811750919	92	1.702
2018-08-27 18:21:46	2018	8	27	18	21	46	200	2	580	21.17	19.3	68.3	0.709404766	129	2.3865
2018-08-27 18:36:47	2018	8	27	18	36	47	200	1	581	20.48	18.6	65.2	0.745479853	92	1.702
2018-08-27 18:36:48	2018	8	27	18	36	48	200	2	582	20.48	18.7	70.2	0.642377562	130	2.405
2018-08-27 18:51:49	2018	8	27	18	51	49	200	1	583	19.97	18.1	66.8	0.689248965	94	1.739
2018-08-27 18:51:49	2018	8	27	18	51	49	200	2	584	19.97	18.3	71.8	0.592844645	130	2.405
2018-08-27 19:06:51	2018	8	27	19	6	51	200	1	585	19.54	17.7	68.5	0.63769907	95	1.7575
2018-08-27 19:06:51	2018	8	27	19	6	51	200	2	586	19.54	17.8	73.5	0.539867862	132	2.442
2018-08-27 19:21:52	2018	8	27	19	21	52	200	1	587	19.19	17.3	70.1	0.590214322	94	1.739
2018-08-27 19:21:53	2018	8	27	19	21	53	200	2	588	19.19	17.4	74.9	0.498605574	132	2.442
2018-08-27 19:36:54	2018	8	27	19	36	54	200	1	589	18.93	17	71.1	0.55974352	95	1.7575
2018-08-27 19:36:54	2018	8	27	19	36	54	200	2	590	18.93	17.1	76.1	0.465843855	132	2.442
2018-08-27 19:51:56	2018	8	27	19	51	56	200	1	591	18.68	16.7	72	0.532087106	95	1.7575
2018-08-27 19:51:56	2018	8	27	19	51	56	200	2	592	18.68	16.8	77	0.439855662	132	2.442
2018-08-27 20:06:57	2018	8	27	20	6	57	200	1	593	18.42	16.4	73.2	0.49965898	0	0
2018-08-27 20:06:58	2018	8	27	20	6	58	200	2	594	18.42	16.5	78.2	0.409034063	0	0
2018-08-27 20:21:59	2018	8	27	20	21	59	200	1	595	18.16	16.3	73.9	0.483518598	0	0
2018-08-27 20:21:59	2018	8	27	20	21	59	200	2	596	18.16	16.3	78.8	0.392743076	0	0
2018-08-27 20:37:01	2018	8	27	20	37	1	200	1	597	17.9	16.1	74.9	0.459100204	0	0
2018-08-27 20:37:01	2018	8	27	20	37	1	200	2	598	17.9	16.1	80	0.365816896	0	0
2018-08-27 20:52:02	2018	8	27	20	52	2	200	1	599	17.82	15.9	75.7	0.438826152	0	0
2018-08-27 20:52:03	2018	8	27	20	52	3	200	2	600	17.82	15.9	80.8	0.346726836	0	0
2018-08-27 21:07:04	2018	8	27	21	7	4	200	1	601	17.82	15.8	76	0.430646042	0	0
2018-08-27 21:07:04	2018	8	27	21	7	4	200	2	602	17.82	15.9	81.2	0.33950336	0	0
2018-08-27 21:22:05	2018	8	27	21	22	5	200	1	603	17.82	15.9	76.2	0.429796807	0	0
2018-08-27 21:22:06	2018	8	27	21	22	6	200	2	604	17.82	15.9	81.2	0.33950336	0	0
2018-08-27 21:37:07	2018	8	27	21	37	7	200	1	605	17.64	15.8	76.3	0.425262967	0	0
2018-08-27 21:37:08	2018	8	27	21	37	8	200	2	606	17.64	15.9	81.5	0.334085753	0	0
2018-08-27 21:52:09	2018	8	27	21	52	9	200	1	607	17.56	15.8	76.7	0.418085533	0	0
2018-08-27 21:52:09	2018	8	27	21	52	9	200	2	608	17.56	15.8	81.9	0.32477889	0	0
2018-08-27 22:07:10	2018	8	27	22	7	10	200	1	609	17.47	15.6	77.2	0.403909021	0	0
2018-08-27 22:07:11	2018	8	27	22	7	11	200	2	610	17.47	15.7	82.4	0.313792611	0	0
2018-08-27 22:22:12	2018	8	27	22	22	12	200	1	611	17.47	15.7	77.7	0.397589502	0	0
2018-08-27 22:22:13	2018	8	27	22	22	13	200	2	612	17.47	15.7	82.7	0.308443874	0	0
2018-08-27 22:37:14	2018	8	27	22	37	14	200	1	613	17.39	15.6	77.7	0.395051367	0	0
2018-08-27 22:37:14	2018	8	27	22	37	14	200	2	614	17.39	15.7	82.9	0.304878049	0	0
2018-08-27 22:52:15	2018	8	27	22	52	15	200	1	615	17.21	15.5	78.3	0.381966198	0	0
2018-08-27 22:52:16	2018	8	27	22	52	16	200	2	616	17.21	15.6	83.6	0.29053105	0	0
2018-08-27 23:07:17	2018	8	27	23	7	17	200	1	617	17.3	15.5	78.6	0.376685559	0	0
2018-08-27 23:07:18	2018	8	27	23	7	18	200	2	618	17.3	15.5	83.8	0.285154489	0	0
2018-08-27 23:22:19	2018	8	27	23	22	19	200	1	619	17.21	15.5	78.2	0.383726411	0	0
2018-08-27 23:22:19	2018	8	27	23	22	19	200	2	620	17.21	15.6	83.6	0.29053105	0	0
2018-08-27 23:37:20	2018	8	27	23	37	20	200	1	621	17.04	15.5	78.8	0.373165134	0	0
2018-08-27 23:37:21	2018	8	27	23	37	21	200	2	622	17.04	15.5	84.1	0.27987385	0	0
2018-08-27 23:52:22	2018	8	27	23	52	22	200	1	623	16.87	15.3	79.6	0.354504565	0	0
2018-08-27 23:52:22	2018	8	27	23	52	22	200	2	624	16.87	15.3	84.9	0.262402889	0	0
2018-08-28 00:07:24	2018	8	28	0	7	24	200	1	625	16.7	15.2	80.2	0.341874591	0	0
2018-08-28 00:07:24	2018	8	28	0	7	24	200	2	626	16.7	15.2	85.6	0.248636066	0	0
2018-08-28 00:22:25	2018	8	28	0	22	25	200	1	627	16.53	15	80.9	0.325573014	0	0
2018-08-28 00:22:26	2018	8	28	0	22	26	200	2	628	16.53	15	86.4	0.231821623	0	0
2018-08-28 00:37:27	2018	8	28	0	37	27	200	1	629	16.44	14.9	81.6	0.311627863	0	0
2018-08-28 00:37:27	2018	8	28	0	37	27	200	2	630	16.44	15	87.1	0.219889628	0	0
2018-08-28 00:52:29	2018	8	28	0	52	29	200	1	631	16.44	14.9	81.9	0.306546974	0	0
2018-08-28 00:52:29	2018	8	28	0	52	29	200	2	632	16.44	15	87.4	0.214775915	0	0
2018-08-28 01:07:30	2018	8	28	1	7	30	200	1	633	16.44	14.9	82.4	0.298078825	0	0
2018-08-28 01:07:31	2018	8	28	1	7	31	200	2	634	16.44	14.9	87.8	0.206622822	0	0
2018-08-28 01:22:32	2018	8	28	1	22	32	200	1	635	16.27	14.8	82.4	0.296164066	0	0
2018-08-28 01:22:32	2018	8	28	1	22	32	200	2	636	16.27	14.9	87.9	0.204929192	0	0
2018-08-28 01:37:34	2018	8	28	1	37	34	200	1	637	16.18	14.7	83.1	0.282556595	0	0
2018-08-28 01:37:34	2018	8	28	1	37	34	200	2	638	16.18	14.7	88.6	0.190600307	0	0
2018-08-28 01:52:35	2018	8	28	1	52	35	200	1	639	16.09	14.6	83.3	0.277416362	0	0
2018-08-28 01:52:36	2018	8	28	1	52	36	200	2	640	16.09	14.7	88.9	0.185584509	0	0
2018-08-28 02:07:37	2018	8	28	2	7	37	200	1	641	16.01	14.5	84.1	0.262426318	0	0
2018-08-28 02:07:37	2018	8	28	2	7	37	200	2	642	16.01	14.5	89.7	0.169999439	0	0
2018-08-28 02:22:38	2018	8	28	2	22	38	200	1	643	15.92	14.4	84.5	0.254175933	0	0
2018-08-28 02:22:39	2018	8	28	2	22	39	200	2	644	15.92	14.4	90.2	0.160704783	0	0
2018-08-28 02:37:40	2018	8	28	2	37	40	200	1	645	15.92	14.4	84.9	0.247616554	0	0
2018-08-28 02:37:40	2018	8	28	2	37	40	200	2	646	15.92	14.4	90.3	0.159064939	0	0
2018-08-28 02:52:42	2018	8	28	2	52	42	200	1	647	15.84	14.4	85.2	0.24269702	0	0
2018-08-28 02:52:42	2018	8	28	2	52	42	200	2	648	15.84	14.3	90.5	0.154780626	0	0
2018-08-28 03:07:43	2018	8	28	3	7	43	200	1	649	15.75	14.3	85.3	0.239502653	0	0
2018-08-28 03:07:44	2018	8	28	3	7	44	200	2	650	15.75	14.3	90.5	0.154780626	0	0
2018-08-28 03:22:45	2018	8	28	3	22	45	200	1	651	15.66	14.2	85.8	0.229863175	0	0
2018-08-28 03:22:45	2018	8	28	3	22	45	200	2	652	15.66	14.2	90.8	0.148925437	0	0
2018-08-28 03:37:47	2018	8	28	3	37	47	200	1	653	15.66	14.2	86.1	0.22500691	0	0
2018-08-28 03:37:47	2018	8	28	3	37	47	200	2	654	15.66	14.1	91	0.144746951	0	0
2018-08-28 03:52:48	2018	8	28	3	52	48	200	1	655	15.49	14	86.5	0.215716981	0	0
2018-08-28 03:52:49	2018	8	28	3	52	49	200	2	656	15.49	14	91.3	0.13901761	0	0
2018-08-28 04:07:50	2018	8	28	4	7	50	200	1	657	15.49	13.9	87.4	0.200033416	0	0
2018-08-28 04:07:50	2018	8	28	4	7	50	200	2	658	15.49	13.8	91.8	0.129337686	0	0
2018-08-28 04:22:51	2018	8	28	4	22	51	200	1	659	15.66	14	87.4	0.201335849	0	0
2018-08-28 04:22:52	2018	8	28	4	22	52	200	2	660	15.66	14	91.7	0.132625996	0	0
2018-08-28 04:37:53	2018	8	28	4	37	53	200	1	661	15.75	14.2	86.6	0.216913137	0	0
2018-08-28 04:37:54	2018	8	28	4	37	54	200	2	662	15.75	14.2	91.4	0.139212909	0	0
2018-08-28 04:52:55	2018	8	28	4	52	55	200	1	663	15.75	14.2	86.4	0.220150646	0	0
2018-08-28 04:52:55	2018	8	28	4	52	55	200	2	664	15.75	14.2	91.3	0.140831663	0	0
2018-08-28 05:07:56	2018	8	28	5	7	56	200	1	665	15.49	14.2	86.4	0.220150646	0	0
2018-08-28 05:07:57	2018	8	28	5	7	57	200	2	666	15.49	14.1	91.3	0.139922052	0	0
2018-08-28 05:22:58	2018	8	28	5	22	58	200	1	667	15.32	13.9	87	0.206383683	0	0
2018-08-28 05:22:58	2018	8	28	5	22	58	200	2	668	15.32	13.9	91.6	0.133355611	0	0
2018-08-28 05:38:00	2018	8	28	5	38	0	200	1	669	15.32	13.7	88.1	0.186481266	0	0
2018-08-28 05:38:00	2018	8	28	5	38	0	200	2	670	15.32	13.7	92	0.125365557	0	0
2018-08-28 05:53:01	2018	8	28	5	53	1	200	1	671	15.23	13.7	88.3	0.183347127	0	0
2018-08-28 05:53:02	2018	8	28	5	53	2	200	2	672	15.23	13.7	92.1	0.123798487	0	0
2018-08-28 06:08:03	2018	8	28	6	8	3	200	1	673	15.23	13.5	89.1	0.168601764	1	0.0185
2018-08-28 06:08:03	2018	8	28	6	8	3	200	2	674	15.23	13.5	92.6	0.114463583	1	0.0185
2018-08-28 06:23:05	2018	8	28	6	23	5	200	1	675	15.4	13.5	89.6	0.160867738	58	1.073
2018-08-28 06:23:05	2018	8	28	6	23	5	200	2	676	15.4	13.5	92.7	0.112916778	57	1.0545
2018-08-28 06:38:06	2018	8	28	6	38	6	200	1	677	15.58	13.6	89.5	0.163475375	260	4.81
2018-08-28 06:38:07	2018	8	28	6	38	7	200	2	678	15.58	13.7	92.6	0.11596314	252	4.662
2018-08-28 06:53:08	2018	8	28	6	53	8	200	1	679	15.92	13.7	89.2	0.169243502	547	10.1195
2018-08-28 06:53:08	2018	8	28	6	53	8	200	2	680	15.92	13.8	92.4	0.119873953	527	9.7495
2018-08-28 07:08:09	2018	8	28	7	8	9	200	1	681	16.44	13.8	89.1	0.171924485	861	15.9285
2018-08-28 07:08:10	2018	8	28	7	8	10	200	2	682	16.44	13.9	92.3	0.122242643	809	14.9665
2018-08-28 07:23:11	2018	8	28	7	23	11	200	1	683	17.56	14	88.7	0.180563103	2567	47.4895
2018-08-28 07:23:11	2018	8	28	7	23	11	200	2	684	17.56	14.2	92.1	0.127881625	2595	48.0075
2018-08-28 07:38:13	2018	8	28	7	38	13	200	1	685	19.88	14.7	86.8	0.220695092	3911	72.3535
2018-08-28 07:38:13	2018	8	28	7	38	13	200	2	686	19.88	15	90.8	0.15682051	4235	78.3475
2018-08-28 07:53:14	2018	8	28	7	53	14	200	1	687	21.26	15.8	81.9	0.32477889	1875	34.6875
2018-08-28 07:53:15	2018	8	28	7	53	15	200	2	688	21.26	16.1	86.5	0.246926405	3958	73.223
2018-08-28 08:08:16	2018	8	28	8	8	16	200	1	689	21	16.8	77.3	0.434118414	2678	49.543
2018-08-28 08:08:17	2018	8	28	8	8	17	200	2	690	21	16.8	83.5	0.315548627	1924	35.594
2018-08-28 08:23:18	2018	8	28	8	23	18	200	1	691	20.83	17	76.2	0.460965252	1848	34.188
2018-08-28 08:23:18	2018	8	28	8	23	18	200	2	692	20.83	17	82.3	0.342818696	1530	28.305
2018-08-28 08:38:20	2018	8	28	8	38	20	200	1	693	21	17.4	76.1	0.474767857	1506	27.861
2018-08-28 08:38:20	2018	8	28	8	38	20	200	2	694	21	17.5	81.7	0.365828238	1757	32.5045
2018-08-28 08:53:21	2018	8	28	8	53	21	200	1	695	21.69	18	72.3	0.571462546	1660	30.71
2018-08-28 08:53:22	2018	8	28	8	53	22	200	2	696	21.69	18.1	77.5	0.467111497	1557	28.8045
2018-08-28 09:08:23	2018	8	28	9	8	23	200	1	697	22.82	18.8	67.5	0.704973512	2616	48.396
2018-08-28 09:08:23	2018	8	28	9	8	23	200	2	698	22.82	18.9	72.6	0.598071699	1952	36.112
2018-08-28 09:23:25	2018	8	28	9	23	25	200	1	699	25	19.5	65.3	0.786263135	9835	181.9475
2018-08-28 09:23:25	2018	8	28	9	23	25	200	2	700	25	19.6	70.2	0.679443569	2993	55.3705
2018-08-28 09:38:26	2018	8	28	9	38	26	200	1	701	32.45	20.3	63.4	0.871467497	12038	222.703
2018-08-28 09:38:27	2018	8	28	9	38	27	200	2	702	32.45	20.7	68	0.780973954	8355	154.5675
2018-08-28 09:53:28	2018	8	28	9	53	28	200	1	703	37.98	22.1	59.1	1.087579125	13133	242.9605
2018-08-28 09:53:29	2018	8	28	9	53	29	200	2	704	37.98	22.8	61.3	1.073805751	9212	170.422
2018-08-28 10:08:30	2018	8	28	10	8	30	200	1	705	41.06	24.9	54.2	1.441876549	13972	258.482
2018-08-28 10:08:31	2018	8	28	10	8	31	200	2	706	41.06	26.4	53.4	1.603607383	9509	175.9165
2018-08-28 10:23:32	2018	8	28	10	23	32	200	1	707	42.39	26	45.1	1.845102085	14315	264.8275
2018-08-28 10:23:32	2018	8	28	10	23	32	200	2	708	42.39	27	45	1.960710515	6962	128.797
2018-08-28 10:38:34	2018	8	28	10	38	34	200	1	709	43.18	27	44.8	1.967840372	15125	279.8125
2018-08-28 10:38:34	2018	8	28	10	38	34	200	2	710	43.18	28.3	43.8	2.161654902	13340	246.79
2018-08-28 10:53:36	2018	8	28	10	53	36	200	1	711	44.8	28	43.5	2.135559093	15024	277.944
2018-08-28 10:53:36	2018	8	28	10	53	36	200	2	712	44.8	29.4	42.1	2.373576313	15139	280.0715
2018-08-28 11:08:38	2018	8	28	11	8	38	200	1	713	46.12	29.6	40.3	2.475748555	10618	196.433
2018-08-28 11:08:38	2018	8	28	11	8	38	200	2	714	46.12	31.2	38.8	2.781501031	15137	280.0345
2018-08-28 11:23:40	2018	8	28	11	23	40	200	1	715	46.85	29.7	38.3	2.573465651	14704	272.024
2018-08-28 11:23:40	2018	8	28	11	23	40	200	2	716	46.85	31.3	37.4	2.861368762	11807	218.4295
2018-08-28 11:38:42	2018	8	28	11	38	42	200	1	717	47.35	30.2	38.7	2.631304212	14448	267.288
2018-08-28 11:38:42	2018	8	28	11	38	42	200	2	718	47.35	31.8	37.1	2.957886026	15869	293.5765
2018-08-28 11:53:44	2018	8	28	11	53	44	200	1	719	46.85	30.5	40.8	2.585214933	14409	266.5665
2018-08-28 11:53:44	2018	8	28	11	53	44	200	2	720	46.85	32.5	38.6	3.003912068	15730	291.005
2018-08-28 12:08:46	2018	8	28	12	8	46	200	1	721	47.35	28.6	39.8	2.356223873	14215	262.9775
2018-08-28 12:08:46	2018	8	28	12	8	46	200	2	722	47.35	29.5	40	2.473891199	15602	288.637
2018-08-28 12:23:48	2018	8	28	12	23	48	200	1	723	48.36	30	36.8	2.681897902	11993	221.8705
2018-08-28 12:23:48	2018	8	28	12	23	48	200	2	724	48.36	31.4	35.5	2.96503001	14491	268.0835
2018-08-28 12:38:50	2018	8	28	12	38	50	200	1	725	49.26	31.7	36.5	2.969216567	12048	222.888
2018-08-28 12:38:50	2018	8	28	12	38	50	200	2	726	49.26	33.4	34.3	3.381070839	10880	201.28
2018-08-28 12:53:52	2018	8	28	12	53	52	200	1	727	49.92	32.5	32.7	3.292561599	14311	264.7535
2018-08-28 12:53:52	2018	8	28	12	53	52	200	2	728	49.92	34.1	30.8	3.703253325	14534	268.879
2018-08-28 13:08:54	2018	8	28	13	8	54	200	1	729	49.92	33.5	31.4	3.550138036	14374	265.919
2018-08-28 13:08:54	2018	8	28	13	8	54	200	2	730	49.92	35	30.2	3.926886753	14291	264.3835
2018-08-28 13:23:56	2018	8	28	13	23	56	200	1	731	49.92	33.2	32.6	3.429880803	13011	240.7035
2018-08-28 13:23:56	2018	8	28	13	23	56	200	2	732	49.92	34.6	31.6	3.763701549	13719	253.8015
2018-08-28 13:38:58	2018	8	28	13	38	58	200	1	733	49.52	32.7	32	3.364515084	13236	244.866
2018-08-28 13:38:58	2018	8	28	13	38	58	200	2	734	49.52	34.3	30.7	3.750149041	13013	240.7405
2018-08-28 13:54:00	2018	8	28	13	54	0	200	1	735	49.13	32.1	32.6	3.223797737	13737	254.1345
2018-08-28 13:54:00	2018	8	28	13	54	0	200	2	736	49.13	33.5	31	3.570838549	11345	209.8825
2018-08-28 14:09:02	2018	8	28	14	9	2	200	1	737	49.79	32.6	32.3	3.33085532	13137	243.0345
2018-08-28 14:09:02	2018	8	28	14	9	2	200	2	738	49.79	33.7	32	3.558681907	12126	224.331
2018-08-28 14:24:04	2018	8	28	14	24	4	200	1	739	50.05	34.3	29.7	3.804263746	11544	213.564
2018-08-28 14:24:04	2018	8	28	14	24	4	200	2	740	50.05	35.7	29.2	4.140172808	10985	203.2225
2018-08-28 14:39:06	2018	8	28	14	39	6	200	1	741	50.19	34.3	27.3	3.934139037	10890	201.465
2018-08-28 14:39:06	2018	8	28	14	39	6	200	2	742	50.19	35.7	26.9	4.274669947	9756	180.486
2018-08-28 14:54:08	2018	8	28	14	54	8	200	1	743	49.26	33.7	27.2	3.809882983	6354	117.549
2018-08-28 14:54:08	2018	8	28	14	54	8	200	2	744	49.26	35.4	26.6	4.221774238	10690	197.765
2018-08-28 15:09:10	2018	8	28	15	9	10	200	1	745	48.49	32.8	29.1	3.527804271	6849	126.7065
2018-08-28 15:09:10	2018	8	28	15	9	10	200	2	746	48.49	34.5	28.7	3.901537314	9250	171.125
2018-08-28 15:24:11	2018	8	28	15	24	11	200	1	747	48.49	32.6	29.5	3.468615954	6800	125.8
2018-08-28 15:24:12	2018	8	28	15	24	12	200	2	748	48.49	33.7	29.3	3.699982512	7130	131.905
2018-08-28 15:39:13	2018	8	28	15	39	13	200	1	749	48.49	34.3	27.7	3.912493155	6815	126.0775
2018-08-28 15:39:14	2018	8	28	15	39	14	200	2	750	48.49	35.5	27.1	4.216223538	8512	157.472
2018-08-28 15:54:15	2018	8	28	15	54	15	200	1	751	47.47	35.2	26.9	4.158309449	6249	115.6065
2018-08-28 15:54:16	2018	8	28	15	54	16	200	2	752	47.47	35.1	27.2	4.118399201	7091	131.1835
2018-08-28 16:09:17	2018	8	28	16	9	17	200	1	753	46	33.7	26.8	3.830816406	5974	110.519
2018-08-28 16:09:18	2018	8	28	16	9	18	200	2	754	46	34.3	27.1	3.944961978	4544	84.064
2018-08-28 16:24:19	2018	8	28	16	24	19	200	1	755	44.33	32.9	27.5	3.627765006	5519	102.1015
2018-08-28 16:24:20	2018	8	28	16	24	20	200	2	756	44.33	33.9	27.5	3.836810295	5035	93.1475
2018-08-28 16:39:21	2018	8	28	16	39	21	200	1	757	42.61	33.7	29.1	3.710449224	3402	62.937
2018-08-28 16:39:22	2018	8	28	16	39	22	200	2	758	42.61	34.8	28.9	3.955934656	3076	56.906
2018-08-28 16:54:23	2018	8	28	16	54	23	200	1	759	38.5	34.1	27.2	3.895908123	2761	51.0785
2018-08-28 16:54:24	2018	8	28	16	54	24	200	2	760	38.5	35	27.2	4.09566412	2461	45.5285
2018-08-28 17:09:25	2018	8	28	17	9	25	200	1	761	38.71	32.3	29.5	3.410405925	2984	55.204
2018-08-28 17:09:26	2018	8	28	17	9	26	200	2	762	38.71	33	29.6	3.542541206	2611	48.3035
2018-08-28 17:24:27	2018	8	28	17	24	27	200	1	763	38.6	32.3	29.7	3.400731015	2062	38.147
2018-08-28 17:24:27	2018	8	28	17	24	27	200	2	764	38.6	32.6	30.3	3.429255773	1846	34.151
2018-08-28 17:39:29	2018	8	28	17	39	29	200	1	765	36.75	32.5	29.8	3.434440182	844	15.614
2018-08-28 17:39:29	2018	8	28	17	39	29	200	2	766	36.75	33	30.2	3.512349094	844	15.614
2018-08-28 17:54:31	2018	8	28	17	54	31	200	1	767	34.18	32.1	33.4	3.185533075	241	4.4585
2018-08-28 17:54:31	2018	8	28	17	54	31	200	2	768	34.18	32.8	33.7	3.298919932	277	5.1245
2018-08-28 18:09:33	2018	8	28	18	9	33	200	1	769	30.86	30.4	32.1	2.948210145	90	1.665
2018-08-28 18:09:33	2018	8	28	18	9	33	200	2	770	30.86	31	32.6	3.028578649	135	2.4975
2018-08-28 18:24:34	2018	8	28	18	24	34	200	1	771	28.93	27.1	40.1	2.14796588	90	1.665
2018-08-28 18:24:35	2018	8	28	18	24	35	200	2	772	28.93	27.4	40.6	2.167828404	124	2.294
2018-08-28 18:39:36	2018	8	28	18	39	36	200	1	773	27.75	26.3	41.4	2.004687156	92	1.702
2018-08-28 18:39:37	2018	8	28	18	39	37	200	2	774	27.75	26.4	42.6	1.97525888	127	2.3495
2018-08-28 18:54:38	2018	8	28	18	54	38	200	1	775	26.77	25.6	43.2	1.864238671	92	1.702
2018-08-28 18:54:38	2018	8	28	18	54	38	200	2	776	26.77	25.6	44.5	1.821571236	128	2.368
2018-08-28 19:09:40	2018	8	28	19	9	40	200	1	777	25.97	24.8	44.8	1.72746609	94	1.739
2018-08-28 19:09:40	2018	8	28	19	9	40	200	2	778	25.97	24.6	46.7	1.648190897	130	2.405
2018-08-28 19:24:41	2018	8	28	19	24	41	200	1	779	25.18	24	46.6	1.592957158	94	1.739
2018-08-28 19:24:42	2018	8	28	19	24	42	200	2	780	25.18	23.9	48.4	1.53003988	130	2.405
2018-08-28 19:39:43	2018	8	28	19	39	43	200	1	781	24.65	23.2	49.4	1.438400136	94	1.739
2018-08-28 19:39:44	2018	8	28	19	39	44	200	2	782	24.65	23	51.9	1.350893273	130	2.405
2018-08-28 19:54:45	2018	8	28	19	54	45	200	1	783	24.39	22.8	50.9	1.362373705	95	1.7575
2018-08-28 19:54:45	2018	8	28	19	54	45	200	2	784	24.39	22.9	53	1.312031363	130	2.405
2018-08-28 20:09:47	2018	8	28	20	9	47	200	1	785	23.77	22.4	52.1	1.297190913	0	0
2018-08-28 20:09:47	2018	8	28	20	9	47	200	2	786	23.77	22.4	54.5	1.232195962	0	0
2018-08-28 20:24:48	2018	8	28	20	24	48	200	1	787	22.99	21.9	53.6	1.218872447	0	0
2018-08-28 20:24:49	2018	8	28	20	24	49	200	2	788	22.99	21.9	56.6	1.140066038	0	0
2018-08-28 20:39:50	2018	8	28	20	39	50	200	1	789	22.38	21.2	55.4	1.122460389	0	0
2018-08-28 20:39:51	2018	8	28	20	39	51	200	2	790	22.38	21.2	59.2	1.026824751	0	0
2018-08-28 20:54:52	2018	8	28	20	54	52	200	1	791	22.04	20.7	57.1	1.046993207	0	0
2018-08-28 20:54:52	2018	8	28	20	54	52	200	2	792	22.04	20.8	61.1	0.955234879	0	0
2018-08-28 21:09:54	2018	8	28	21	9	54	200	1	793	21.86	20.6	57.2	1.03813611	0	0
2018-08-28 21:09:54	2018	8	28	21	9	54	200	2	794	21.86	20.8	61.1	0.955234879	0	0
2018-08-28 21:24:55	2018	8	28	21	24	55	200	1	795	21.69	20.5	57.5	1.024522189	0	0
2018-08-28 21:24:56	2018	8	28	21	24	56	200	2	796	21.69	20.7	61.5	0.939609288	0	0
2018-08-28 21:39:57	2018	8	28	21	39	57	200	1	797	21.34	20.3	58.3	0.992901492	0	0
2018-08-28 21:39:58	2018	8	28	21	39	58	200	2	798	21.34	20.3	63	0.880991732	0	0
2018-08-28 21:54:59	2018	8	28	21	54	59	200	1	799	21	19.9	59.5	0.940753417	0	0
2018-08-28 21:54:59	2018	8	28	21	54	59	200	2	800	21	19.9	64.5	0.82461102	0	0
2018-08-28 22:10:01	2018	8	28	22	10	1	200	1	801	20.65	19.5	60.6	0.892759871	0	0
2018-08-28 22:10:01	2018	8	28	22	10	1	200	2	802	20.65	19.6	65.6	0.78432412	0	0
2018-08-28 22:25:02	2018	8	28	22	25	2	200	1	803	20.57	19.3	61.6	0.859342051	0	0
2018-08-28 22:25:03	2018	8	28	22	25	3	200	2	804	20.57	19.3	66.8	0.742972815	0	0
2018-08-28 22:40:04	2018	8	28	22	40	4	200	1	805	20.4	19.1	62.3	0.833228813	0	0
2018-08-28 22:40:04	2018	8	28	22	40	4	200	2	806	20.4	19.2	67.2	0.72946384	0	0
2018-08-28 22:55:06	2018	8	28	22	55	6	200	1	807	20.22	19	62.8	0.817065346	0	0
2018-08-28 22:55:06	2018	8	28	22	55	6	200	2	808	20.22	19.1	67.8	0.711670233	0	0
2018-08-28 23:10:07	2018	8	28	23	10	7	200	1	809	20.14	18.9	63.7	0.792335864	0	0
2018-08-28 23:10:08	2018	8	28	23	10	8	200	2	810	20.14	19	68.6	0.689673438	0	0
2018-08-28 23:25:09	2018	8	28	23	25	9	200	1	811	20.05	18.8	64.2	0.776555438	0	0
2018-08-28 23:25:09	2018	8	28	23	25	9	200	2	812	20.05	18.9	69.2	0.672284975	0	0
2018-08-28 23:40:11	2018	8	28	23	40	11	200	1	813	19.97	18.7	64.9	0.756625921	0	0
2018-08-28 23:40:11	2018	8	28	23	40	11	200	2	814	19.97	18.8	70	0.650744781	0	0
2018-08-28 23:55:12	2018	8	28	23	55	12	200	1	815	19.71	18.5	65.8	0.72805342	0	0
2018-08-28 23:55:13	2018	8	28	23	55	13	200	2	816	19.71	18.5	70.9	0.61948405	0	0
2018-08-29 00:10:14	2018	8	29	0	10	14	200	1	817	19.62	18.4	66.7	0.704465534	0	0
2018-08-29 00:10:15	2018	8	29	0	10	15	200	2	818	19.62	18.4	71.8	0.596574416	0	0
2018-08-29 00:25:16	2018	8	29	0	25	16	200	1	819	19.54	18.2	67.4	0.681057168	0	0
2018-08-29 00:25:16	2018	8	29	0	25	16	200	2	820	19.54	18.3	72.6	0.576026358	0	0
2018-08-29 00:40:17	2018	8	29	0	40	17	200	1	821	19.45	18.2	67.7	0.674789771	0	0
2018-08-29 00:40:18	2018	8	29	0	40	18	200	2	822	19.45	18.3	72.8	0.571821786	0	0
2018-08-29 00:55:19	2018	8	29	0	55	19	200	1	823	19.36	18.2	68.2	0.664344109	0	0
2018-08-29 00:55:20	2018	8	29	0	55	20	200	2	824	19.36	18.2	73.2	0.559887488	0	0
2018-08-29 01:10:21	2018	8	29	1	10	21	200	1	825	19.11	17.9	69.2	0.631431981	0	0
2018-08-29 01:10:21	2018	8	29	1	10	21	200	2	826	19.11	18	74.7	0.521949546	0	0
2018-08-29 01:25:23	2018	8	29	1	25	23	200	1	827	18.76	17.7	70.7	0.593161357	0	0
2018-08-29 01:25:23	2018	8	29	1	25	23	200	2	828	18.76	17.7	76.1	0.483841517	0	0
2018-08-29 01:40:24	2018	8	29	1	40	24	200	1	829	18.59	17.3	72.4	0.544813221	0	0
2018-08-29 01:40:25	2018	8	29	1	40	25	200	2	830	18.59	17.4	78.1	0.435038329	0	0
2018-08-29 01:55:26	2018	8	29	1	55	26	200	1	831	18.42	17.2	73.2	0.525685952	0	0
2018-08-29 01:55:26	2018	8	29	1	55	26	200	2	832	18.42	17.3	78.5	0.424401603	0	0
2018-08-29 02:10:28	2018	8	29	2	10	28	200	1	833	18.16	17.1	74	0.506775742	0	0
2018-08-29 02:10:28	2018	8	29	2	10	28	200	2	834	18.16	17.1	79.5	0.399573181	0	0
2018-08-29 02:25:29	2018	8	29	2	25	29	200	1	835	17.9	16.7	75	0.475077773	0	0
2018-08-29 02:25:30	2018	8	29	2	25	30	200	2	836	17.9	16.8	80.7	0.369096273	0	0
2018-08-29 02:40:31	2018	8	29	2	40	31	200	1	837	17.99	16.5	76.2	0.446560123	0	0
2018-08-29 02:40:31	2018	8	29	2	40	31	200	2	838	17.99	16.7	81.5	0.351557552	0	0
2018-08-29 02:55:33	2018	8	29	2	55	33	200	1	839	17.9	16.7	75.6	0.463675906	0	0
2018-08-29 02:55:33	2018	8	29	2	55	33	200	2	840	17.9	16.8	80.9	0.365271441	0	0
2018-08-29 03:10:34	2018	8	29	3	10	34	200	1	841	17.73	16.6	75.9	0.455073931	0	0
2018-08-29 03:10:35	2018	8	29	3	10	35	200	2	842	17.73	16.6	81.3	0.353107158	0	0
2018-08-29 03:25:36	2018	8	29	3	25	36	200	1	843	17.56	16.4	76.8	0.43254061	0	0
2018-08-29 03:25:36	2018	8	29	3	25	36	200	2	844	17.56	16.4	82.3	0.329998655	0	0
2018-08-29 03:40:38	2018	8	29	3	40	38	200	1	845	17.47	16.2	77.3	0.417859379	0	0
2018-08-29 03:40:38	2018	8	29	3	40	38	200	2	846	17.47	16.3	82.9	0.316788047	0	0
2018-08-29 03:55:39	2018	8	29	3	55	39	200	1	847	17.39	16.1	78.1	0.400569501	0	0
2018-08-29 03:55:40	2018	8	29	3	55	40	200	2	848	17.39	16.1	83.6	0.299969855	0	0
2018-08-29 04:10:41	2018	8	29	4	10	41	200	1	849	17.3	16	78.1	0.39802027	0	0
2018-08-29 04:10:41	2018	8	29	4	10	41	200	2	850	17.3	16.1	83.6	0.299969855	0	0
2018-08-29 04:25:43	2018	8	29	4	25	43	200	1	851	17.21	16	78.2	0.396202826	0	0
2018-08-29 04:25:43	2018	8	29	4	25	43	200	2	852	17.21	16.1	83.9	0.294482601	0	0
2018-08-29 04:40:44	2018	8	29	4	40	44	200	1	853	17.13	15.9	78.7	0.384650084	0	0
2018-08-29 04:40:45	2018	8	29	4	40	45	200	2	854	17.13	16	84.2	0.287156177	0	0
2018-08-29 04:55:46	2018	8	29	4	55	46	200	1	855	17.04	15.9	78.6	0.386455953	0	0
2018-08-29 04:55:46	2018	8	29	4	55	46	200	2	856	17.04	15.9	84.1	0.287133161	0	0
2018-08-29 05:10:48	2018	8	29	5	10	48	200	1	857	16.96	15.7	78.5	0.383326202	0	0
2018-08-29 05:10:48	2018	8	29	5	10	48	200	2	858	16.96	15.8	84.2	0.283508645	0	0
2018-08-29 05:25:49	2018	8	29	5	25	49	200	1	859	16.87	15.7	78.9	0.376194551	0	0
2018-08-29 05:25:50	2018	8	29	5	25	50	200	2	860	16.87	15.6	84.6	0.272815743	0	0
2018-08-29 05:40:51	2018	8	29	5	40	51	200	1	861	16.78	15.7	78.7	0.379760376	0	0
2018-08-29 05:40:51	2018	8	29	5	40	51	200	2	862	16.78	15.7	84.3	0.279917273	0	0
2018-08-29 05:55:53	2018	8	29	5	55	53	200	1	863	16.7	15.5	78.8	0.373165134	0	0
2018-08-29 05:55:53	2018	8	29	5	55	53	200	2	864	16.7	15.5	84.6	0.271072786	0	0
2018-08-29 06:10:54	2018	8	29	6	10	54	200	1	865	16.61	15.4	79.1	0.365532338	9	0.1665
2018-08-29 06:10:55	2018	8	29	6	10	55	200	2	866	16.61	15.4	84.9	0.264092742	8	0.148
2018-08-29 06:25:56	2018	8	29	6	25	56	200	1	867	16.53	15.3	79.8	0.35102903	133	2.4605
2018-08-29 06:25:56	2018	8	29	6	25	56	200	2	868	16.53	15.3	85.5	0.251976284	130	2.405
2018-08-29 06:40:58	2018	8	29	6	40	58	200	1	869	16.7	15.3	79.7	0.352766797	385	7.1225
2018-08-29 06:40:58	2018	8	29	6	40	58	200	2	870	16.7	15.4	85.3	0.257096908	375	6.9375
2018-08-29 06:55:59	2018	8	29	6	55	59	200	1	871	16.96	15.4	79.4	0.360285462	605	11.1925
2018-08-29 06:56:00	2018	8	29	6	56	0	200	2	872	16.96	15.4	85.1	0.260594825	583	10.7855
2018-08-29 07:11:01	2018	8	29	7	11	1	200	1	873	17.39	15.4	79.5	0.358536504	860	15.91
2018-08-29 07:11:01	2018	8	29	7	11	1	200	2	874	17.39	15.5	85.3	0.258751295	794	14.689
2018-08-29 07:26:03	2018	8	29	7	26	3	200	1	875	18.85	15.6	80.1	0.352534628	3490	64.565
2018-08-29 07:26:03	2018	8	29	7	26	3	200	2	876	18.85	15.6	85.7	0.253328904	2890	53.465
2018-08-29 07:41:04	2018	8	29	7	41	4	200	1	877	21.69	15.9	80	0.361173787	4273	79.0505
2018-08-29 07:41:05	2018	8	29	7	41	5	200	2	878	21.69	16.1	85.2	0.270704503	4614	85.359
2018-08-29 07:56:06	2018	8	29	7	56	6	200	1	879	23.16	17.4	76.3	0.470794904	2004	37.074
2018-08-29 07:56:06	2018	8	29	7	56	6	200	2	880	23.16	17.4	81.9	0.359552227	3279	60.6615
2018-08-29 08:11:08	2018	8	29	8	11	8	200	1	881	22.82	19.4	68.1	0.718337204	1430	26.455
2018-08-29 08:11:08	2018	8	29	8	11	8	200	2	882	22.82	19.1	74.8	0.556959313	1505	27.8425
2018-08-29 08:26:09	2018	8	29	8	26	9	200	1	883	22.64	19.7	64.8	0.807562995	1390	25.715
2018-08-29 08:26:10	2018	8	29	8	26	10	200	2	884	22.64	19.3	72.3	0.619889969	1664	30.784
2018-08-29 08:41:11	2018	8	29	8	41	11	200	1	885	22.64	19.7	66.2	0.775444012	1375	25.4375
2018-08-29 08:41:12	2018	8	29	8	41	12	200	2	886	22.64	19.3	73.8	0.58632192	1291	23.8835
2018-08-29 08:56:13	2018	8	29	8	56	13	200	1	887	23.34	19.7	66.2	0.775444012	1544	28.564
2018-08-29 08:56:13	2018	8	29	8	56	13	200	2	888	23.34	19.3	73	0.60422488	1383	25.5855
2018-08-29 09:11:15	2018	8	29	9	11	15	200	1	889	24.56	20.1	65.4	0.813721257	2693	49.8205
2018-08-29 09:11:15	2018	8	29	9	11	15	200	2	890	24.56	19.8	72.6	0.632526696	1985	36.7225
2018-08-29 09:26:16	2018	8	29	9	26	16	200	1	891	28.29	21	64.6	0.880046672	11705	216.5425
2018-08-29 09:26:17	2018	8	29	9	26	17	200	2	892	28.29	21.2	69.8	0.760051654	3024	55.944
2018-08-29 09:41:18	2018	8	29	9	41	18	200	1	893	35.85	22.9	59	1.144537997	11685	216.1725
2018-08-29 09:41:19	2018	8	29	9	41	19	200	2	894	35.85	23.7	61.5	1.127945934	8627	159.5995
2018-08-29 09:56:20	2018	8	29	9	56	20	200	1	895	40.3	25	53.3	1.479005126	13624	252.044
2018-08-29 09:56:21	2018	8	29	9	56	21	200	2	896	40.3	26.1	53.2	1.582205207	9303	172.1055
2018-08-29 10:11:22	2018	8	29	10	11	22	200	1	897	43.18	27	48.1	1.850197741	12962	239.797
2018-08-29 10:11:22	2018	8	29	10	11	22	200	2	898	43.18	28.3	47.2	2.030878626	9540	176.49
2018-08-29 10:26:24	2018	8	29	10	26	24	200	1	899	44.68	28.9	44.6	2.206393702	14900	275.65
2018-08-29 10:26:24	2018	8	29	10	26	24	200	2	900	44.68	30.2	43.8	2.412386569	6974	129.019
2018-08-29 10:41:26	2018	8	29	10	41	26	200	1	901	44.68	29.6	37.8	2.579423118	15381	284.5485
2018-08-29 10:41:26	2018	8	29	10	41	26	200	2	902	44.68	30.6	37.2	2.758157416	14582	269.767
2018-08-29 10:56:28	2018	8	29	10	56	28	200	1	903	46	29.4	38.6	2.517056746	13574	251.119
2018-08-29 10:56:28	2018	8	29	10	56	28	200	2	904	46	30.6	38	2.723021653	13313	246.2905
2018-08-29 11:11:30	2018	8	29	11	11	30	200	1	905	46.73	30.6	38.1	2.718629682	14856	274.836
2018-08-29 11:11:30	2018	8	29	11	11	30	200	2	906	46.73	32.1	36.6	3.032474429	16135	298.4975
2018-08-29 11:26:32	2018	8	29	11	26	32	200	1	907	47.85	30.5	31.8	2.978237473	14783	273.4855
2018-08-29 11:26:32	2018	8	29	11	26	32	200	2	908	47.85	32.2	30.9	3.323849638	15399	284.8815
2018-08-29 11:41:34	2018	8	29	11	41	34	200	1	909	48.36	31.3	34.5	2.993924184	13797	255.2445
2018-08-29 11:41:34	2018	8	29	11	41	34	200	2	910	48.36	33.2	32.9	3.414614271	16781	310.4485
2018-08-29 11:56:36	2018	8	29	11	56	36	200	1	911	47.85	30.1	34.3	2.804039734	14907	275.7795
2018-08-29 11:56:36	2018	8	29	11	56	36	200	2	912	47.85	31.7	32.5	3.156253831	15654	289.599
2018-08-29 12:11:38	2018	8	29	12	11	38	200	1	913	47.47	29.9	33.5	2.805765267	14438	267.103
2018-08-29 12:11:38	2018	8	29	12	11	38	200	2	914	47.47	30.8	32.6	2.994213258	15624	289.044
2018-08-29 12:26:40	2018	8	29	12	26	40	200	1	915	48.87	29.9	34	2.784669287	13126	242.831
2018-08-29 12:26:40	2018	8	29	12	26	40	200	2	916	48.87	31.5	33	3.097506659	14464	267.584
2018-08-29 12:41:42	2018	8	29	12	41	42	200	1	917	49.39	31.7	31.1	3.221716874	10739	198.6715
2018-08-29 12:41:42	2018	8	29	12	41	42	200	2	918	49.39	33.3	29.6	3.602695546	10946	202.501
2018-08-29 12:56:44	2018	8	29	12	56	44	200	1	919	49.92	32	29.2	3.367316325	13423	248.3255
2018-08-29 12:56:44	2018	8	29	12	56	44	200	2	920	49.92	33.5	28.6	3.695041629	14015	259.2775
2018-08-29 13:11:46	2018	8	29	13	11	46	200	1	921	49.52	33.3	29.1	3.628282872	13178	243.793
2018-08-29 13:11:46	2018	8	29	13	11	46	200	2	922	49.52	34.9	27.9	4.03387437	14581	269.7485
2018-08-29 13:26:48	2018	8	29	13	26	48	200	1	923	49.52	31.9	29.5	3.334116284	13531	250.3235
2018-08-29 13:26:48	2018	8	29	13	26	48	200	2	924	49.52	33.3	28.4	3.664105129	13941	257.9085
2018-08-29 13:41:50	2018	8	29	13	41	50	200	1	925	49.26	32.1	29.1	3.391205631	13213	244.4405
2018-08-29 13:41:50	2018	8	29	13	41	50	200	2	926	49.26	33.7	28.1	3.762782781	13237	244.8845
2018-08-29 13:56:52	2018	8	29	13	56	52	200	1	927	49.66	31.5	30.1	3.231577843	13435	248.5475
2018-08-29 13:56:52	2018	8	29	13	56	52	200	2	928	49.66	33.4	28.4	3.684698205	12190	225.515
2018-08-29 14:11:54	2018	8	29	14	11	54	200	1	929	48.1	33.5	28	3.726092399	12581	232.7485
2018-08-29 14:11:54	2018	8	29	14	11	54	200	2	930	48.1	35.2	27	4.152620927	12255	226.7175
2018-08-29 14:26:55	2018	8	29	14	26	55	200	1	931	48.87	31.4	29.8	3.227055918	11510	212.935
2018-08-29 14:26:56	2018	8	29	14	26	56	200	2	932	48.87	33.1	28.8	3.602977703	8775	162.3375
2018-08-29 14:41:57	2018	8	29	14	41	57	200	1	933	49.39	33.1	27.1	3.689003856	9988	184.778
2018-08-29 14:41:58	2018	8	29	14	41	58	200	2	934	49.39	35	26.1	4.157549155	11308	209.198
2018-08-29 14:56:59	2018	8	29	14	56	59	200	1	935	49.79	33.3	26.6	3.756219504	5876	108.706
2018-08-29 14:57:00	2018	8	29	14	57	0	200	2	936	49.79	35.1	24.9	4.248513462	10550	195.175
2018-08-29 15:12:01	2018	8	29	15	12	1	200	1	937	49.13	34	25.3	3.975358562	6491	120.0835
2018-08-29 15:12:02	2018	8	29	15	12	2	200	2	938	49.13	36.2	24.5	4.53810669	8991	166.3335
2018-08-29 15:27:03	2018	8	29	15	27	3	200	1	939	48.49	33.5	26.1	3.824419838	6596	122.026
2018-08-29 15:27:04	2018	8	29	15	27	4	200	2	940	48.49	35.6	24.8	4.373300924	7089	131.1465
2018-08-29 15:42:05	2018	8	29	15	42	5	200	1	941	48.1	34.1	25.7	3.976180955	6410	118.585
2018-08-29 15:42:06	2018	8	29	15	42	6	200	2	942	48.1	35.3	25	4.290039776	8097	149.7945
2018-08-29 15:57:07	2018	8	29	15	57	7	200	1	943	47.47	34.9	24.1	4.246478012	5943	109.9455
2018-08-29 15:57:08	2018	8	29	15	57	8	200	2	944	47.47	35.3	24.6	4.312919988	5901	109.1685
2018-08-29 16:12:09	2018	8	29	16	12	9	200	1	945	46.12	35.3	23.6	4.370120518	5620	103.97
2018-08-29 16:12:10	2018	8	29	16	12	10	200	2	946	46.12	35.5	24.4	4.372379965	4395	81.3075
2018-08-29 16:27:11	2018	8	29	16	27	11	200	1	947	44.45	35.3	23	4.404440836	5464	101.084
2018-08-29 16:27:12	2018	8	29	16	27	12	200	2	948	44.45	36.1	23.2	4.590964247	4856	89.836
2018-08-29 16:42:13	2018	8	29	16	42	13	200	1	949	43.06	34.8	23.6	4.250821487	4775	88.3375
2018-08-29 16:42:14	2018	8	29	16	42	14	200	2	950	43.06	35.6	23.8	4.431456522	4085	75.5725
2018-08-29 16:57:15	2018	8	29	16	57	15	200	1	951	41.72	35	24.1	4.2700674	3919	72.5015
2018-08-29 16:57:16	2018	8	29	16	57	16	200	2	952	41.72	36.1	24	4.543141703	3319	61.4015
2018-08-29 17:12:17	2018	8	29	17	12	17	200	1	953	40.73	35	24.4	4.253189663	2945	54.4825
2018-08-29 17:12:17	2018	8	29	17	12	17	200	2	954	40.73	35.8	24.4	4.44527841	2482	45.917
2018-08-29 17:27:19	2018	8	29	17	27	19	200	1	955	38.71	34.3	25	4.058602858	1790	33.115
2018-08-29 17:27:19	2018	8	29	17	27	19	200	2	956	38.71	34.9	25.4	4.173745187	1547	28.6195
2018-08-29 17:42:21	2018	8	29	17	42	21	200	1	957	35.65	33.3	26.9	3.740867108	753	13.9305
2018-08-29 17:42:21	2018	8	29	17	42	21	200	2	958	35.65	33.7	27.3	3.804649627	705	13.0425
2018-08-29 17:57:23	2018	8	29	17	57	23	200	1	959	32.83	32.4	29	3.454038278	196	3.626
2018-08-29 17:57:23	2018	8	29	17	57	23	200	2	960	32.83	33	29.4	3.552605244	229	4.2365
2018-08-29 18:12:24	2018	8	29	18	12	24	200	1	961	29.93	31.1	31.4	3.100119298	97	1.7945
2018-08-29 18:12:25	2018	8	29	18	12	25	200	2	962	29.93	31.7	31.8	3.188985353	132	2.442
2018-08-29 18:27:26	2018	8	29	18	27	26	200	1	963	28.38	29.3	33.1	2.726742896	90	1.665
2018-08-29 18:27:27	2018	8	29	18	27	27	200	2	964	28.38	29.8	33.4	2.793872625	124	2.294
2018-08-29 18:42:28	2018	8	29	18	42	28	200	1	965	27.75	27.7	35.5	2.39562599	91	1.6835
2018-08-29 18:42:28	2018	8	29	18	42	28	200	2	966	27.75	28	36.2	2.411480888	126	2.331
2018-08-29 18:57:30	2018	8	29	18	57	30	200	1	967	27.39	26.7	34.5	2.294200421	91	1.6835
2018-08-29 18:57:30	2018	8	29	18	57	30	200	2	968	27.39	26.8	35.3	2.279553665	127	2.3495
2018-08-29 19:12:32	2018	8	29	19	12	32	200	1	969	27.04	25.9	35.6	2.151607732	92	1.702
2018-08-29 19:12:32	2018	8	29	19	12	32	200	2	970	27.04	26.1	36.4	2.150176307	128	2.368
2018-08-29 19:27:33	2018	8	29	19	27	33	200	1	971	26.5	25.1	38.5	1.959368697	92	1.702
2018-08-29 19:27:34	2018	8	29	19	27	34	200	2	972	26.5	25.3	39.2	1.960267316	128	2.368
2018-08-29 19:42:35	2018	8	29	19	42	35	200	1	973	25.97	24.5	41.6	1.795126843	93	1.7205
2018-08-29 19:42:36	2018	8	29	19	42	36	200	2	974	25.97	24.5	43	1.752092981	130	2.405
2018-08-29 19:57:37	2018	8	29	19	57	37	200	1	975	25.53	23.9	43.9	1.663473591	93	1.7205
2018-08-29 19:57:37	2018	8	29	19	57	37	200	2	976	25.53	23.9	45.6	1.6130653	130	2.405
2018-08-29 20:12:39	2018	8	29	20	12	39	200	1	977	24.74	23.3	46.9	1.518613848	0	0
2018-08-29 20:12:39	2018	8	29	20	12	39	200	2	978	24.74	23.2	48.8	1.455456264	0	0
2018-08-29 20:27:40	2018	8	29	20	27	40	200	1	979	23.77	22.7	49	1.406537588	0	0
2018-08-29 20:27:41	2018	8	29	20	27	41	200	2	980	23.77	22.5	51.4	1.324171541	0	0
2018-08-29 20:42:42	2018	8	29	20	42	42	200	1	981	23.08	22	51.8	1.273904767	0	0
2018-08-29 20:42:43	2018	8	29	20	42	43	200	2	982	23.08	21.8	54.9	1.177511505	0	0
2018-08-29 20:57:44	2018	8	29	20	57	44	200	1	983	22.56	21.3	53.7	1.172413922	0	0
2018-08-29 20:57:44	2018	8	29	20	57	44	200	2	984	22.56	21.4	57.1	1.092997197	0	0
2018-08-29 21:12:46	2018	8	29	21	12	46	200	1	985	22.12	21	54.7	1.126161419	0	0
2018-08-29 21:12:46	2018	8	29	21	12	46	200	2	986	22.12	21.1	57.9	1.053058305	0	0
2018-08-29 21:27:47	2018	8	29	21	27	47	200	1	987	21.78	20.7	55.7	1.081160817	0	0
2018-08-29 21:27:48	2018	8	29	21	27	48	200	2	988	21.78	20.8	59.1	1.004347212	0	0
2018-08-29 21:42:49	2018	8	29	21	42	49	200	1	989	21.52	20.4	57	1.030198124	0	0
2018-08-29 21:42:50	2018	8	29	21	42	50	200	2	990	21.52	20.5	60.6	0.949792335	0	0
2018-08-29 21:57:51	2018	8	29	21	57	51	200	1	991	21.26	20.2	57.5	1.00571469	0	0
2018-08-29 21:57:51	2018	8	29	21	57	51	200	2	992	21.26	20.2	61.4	0.913425577	0	0
2018-08-29 22:12:53	2018	8	29	22	12	53	200	1	993	21.09	19.9	57.7	0.98256468	0	0
2018-08-29 22:12:53	2018	8	29	22	12	53	200	2	994	21.09	20.1	61.9	0.8960341	0	0
2018-08-29 22:27:54	2018	8	29	22	27	54	200	1	995	20.83	19.8	57.8	0.974183451	0	0
2018-08-29 22:27:55	2018	8	29	22	27	55	200	2	996	20.83	19.9	61.9	0.885005067	0	0
2018-08-29 22:42:56	2018	8	29	22	42	56	200	1	997	20.65	19.5	57.9	0.953938847	0	0
2018-08-29 22:42:56	2018	8	29	22	42	56	200	2	998	20.65	19.6	62.1	0.864124539	0	0
2018-08-29 22:57:58	2018	8	29	22	57	58	200	1	999	20.57	19.4	58	0.945773122	0	0
2018-08-29 22:57:58	2018	8	29	22	57	58	200	2	1000	20.57	19.5	61.8	0.865569215	0	0
2018-08-29 23:12:59	2018	8	29	23	12	59	200	1	1001	20.57	19.4	57.1	0.966039689	0	0
2018-08-29 23:13:00	2018	8	29	23	13	0	200	2	1002	20.57	19.5	61.4	0.874632767	0	0
2018-08-29 23:28:01	2018	8	29	23	28	1	200	1	1003	20.57	19.5	56.1	0.994724831	0	0
2018-08-29 23:28:01	2018	8	29	23	28	1	200	2	1004	20.57	19.6	59.4	0.925684862	0	0
2018-08-29 23:43:03	2018	8	29	23	43	3	200	1	1005	20.65	19.5	55.4	1.010586047	0	0
2018-08-29 23:43:03	2018	8	29	23	43	3	200	2	1006	20.65	19.7	58.5	0.952098418	0	0
2018-08-29 23:58:04	2018	8	29	23	58	4	200	1	1007	20.65	19.8	54.5	1.050363674	0	0
2018-08-29 23:58:05	2018	8	29	23	58	5	200	2	1008	20.65	19.8	57.5	0.981108926	0	0
2018-08-30 00:13:06	2018	8	30	0	13	6	200	1	1009	20.57	19.8	54.2	1.057289149	0	0
2018-08-30 00:13:07	2018	8	30	0	13	7	200	2	1010	20.57	19.8	57.4	0.983417418	0	0
2018-08-30 00:28:08	2018	8	30	0	28	8	200	1	1011	20.4	19.8	54	1.061906132	0	0
2018-08-30 00:28:08	2018	8	30	0	28	8	200	2	1012	20.4	19.7	57.3	0.979628974	0	0
2018-08-30 00:43:10	2018	8	30	0	43	10	200	1	1013	20.31	19.6	54.1	1.046525497	0	0
2018-08-30 00:43:10	2018	8	30	0	43	10	200	2	1014	20.31	19.6	57.4	0.971285102	0	0
2018-08-30 00:58:11	2018	8	30	0	58	11	200	1	1015	20.22	19.5	54.2	1.037776703	0	0
2018-08-30 00:58:12	2018	8	30	0	58	12	200	2	1016	20.22	19.4	57.6	0.954780485	0	0
2018-08-30 01:13:13	2018	8	30	1	13	13	200	1	1017	20.14	19.3	54.8	1.011517206	0	0
2018-08-30 01:13:13	2018	8	30	1	13	13	200	2	1018	20.14	19.2	58.6	0.9207257	0	0
2018-08-30 01:28:15	2018	8	30	1	28	15	200	1	1019	20.22	19.3	55.1	1.004803596	0	0
2018-08-30 01:28:15	2018	8	30	1	28	15	200	2	1020	20.22	19.2	59	0.9118298	0	0
2018-08-30 01:43:16	2018	8	30	1	43	16	200	1	1021	20.05	19.3	54.9	1.009279336	0	0
2018-08-30 01:43:17	2018	8	30	1	43	17	200	2	1022	20.05	19.3	58.4	0.930953889	0	0
2018-08-30 01:58:18	2018	8	30	1	58	18	200	1	1023	19.62	19.1	57.1	0.948156926	0	0
2018-08-30 01:58:18	2018	8	30	1	58	18	200	2	1024	19.62	18.9	61.1	0.849087193	0	0
2018-08-30 02:13:20	2018	8	30	2	13	20	200	1	1025	19.36	18.5	57.9	0.896229502	0	0
2018-08-30 02:13:20	2018	8	30	2	13	20	200	2	1026	19.36	18.2	63.9	0.754176803	0	0
2018-08-30 02:28:21	2018	8	30	2	28	21	200	1	1027	18.76	18.1	59.8	0.834572542	0	0
2018-08-30 02:28:22	2018	8	30	2	28	22	200	2	1028	18.76	17.8	65.7	0.698772364	0	0
2018-08-30 02:43:23	2018	8	30	2	43	23	200	1	1029	18.25	17.6	63.9	0.726229597	0	0
2018-08-30 02:43:24	2018	8	30	2	43	24	200	2	1030	18.25	17.3	71	0.572448674	0	0
2018-08-30 02:58:25	2018	8	30	2	58	25	200	1	1031	18.07	17	65.7	0.664332274	0	0
2018-08-30 02:58:25	2018	8	30	2	58	25	200	2	1032	18.07	16.7	72.8	0.516884617	0	0
2018-08-30 03:13:26	2018	8	30	3	13	26	200	1	1033	18.07	16.5	67.7	0.606045882	0	0
2018-08-30 03:13:27	2018	8	30	3	13	27	200	2	1034	18.07	16.4	74.2	0.481014989	0	0
2018-08-30 03:28:28	2018	8	30	3	28	28	200	1	1035	17.9	16.3	68.8	0.577999243	0	0
2018-08-30 03:28:29	2018	8	30	3	28	29	200	2	1036	17.9	16.1	75.5	0.448125697	0	0
2018-08-30 03:43:30	2018	8	30	3	43	30	200	1	1037	17.82	16	69.4	0.556137912	0	0
2018-08-30 03:43:30	2018	8	30	3	43	30	200	2	1038	17.82	15.9	75.2	0.447855496	0	0
2018-08-30 03:58:31	2018	8	30	3	58	31	200	1	1039	17.73	15.9	70.5	0.532731337	0	0
2018-08-30 03:58:32	2018	8	30	3	58	32	200	2	1040	17.73	15.8	76.6	0.419879891	0	0
2018-08-30 04:13:33	2018	8	30	4	13	33	200	1	1041	17.56	15.8	71.8	0.5060091	0	0
2018-08-30 04:13:34	2018	8	30	4	13	34	200	2	1042	17.56	15.7	78.2	0.388674939	0	0
2018-08-30 04:28:35	2018	8	30	4	28	35	200	1	1043	17.39	15.7	73.2	0.477820567	0	0
2018-08-30 04:28:35	2018	8	30	4	28	35	200	2	1044	17.39	15.6	79.6	0.361392282	0	0
2018-08-30 04:43:37	2018	8	30	4	43	37	200	1	1045	17.04	15.5	74.9	0.441813436	0	0
2018-08-30 04:43:37	2018	8	30	4	43	37	200	2	1046	17.04	15.4	81.7	0.320059416	0	0
2018-08-30 04:58:38	2018	8	30	4	58	38	200	1	1047	16.7	15.3	77.3	0.394473217	0	0
2018-08-30 04:58:39	2018	8	30	4	58	39	200	2	1048	16.7	15.1	84.3	0.269345099	0	0
2018-08-30 05:13:40	2018	8	30	5	13	40	200	1	1049	16.61	15	79.3	0.352846147	0	0
2018-08-30 05:13:40	2018	8	30	5	13	40	200	2	1050	16.61	14.8	87.1	0.217074798	0	0
2018-08-30 05:28:41	2018	8	30	5	28	41	200	1	1051	16.44	14.8	80.5	0.328136323	0	0
2018-08-30 05:28:42	2018	8	30	5	28	42	200	2	1052	16.44	14.7	87.6	0.207319632	0	0
2018-08-30 05:43:43	2018	8	30	5	43	43	200	1	1053	16.27	14.6	80.8	0.318945757	0	0
2018-08-30 05:43:44	2018	8	30	5	43	44	200	2	1054	16.27	14.5	87.8	0.201358559	0	0
2018-08-30 05:58:45	2018	8	30	5	58	45	200	1	1055	16.18	14.4	82.3	0.290252517	0	0
2018-08-30 05:58:45	2018	8	30	5	58	45	200	2	1056	16.18	14.4	89.5	0.172183696	0	0
2018-08-30 06:13:46	2018	8	30	6	13	46	200	1	1057	16.53	14.3	83.4	0.270458778	23	0.4255
2018-08-30 06:13:47	2018	8	30	6	13	47	200	2	1058	16.53	14.2	89.8	0.165112985	23	0.4255
2018-08-30 06:28:48	2018	8	30	6	28	48	200	1	1059	16.78	14.7	80.7	0.322682976	189	3.4965
2018-08-30 06:28:49	2018	8	30	6	28	49	200	2	1060	16.78	14.2	89.4	0.171588004	185	3.4225
2018-08-30 06:43:50	2018	8	30	6	43	50	200	1	1061	16.87	14.8	80.2	0.333184574	429	7.9365
2018-08-30 06:43:50	2018	8	30	6	43	50	200	2	1062	16.87	14.3	89.2	0.175961133	416	7.696
2018-08-30 06:58:51	2018	8	30	6	58	51	200	1	1063	17.3	14.8	80.6	0.326453573	625	11.5625
2018-08-30 06:58:52	2018	8	30	6	58	52	200	2	1064	17.3	14.4	89.3	0.175463386	600	11.1
2018-08-30 07:13:53	2018	8	30	7	13	53	200	1	1065	17.99	15.1	79.6	0.349977071	1067	19.7395
2018-08-30 07:13:54	2018	8	30	7	13	54	200	2	1066	17.99	14.6	88	0.199341098	950	17.575
2018-08-30 07:28:55	2018	8	30	7	28	55	200	1	1067	19.97	15.6	78.4	0.382650652	3804	70.374
2018-08-30 07:28:55	2018	8	30	7	28	55	200	2	1068	19.97	15.4	85.6	0.251850032	3771	69.7635
2018-08-30 07:43:56	2018	8	30	7	43	56	200	1	1069	22.9	16.2	79.1	0.384725155	4390	81.215
2018-08-30 07:43:57	2018	8	30	7	43	57	200	2	1070	22.9	16	86.7	0.241720073	4830	89.355
2018-08-30 07:58:58	2018	8	30	7	58	58	200	1	1071	24.04	18.1	73.5	0.550153541	1916	35.446
2018-08-30 07:58:59	2018	8	30	7	58	59	200	2	1072	24.04	17.9	80.5	0.399770247	1899	35.1315
2018-08-30 08:14:00	2018	8	30	8	14	0	200	1	1073	23.95	20	62.3	0.881155492	1345	24.8825
2018-08-30 08:14:00	2018	8	30	8	14	0	200	2	1074	23.95	19.6	70	0.684003593	1848	34.188
2018-08-30 08:29:02	2018	8	30	8	29	2	200	1	1075	23.86	20.9	59.6	0.998191556	1300	24.05
2018-08-30 08:29:02	2018	8	30	8	29	2	200	2	1076	23.86	20.4	67.3	0.783429736	2268	41.958
2018-08-30 08:44:03	2018	8	30	8	44	3	200	1	1077	24.21	21.1	57.4	1.065564935	1342	24.827
2018-08-30 08:44:04	2018	8	30	8	44	4	200	2	1078	24.21	20.9	63.1	0.911714564	1244	23.014
2018-08-30 08:59:05	2018	8	30	8	59	5	200	1	1079	25	21.6	56.7	1.116778721	1569	29.0265
2018-08-30 08:59:06	2018	8	30	8	59	6	200	2	1080	25	21.5	61.3	0.992047514	1340	24.79
2018-08-30 10:06:51	2018	8	30	10	6	51	200	1	1081	43.06	27.4	42.6	2.094837548	14041	259.7585
2018-08-30 10:06:52	2018	8	30	10	6	52	200	2	1082	43.06	28.4	41.9	2.247767515	9563	176.9155
2018-08-30 10:21:53	2018	8	30	10	21	53	200	1	1083	43.87	28.9	40.1	2.385613407	14451	267.3435
2018-08-30 10:21:54	2018	8	30	10	21	54	200	2	1084	43.87	29.8	39.4	2.542172389	6839	126.5215
2018-08-30 10:36:55	2018	8	30	10	36	55	200	1	1085	45.04	29.1	38	2.497992139	15333	283.6605
2018-08-30 10:36:56	2018	8	30	10	36	56	200	2	1086	45.04	30.2	37.8	2.669936737	13604	251.674
2018-08-30 10:51:57	2018	8	30	10	51	57	200	1	1087	46.12	30.5	35	2.838496126	15149	280.2565
2018-08-30 10:51:58	2018	8	30	10	51	58	200	2	1088	46.12	31.8	34.1	3.098961672	15751	291.3935
2018-08-30 11:06:59	2018	8	30	11	6	59	200	1	1089	47.22	31.1	32.4	3.054928055	10934	202.279
2018-08-30 11:07:00	2018	8	30	11	7	0	200	2	1090	47.22	32.5	31.5	3.351269978	15394	284.789
2018-08-30 11:22:01	2018	8	30	11	22	1	200	1	1091	47.85	31.6	32.9	3.119796184	14786	273.541
2018-08-30 11:22:02	2018	8	30	11	22	2	200	2	1092	47.85	32.8	32.7	3.348677397	12020	222.37
2018-08-30 11:37:03	2018	8	30	11	37	3	200	1	1093	48.36	30.6	31.3	3.01728367	15282	282.717
2018-08-30 11:37:04	2018	8	30	11	37	4	200	2	1094	48.36	31.4	30.7	3.185683406	17007	314.6295
2018-08-30 11:52:05	2018	8	30	11	52	5	200	1	1095	48.36	31.8	30.2	3.28236001	5174	95.719
2018-08-30 11:52:06	2018	8	30	11	52	6	200	2	1096	48.36	33.1	29.5	3.56755517	5277	97.6245
2018-08-30 12:07:07	2018	8	30	12	7	7	200	1	1097	47.98	32.4	29.2	3.444308592	12530	231.805
2018-08-30 12:07:08	2018	8	30	12	7	8	200	2	1098	47.98	33.2	28.7	3.628345716	13334	246.679
2018-08-30 12:22:09	2018	8	30	12	22	9	200	1	1099	48.36	31.9	28.7	3.371950228	4705	87.0425
2018-08-30 12:22:10	2018	8	30	12	22	10	200	2	1100	48.36	32.8	28.8	3.54273151	4952	91.612
2018-08-30 12:37:11	2018	8	30	12	37	11	200	1	1101	47.85	32.3	25.4	3.608741589	13352	247.012
2018-08-30 12:37:12	2018	8	30	12	37	12	200	2	1102	47.85	32.9	25.4	3.732845096	14202	262.737
2018-08-30 12:52:13	2018	8	30	12	52	13	200	1	1103	48.36	33	26.9	3.678405713	10817	200.1145
2018-08-30 12:52:14	2018	8	30	12	52	14	200	2	1104	48.36	34.2	25.7	3.99839783	14944	276.464
2018-08-30 13:07:15	2018	8	30	13	7	15	200	1	1105	48.49	32.8	27.1	3.627319201	12514	231.509
2018-08-30 13:07:15	2018	8	30	13	7	15	200	2	1106	48.49	33.5	27.1	3.772668554	14623	270.5255
2018-08-30 13:22:17	2018	8	30	13	22	17	200	1	1107	49.39	32.1	27.1	3.486867285	12889	238.4465
2018-08-30 13:22:17	2018	8	30	13	22	17	200	2	1108	49.39	32.6	26.9	3.596536542	14299	264.5315
2018-08-30 13:37:19	2018	8	30	13	37	19	200	1	1109	49.13	33	25.6	3.743821957	13586	251.341
2018-08-30 13:37:19	2018	8	30	13	37	19	200	2	1110	49.13	34.1	24.8	4.024344654	13525	250.2125
2018-08-30 13:52:21	2018	8	30	13	52	21	200	1	1111	49.79	32.3	25	3.62809141	13838	256.003
2018-08-30 13:52:21	2018	8	30	13	52	21	200	2	1112	49.79	33.2	25.8	3.775922189	12070	223.295
2018-08-30 14:07:23	2018	8	30	14	7	23	200	1	1113	48.62	33.4	23.7	3.926570852	7393	136.7705
2018-08-30 14:07:23	2018	8	30	14	7	23	200	2	1114	48.62	34.3	23.7	4.128951975	7192	133.052
2018-08-30 14:22:25	2018	8	30	14	22	25	200	1	1115	45.63	31.5	26.3	3.407257325	10959	202.7415
2018-08-30 14:22:25	2018	8	30	14	22	25	200	2	1116	45.63	31.8	27.1	3.428138177	11675	215.9875
2018-08-30 14:37:27	2018	8	30	14	37	27	200	1	1117	47.35	32.6	25.6	3.660496837	7747	143.3195
2018-08-30 14:37:27	2018	8	30	14	37	27	200	2	1118	47.35	33.7	25.4	3.904083386	8833	163.4105
2018-08-30 14:52:29	2018	8	30	14	52	29	200	1	1119	43.06	34.1	24.4	4.045750743	5005	92.5925
2018-08-30 14:52:29	2018	8	30	14	52	29	200	2	1120	43.06	35.3	24.3	4.330080147	6843	126.5955
2018-08-30 15:07:31	2018	8	30	15	7	31	200	1	1121	42.27	31.8	25.8	3.489270956	5232	96.792
2018-08-30 15:07:31	2018	8	30	15	7	31	200	2	1122	42.27	33.2	25.2	3.806455253	6479	119.8615
2018-08-30 15:22:33	2018	8	30	15	22	33	200	1	1123	43.06	31.7	27.9	3.371346685	5474	101.269
2018-08-30 15:22:33	2018	8	30	15	22	33	200	2	1124	43.06	32.8	27.7	3.597464722	5852	108.262
2018-08-30 15:37:35	2018	8	30	15	37	35	200	1	1125	43.18	33.1	26.5	3.719366028	3502	64.787
2018-08-30 15:37:35	2018	8	30	15	37	35	200	2	1126	43.18	34.1	26.4	3.9387203	3734	69.079
2018-08-30 15:52:37	2018	8	30	15	52	37	200	1	1127	39.13	33.6	25.4	3.882311721	2831	52.3735
2018-08-30 15:52:37	2018	8	30	15	52	37	200	2	1128	39.13	34.5	25.5	4.076641373	2938	54.353
2018-08-30 16:07:38	2018	8	30	16	7	38	200	1	1129	37.47	32.7	26.8	3.621801532	6379	118.0115
2018-08-30 16:07:39	2018	8	30	16	7	39	200	2	1130	37.47	33.3	27.1	3.730632177	5375	99.4375
2018-08-30 16:22:40	2018	8	30	16	22	40	200	1	1131	42.5	32	28.3	3.410121193	6038	111.703
2018-08-30 16:22:41	2018	8	30	16	22	41	200	2	1132	42.5	32.5	28.5	3.498040926	5751	106.3935
2018-08-30 16:37:42	2018	8	30	16	37	42	200	1	1133	39.23	34	25.8	3.948749736	1468	27.158
2018-08-30 16:37:43	2018	8	30	16	37	43	200	2	1134	39.23	34.7	25.8	4.105575773	1532	28.342
2018-08-30 16:52:44	2018	8	30	16	52	44	200	1	1135	35.26	32.4	27.1	3.546470288	1447	26.7695
2018-08-30 16:52:45	2018	8	30	16	52	45	200	2	1136	35.26	32.7	27.6	3.582219001	1484	27.454
2018-08-30 17:32:37	2018	8	30	17	32	37	200	1	1137	34.08	31.3	30.6	3.172188372	834	15.429
2018-08-30 17:32:37	2018	8	30	17	32	37	200	2	1138	34.08	31.4	31.3	3.158101731	816	15.096
2018-08-30 17:47:39	2018	8	30	17	47	39	200	1	1139	32.07	30.7	31.3	3.034581246	324	5.994
2018-08-30 17:47:39	2018	8	30	17	47	39	200	2	1140	32.07	30.6	32.9	2.947012144	358	6.623
2018-08-30 18:02:40	2018	8	30	18	2	40	200	1	1141	30.12	29.9	33.8	2.793107679	138	2.553
2018-08-30 18:02:41	2018	8	30	18	2	41	200	2	1142	30.12	29.8	35.2	2.718362554	174	3.219
2018-08-30 18:03:03	2018	8	30	18	3	3	201	3	45	30.12	28.2	40.9	2.260010409	138	2.553
2018-08-30 18:03:04	2018	8	30	18	3	4	201	4	46	30.12	29.7	34.6	2.727790171	136	2.516
2018-08-30 18:17:42	2018	8	30	18	17	42	200	1	1143	28.57	28.8	35.9	2.53813906	91	1.6835
2018-08-30 18:17:43	2018	8	30	18	17	43	200	2	1144	28.57	28.6	37.6	2.442331722	126	2.331
2018-08-30 18:18:05	2018	8	30	18	18	5	201	3	47	28.75	26.7	44.6	1.940438218	99	1.8315
2018-08-30 18:18:05	2018	8	30	18	18	5	201	4	48	28.75	28.5	37.1	2.447649575	97	1.7945
2018-08-30 18:32:44	2018	8	30	18	32	44	200	1	1145	27.57	27.4	38	2.262716515	91	1.6835
2018-08-30 18:32:44	2018	8	30	18	32	44	200	2	1146	27.57	27.4	39.6	2.204323831	126	2.331
2018-08-30 18:33:07	2018	8	30	18	33	7	201	3	49	27.84	25.6	46.8	1.746082698	100	1.85
2018-08-30 18:33:07	2018	8	30	18	33	7	201	4	50	27.84	27.4	38.6	2.240819259	98	1.813
2018-08-30 18:47:46	2018	8	30	18	47	46	200	1	1147	26.77	26.5	40.3	2.066558403	91	1.6835
2018-08-30 18:47:46	2018	8	30	18	47	46	200	2	1148	26.77	26.4	42.1	1.992464967	127	2.3495
2018-08-30 18:48:08	2018	8	30	18	48	8	201	3	51	27.04	25	49.8	1.589851334	101	1.8685
2018-08-30 18:48:08	2018	8	30	18	48	8	201	4	52	27.04	26.5	42.2	2.000788538	98	1.813
2018-08-30 19:02:47	2018	8	30	19	2	47	200	1	1149	26.41	25.8	41.6	1.939622986	93	1.7205
2018-08-30 19:02:48	2018	8	30	19	2	48	200	2	1150	26.41	25.6	43.4	1.85767445	130	2.405
2018-08-30 19:03:09	2018	8	30	19	3	9	201	3	53	26.68	24.4	49.3	1.549138642	103	1.9055
2018-08-30 19:03:10	2018	8	30	19	3	10	201	4	54	26.68	25.8	41.9	1.929659169	99	1.8315
2018-08-30 19:17:49	2018	8	30	19	17	49	200	1	1151	26.15	25.1	38.6	1.956182732	93	1.7205
2018-08-30 19:17:50	2018	8	30	19	17	50	200	2	1152	26.15	25	40.6	1.881218511	130	2.405
2018-08-30 19:18:11	2018	8	30	19	18	11	201	3	55	26.5	24.4	44.8	1.686636155	103	1.9055
2018-08-30 19:18:11	2018	8	30	19	18	11	201	4	56	26.5	25.3	38.9	1.969939688	100	1.85
2018-08-30 19:32:51	2018	8	30	19	32	51	200	1	1153	25.7	24.7	39.7	1.875830818	94	1.739
2018-08-30 19:32:51	2018	8	30	19	32	51	200	2	1154	25.7	24.6	42	1.793528556	130	2.405
2018-08-30 19:33:12	2018	8	30	19	33	12	201	3	57	26.06	24.3	45.7	1.649226221	104	1.924
2018-08-30 19:33:13	2018	8	30	19	33	13	201	4	58	26.06	25	40.2	1.893886649	101	1.8685
2018-08-30 19:47:53	2018	8	30	19	47	53	200	1	1155	25.26	24.4	42.7	1.750801661	94	1.739
2018-08-30 19:47:53	2018	8	30	19	47	53	200	2	1156	25.26	24.2	44.4	1.678615791	130	2.405
2018-08-30 19:48:14	2018	8	30	19	48	14	201	3	59	25.62	23.6	50.8	1.432771539	104	1.924
2018-08-30 19:48:14	2018	8	30	19	48	14	201	4	60	25.62	24.6	44.6	1.713129	101	1.8685
2018-08-30 20:02:55	2018	8	30	20	2	55	200	1	1157	24.82	23.9	46.4	1.589343751	0	0
2018-08-30 20:02:55	2018	8	30	20	2	55	200	2	1158	24.82	23.7	48.5	1.508810795	0	0
2018-08-30 20:03:15	2018	8	30	20	3	15	201	3	61	25.09	23	54.9	1.266637976	0	0
2018-08-30 20:03:16	2018	8	30	20	3	16	201	4	62	25.09	24.1	47.3	1.581543983	0	0
2018-08-30 20:17:56	2018	8	30	20	17	56	200	1	1159	24.21	23.5	45.6	1.574682694	0	0
2018-08-30 20:17:57	2018	8	30	20	17	57	200	2	1160	24.21	23.2	47.9	1.481040456	0	0
2018-08-30 20:18:17	2018	8	30	20	18	17	201	3	63	24.56	22.5	53.7	1.261504987	0	0
2018-08-30 20:18:17	2018	8	30	20	18	17	201	4	64	24.56	23.6	46.6	1.555081305	0	0
2018-08-30 20:32:58	2018	8	30	20	32	58	200	1	1161	23.43	22.8	45	1.526080525	0	0
2018-08-30 20:32:58	2018	8	30	20	32	58	200	2	1162	23.43	22.6	47.1	1.450110996	0	0
2018-08-30 20:33:18	2018	8	30	20	33	18	201	3	65	23.69	21.9	52.8	1.239887489	0	0
2018-08-30 20:33:19	2018	8	30	20	33	19	201	4	66	23.69	22.9	46.1	1.504648733	0	0
2018-08-30 20:48:00	2018	8	30	20	48	0	200	1	1163	22.56	22.2	49.2	1.359085836	0	0
2018-08-30 20:48:00	2018	8	30	20	48	0	200	2	1164	22.56	22	51.7	1.276547723	0	0
2018-08-30 20:48:20	2018	8	30	20	48	20	201	3	67	22.9	21.1	57.3	1.068066262	0	0
2018-08-30 20:48:20	2018	8	30	20	48	20	201	4	68	22.9	22.3	48.6	1.383534209	0	0
2018-08-30 21:03:01	2018	8	30	21	3	1	200	1	1165	22.21	21.5	50.7	1.263771122	0	0
2018-08-30 21:03:02	2018	8	30	21	3	2	200	2	1166	22.21	21.3	54.4	1.154688442	0	0
2018-08-30 21:03:21	2018	8	30	21	3	21	201	3	69	22.38	20.6	58.6	1.004178387	0	0
2018-08-30 21:03:22	2018	8	30	21	3	22	201	4	70	22.38	21.5	50.8	1.261207692	0	0
2018-08-30 21:18:03	2018	8	30	21	18	3	200	1	1167	21.78	21	52.3	1.1858256	0	0
2018-08-30 21:18:04	2018	8	30	21	18	4	200	2	1168	21.78	20.7	56.1	1.071398643	0	0
2018-08-30 21:18:23	2018	8	30	21	18	23	201	3	71	22.04	20.2	59.2	0.965486102	0	0
2018-08-30 21:18:23	2018	8	30	21	18	23	201	4	72	22.04	21.1	52.3	1.193132569	0	0
2018-08-30 21:33:05	2018	8	30	21	33	5	200	1	1169	21.95	20.4	52.4	1.140405366	0	0
2018-08-30 21:33:05	2018	8	30	21	33	5	200	2	1170	21.95	20.2	54.8	1.069607152	0	0
2018-08-30 21:33:24	2018	8	30	21	33	24	201	3	73	22.38	20.1	57.8	0.992457718	0	0
2018-08-30 21:33:24	2018	8	30	21	33	24	201	4	74	22.38	20.6	52.1	1.161839245	0	0
2018-08-30 21:48:07	2018	8	30	21	48	7	200	1	1171	21.43	20.6	52.1	1.161839245	0	0
2018-08-30 21:48:07	2018	8	30	21	48	7	200	2	1172	21.43	20.4	56.5	1.042177172	0	0
2018-08-30 21:48:25	2018	8	30	21	48	25	201	3	75	21.78	20.9	57.6	1.047606979	0	0
2018-08-30 21:48:26	2018	8	30	21	48	26	201	4	76	21.78	21.3	51.2	1.23571921	0	0
2018-08-30 22:03:08	2018	8	30	22	3	8	200	1	1173	21.26	20.2	55.3	1.057775215	0	0
2018-08-30 22:03:09	2018	8	30	22	3	9	200	2	1174	21.26	20	60.2	0.930238424	0	0
2018-08-30 22:03:27	2018	8	30	22	3	27	201	3	77	21.6	19.6	62.3	0.859564515	0	0
2018-08-30 22:03:27	2018	8	30	22	3	27	201	4	78	21.6	20.4	53.9	1.104468222	0	0
2018-08-30 22:18:10	2018	8	30	22	18	10	200	1	1175	21.17	20.1	52.1	1.126510063	0	0
2018-08-30 22:18:10	2018	8	30	22	18	10	200	2	1176	21.17	20.2	54.4	1.079072702	0	0
2018-08-30 22:18:28	2018	8	30	22	18	28	201	3	79	21.52	20.3	57.6	1.009568903	0	0
2018-08-30 22:18:29	2018	8	30	22	18	29	201	4	80	21.52	20.7	50.8	1.200747454	0	0
2018-08-30 22:33:12	2018	8	30	22	33	12	200	1	1177	20.57	19.8	54.2	1.057289149	0	0
2018-08-30 22:33:12	2018	8	30	22	33	12	200	2	1178	20.57	19.8	57.5	0.981108926	0	0
2018-08-30 22:33:30	2018	8	30	22	33	30	201	3	81	20.91	19.6	62.2	0.861844527	0	0
2018-08-30 22:33:30	2018	8	30	22	33	30	201	4	82	20.91	20.3	53.7	1.102430194	0	0
2018-08-30 22:48:13	2018	8	30	22	48	13	200	1	1179	20.05	19.3	58.3	0.933191759	0	0
2018-08-30 22:48:14	2018	8	30	22	48	14	200	2	1180	20.05	19.2	63.7	0.807302969	0	0
2018-08-30 22:48:31	2018	8	30	22	48	31	201	3	83	20.4	18.6	66.6	0.715489284	0	0
2018-08-30 22:48:31	2018	8	30	22	48	31	201	4	84	20.4	19.5	57.5	0.963002399	0	0
2018-08-30 23:03:15	2018	8	30	23	3	15	200	1	1181	19.97	18.8	59.2	0.885012902	0	0
2018-08-30 23:03:16	2018	8	30	23	3	16	200	2	1182	19.97	18.7	65.5	0.743692144	0	0
2018-08-30 23:03:32	2018	8	30	23	3	32	201	3	85	20.31	18.3	67.7	0.679038371	0	0
2018-08-30 23:03:33	2018	8	30	23	3	33	201	4	86	20.31	19.1	59.8	0.888482713	0	0
2018-08-30 23:18:17	2018	8	30	23	18	17	200	1	1183	19.71	18.6	59.9	0.859015577	0	0
2018-08-30 23:18:17	2018	8	30	23	18	17	200	2	1184	19.71	18.5	66.4	0.715280553	0	0
2018-08-30 23:18:34	2018	8	30	23	18	34	201	3	87	20.05	18.3	67.7	0.679038371	0	0
2018-08-30 23:18:34	2018	8	30	23	18	34	201	4	88	20.05	18.9	58.6	0.903655778	0	0
2018-08-30 23:33:19	2018	8	30	23	33	19	200	1	1185	19.62	18.4	58.1	0.886399576	0	0
2018-08-30 23:33:19	2018	8	30	23	33	19	200	2	1186	19.62	18.4	63.6	0.770046409	0	0
2018-08-30 23:33:35	2018	8	30	23	33	35	201	3	89	19.79	18.4	63.9	0.763699873	0	0
2018-08-30 23:33:36	2018	8	30	23	33	36	201	4	90	19.79	18.6	57.8	0.904001431	0	0
2018-08-30 23:48:20	2018	8	30	23	48	20	200	1	1187	19.62	18.3	59.7	0.847221249	0	0
2018-08-30 23:48:21	2018	8	30	23	48	21	200	2	1188	19.62	18.2	65.3	0.724928949	0	0
2018-08-30 23:48:37	2018	8	30	23	48	37	201	3	91	19.88	17.9	67.1	0.674484161	0	0
2018-08-30 23:48:37	2018	8	30	23	48	37	201	4	92	19.88	18.3	60.1	0.838812105	0	0
2018-08-31 00:03:22	2018	8	31	0	3	22	200	1	1189	19.88	18.5	56.4	0.92816167	0	0
2018-08-31 00:03:22	2018	8	31	0	3	22	200	2	1190	19.88	18.4	61.1	0.822934212	0	0
2018-08-31 00:03:38	2018	8	31	0	3	38	201	3	93	20.14	18.1	64.7	0.732846038	0	0
2018-08-31 00:03:38	2018	8	31	0	3	38	201	4	94	20.14	18.2	57.6	0.885792145	0	0
2018-08-31 00:18:24	2018	8	31	0	18	24	200	1	1191	19.79	19	54.5	0.999367561	0	0
2018-08-31 00:18:24	2018	8	31	0	18	24	200	2	1192	19.79	18.9	58.4	0.908021265	0	0
2018-08-31 00:18:39	2018	8	31	0	18	39	201	3	95	19.97	18.8	61.8	0.828615021	0	0
2018-08-31 00:18:40	2018	8	31	0	18	40	201	4	96	19.97	18.9	54.9	0.984417285	0	0
2018-08-31 00:33:25	2018	8	31	0	33	25	200	1	1193	19.19	18.7	57.8	0.909675608	0	0
2018-08-31 00:33:26	2018	8	31	0	33	26	200	2	1194	19.19	18.5	63.3	0.781273699	0	0
2018-08-31 00:33:41	2018	8	31	0	33	41	201	3	97	19.36	17.8	66.7	0.678399992	0	0
2018-08-31 00:33:41	2018	8	31	0	33	41	201	4	98	19.36	18.6	57.8	0.904001431	0	0
2018-08-31 00:48:27	2018	8	31	0	48	27	200	1	1195	19.02	18	60.1	0.823153632	0	0
2018-08-31 00:48:27	2018	8	31	0	48	27	200	2	1196	19.02	17.8	66.8	0.676362755	0	0
2018-08-31 00:48:42	2018	8	31	0	48	42	201	3	99	19.28	17.1	70	0.584741241	0	0
2018-08-31 00:48:43	2018	8	31	0	48	43	201	4	100	19.28	17.9	60	0.820041533	0	0
2018-08-31 01:03:29	2018	8	31	1	3	29	200	1	1197	19.11	17.9	57.9	0.863093714	0	0
2018-08-31 01:03:29	2018	8	31	1	3	29	200	2	1198	19.11	17.9	62.8	0.762638626	0	0
2018-08-31 01:03:44	2018	8	31	1	3	44	201	3	101	19.36	18	64.5	0.732379798	0	0
2018-08-31 01:03:44	2018	8	31	1	3	44	201	4	102	19.36	18.1	57.8	0.876093564	0	0
2018-08-31 01:18:30	2018	8	31	1	18	30	200	1	1199	18.85	17.9	60.6	0.80774091	0	0
2018-08-31 01:18:31	2018	8	31	1	18	31	200	2	1200	18.85	17.6	67.1	0.661854674	0	0
2018-08-31 01:18:45	2018	8	31	1	18	45	201	3	103	19.11	17.3	68.9	0.613901854	0	0
2018-08-31 01:18:45	2018	8	31	1	18	45	201	4	104	19.11	17.9	60.3	0.813891222	0	0
2018-08-31 01:33:32	2018	8	31	1	33	32	200	1	1201	18.76	17.5	62.4	0.75164709	0	0
2018-08-31 01:33:32	2018	8	31	1	33	32	200	2	1202	18.76	17.3	68.1	0.629693541	0	0
2018-08-31 01:33:46	2018	8	31	1	33	46	201	3	105	19.02	16.9	70	0.577376514	0	0
2018-08-31 01:33:47	2018	8	31	1	33	47	201	4	106	19.02	17.5	61	0.77963395	0	0
2018-08-31 01:48:34	2018	8	31	1	48	34	200	1	1203	19.45	17.6	59.2	0.820780264	0	0
2018-08-31 01:48:34	2018	8	31	1	48	34	200	2	1204	19.45	17.4	65.1	0.69328026	0	0
2018-08-31 01:48:48	2018	8	31	1	48	48	201	3	107	19.71	17.4	66.3	0.669442543	0	0
2018-08-31 01:48:48	2018	8	31	1	48	48	201	4	108	19.71	17.6	59.1	0.822791981	0	0
2018-08-31 02:03:35	2018	8	31	2	3	35	200	1	1205	19.79	18.7	56.2	0.944165679	0	0
2018-08-31 02:03:36	2018	8	31	2	3	36	200	2	1206	19.79	18.5	60.5	0.840880412	0	0
2018-08-31 02:03:49	2018	8	31	2	3	49	201	3	109	20.05	18.5	62.8	0.791917755	0	0
2018-08-31 02:03:49	2018	8	31	2	3	49	201	4	110	20.05	18.8	55.9	0.956594827	0	0
2018-08-31 02:18:37	2018	8	31	2	18	37	200	1	1207	19.88	19	55	0.9883855	0	0
2018-08-31 02:18:38	2018	8	31	2	18	38	200	2	1208	19.88	19	58.7	0.907118247	0	0
2018-08-31 02:18:50	2018	8	31	2	18	50	201	3	111	20.14	18.7	62.3	0.812672285	0	0
2018-08-31 02:18:51	2018	8	31	2	18	51	201	4	112	20.14	19	55	0.9883855	0	0
2018-08-31 02:33:39	2018	8	31	2	33	39	200	1	1209	19.71	19	57.5	0.933475194	0	0
2018-08-31 02:33:39	2018	8	31	2	33	39	200	2	1210	19.71	18.9	62.3	0.822894272	0	0
2018-08-31 02:33:52	2018	8	31	2	33	52	201	3	113	19.97	18.1	66	0.705857374	0	0
2018-08-31 02:33:52	2018	8	31	2	33	52	201	4	114	19.97	18.8	57.9	0.913211842	0	0
2018-08-31 02:48:40	2018	8	31	2	48	40	200	1	1211	19.36	18.9	54.7	0.988782772	0	0
2018-08-31 02:48:41	2018	8	31	2	48	41	200	2	1212	19.36	18.8	58.8	0.893689499	0	0
2018-08-31 02:48:53	2018	8	31	2	48	53	201	3	115	19.62	18.5	62.5	0.798304188	0	0
2018-08-31 02:48:54	2018	8	31	2	48	54	201	4	116	19.62	18.8	55.2	0.971778872	0	0
2018-08-31 03:03:42	2018	8	31	3	3	42	200	1	1213	18.59	18.5	57.8	0.898358313	0	0
2018-08-31 03:03:43	2018	8	31	3	3	43	200	2	1214	18.59	18.3	61.7	0.805175529	0	0
2018-08-31 03:03:55	2018	8	31	3	3	55	201	3	117	18.85	17.8	68	0.651915908	0	0
2018-08-31 03:03:55	2018	8	31	3	3	55	201	4	118	18.85	18.3	57.1	0.901880684	0	0
2018-08-31 03:18:44	2018	8	31	3	18	44	200	1	1215	18.25	17.6	61.8	0.76847564	0	0
2018-08-31 03:18:44	2018	8	31	3	18	44	200	2	1216	18.25	17.3	68.2	0.62771958	0	0
2018-08-31 03:18:56	2018	8	31	3	18	56	201	3	119	18.5	16.6	72.6	0.517386958	0	0
2018-08-31 03:18:56	2018	8	31	3	18	56	201	4	120	18.5	17.4	62.7	0.740955693	0	0
2018-08-31 03:33:46	2018	8	31	3	33	46	200	1	1217	17.47	17	68.5	0.610101068	0	0
2018-08-31 03:33:46	2018	8	31	3	33	46	200	2	1218	17.47	17	74.5	0.493891341	0	0
2018-08-31 03:33:57	2018	8	31	3	33	57	201	3	121	17.82	16.4	76	0.447455803	0	0
2018-08-31 03:33:58	2018	8	31	3	33	58	201	4	122	17.82	17	67.1	0.637216671	0	0
2018-08-31 03:48:47	2018	8	31	3	48	47	200	1	1219	16.96	16.3	71.2	0.533537763	0	0
2018-08-31 03:48:48	2018	8	31	3	48	48	200	2	1220	16.96	16.2	77.8	0.408655428	0	0
2018-08-31 03:48:59	2018	8	31	3	48	59	201	3	123	17.21	15.5	80	0.352042579	0	0
2018-08-31 03:48:59	2018	8	31	3	48	59	201	4	124	17.21	16.3	70.1	0.553915942	0	0
2018-08-31 04:03:49	2018	8	31	4	3	49	200	1	1221	16.44	15.7	74.3	0.458208529	0	0
2018-08-31 04:03:49	2018	8	31	4	3	49	200	2	1222	16.44	15.6	81.4	0.329504728	0	0
2018-08-31 04:04:00	2018	8	31	4	4	0	201	3	125	16.7	14.9	84.5	0.262512602	0	0
2018-08-31 04:04:00	2018	8	31	4	4	0	201	4	126	16.7	15.8	72.8	0.488065515	0	0
2018-08-31 04:18:50	2018	8	31	4	18	50	200	1	1223	16.09	15.2	74.9	0.433386477	0	0
2018-08-31 04:18:51	2018	8	31	4	18	51	200	2	1224	16.09	15	82.3	0.301709024	0	0
2018-08-31 04:19:01	2018	8	31	4	19	1	201	3	127	16.44	14.5	84.7	0.252523438	0	0
2018-08-31 04:19:02	2018	8	31	4	19	2	201	4	128	16.44	15.2	73	0.466192624	0	0
2018-08-31 04:33:52	2018	8	31	4	33	52	200	1	1225	16.18	14.7	76.2	0.397919939	0	0
2018-08-31 04:33:53	2018	8	31	4	33	53	200	2	1226	16.18	14.6	82.8	0.285722241	0	0
2018-08-31 04:34:03	2018	8	31	4	34	3	201	3	129	16.44	14.3	85.2	0.241131922	0	0
2018-08-31 04:34:03	2018	8	31	4	34	3	201	4	130	16.44	14.9	75	0.423407422	0	0
2018-08-31 04:48:54	2018	8	31	4	48	54	200	1	1227	16.09	14.6	75.8	0.402004548	0	0
2018-08-31 04:48:54	2018	8	31	4	48	54	200	2	1228	16.09	14.7	82.2	0.297603988	0	0
2018-08-31 04:49:04	2018	8	31	4	49	4	201	3	131	16.44	14.6	82.4	0.292366944	0	0
2018-08-31 04:49:05	2018	8	31	4	49	5	201	4	132	16.44	14.8	73.5	0.445928849	0	0
2018-08-31 05:03:55	2018	8	31	5	3	55	200	1	1229	16.01	14.5	77.3	0.374658957	0	0
2018-08-31 05:03:56	2018	8	31	5	3	56	200	2	1230	16.01	14.4	83.8	0.265654846	0	0
2018-08-31 05:04:05	2018	8	31	5	4	5	201	3	133	16.35	14.3	84.4	0.25416608	0	0
2018-08-31 05:04:06	2018	8	31	5	4	6	201	4	134	16.35	14.7	73.9	0.436374387	0	0
2018-08-31 05:18:57	2018	8	31	5	18	57	200	1	1231	16.01	14.3	79	0.342146647	0	0
2018-08-31 05:18:58	2018	8	31	5	18	58	200	2	1232	16.01	14.2	85.2	0.239575703	0	0
2018-08-31 05:19:07	2018	8	31	5	19	7	201	3	135	16.44	14.3	84.5	0.252536811	0	0
2018-08-31 05:19:07	2018	8	31	5	19	7	201	4	136	16.44	14.6	75.2	0.411971603	0	0
2018-08-31 05:33:59	2018	8	31	5	33	59	200	1	1233	16.09	14.2	79.1	0.338319743	0	0
2018-08-31 05:33:59	2018	8	31	5	33	59	200	2	1234	16.09	14.1	85	0.241244918	0	0
2018-08-31 05:34:08	2018	8	31	5	34	8	201	3	137	16.44	14.3	82.8	0.280234396	0	0
2018-08-31 05:34:09	2018	8	31	5	34	9	201	4	138	16.44	14.6	75.2	0.411971603	0	0
2018-08-31 05:49:00	2018	8	31	5	49	0	200	1	1235	16.01	14.1	78.5	0.345784383	0	0
2018-08-31 05:49:01	2018	8	31	5	49	1	200	2	1236	16.01	14.2	85.1	0.241194458	0	0
2018-08-31 05:49:09	2018	8	31	5	49	9	201	3	139	16.35	14.5	82.2	0.293785438	0	0
2018-08-31 05:49:10	2018	8	31	5	49	10	201	4	140	16.35	14.6	74.5	0.423599834	0	0
2018-08-31 06:04:02	2018	8	31	6	4	2	200	1	1237	16.09	14.1	79.5	0.329701388	1	0.0185
2018-08-31 06:04:02	2018	8	31	6	4	2	200	2	1238	16.09	14.1	85.9	0.226770223	1	0.0185
2018-08-31 06:04:11	2018	8	31	6	4	11	201	3	141	16.35	14.2	83.3	0.270332044	1	0.0185
2018-08-31 06:04:11	2018	8	31	6	4	11	201	4	142	16.35	14.5	75.2	0.409319037	1	0.0185
2018-08-31 06:19:04	2018	8	31	6	19	4	200	1	1239	16.53	14.6	75.2	0.411971603	65	1.2025
2018-08-31 06:19:04	2018	8	31	6	19	4	200	2	1240	16.53	14.4	82.1	0.293532206	65	1.2025
2018-08-31 06:19:12	2018	8	31	6	19	12	201	3	143	16.78	14.4	81.7	0.300091585	53	0.9805
2018-08-31 06:19:13	2018	8	31	6	19	13	201	4	144	16.78	14.5	73.8	0.432425757	60	1.11
2018-08-31 06:34:05	2018	8	31	6	34	5	200	1	1241	16.87	15.6	71	0.513743931	279	5.1615
2018-08-31 06:34:06	2018	8	31	6	34	6	200	2	1242	16.87	15.3	78.5	0.373620007	275	5.0875
2018-08-31 06:34:14	2018	8	31	6	34	14	201	3	145	17.13	15.5	76.9	0.406609179	223	4.1255
2018-08-31 06:34:14	2018	8	31	6	34	14	201	4	146	17.13	15.6	69.4	0.542088423	253	4.6805
2018-08-31 06:49:07	2018	8	31	6	49	7	200	1	1243	16.53	15.8	70.1	0.536513194	518	9.583
2018-08-31 06:49:07	2018	8	31	6	49	7	200	2	1244	16.53	15.5	77.7	0.392527475	507	9.3795
2018-08-31 06:49:15	2018	8	31	6	49	15	201	3	147	16.78	15.2	77.5	0.388493854	408	7.548
2018-08-31 06:49:15	2018	8	31	6	49	15	201	4	148	16.78	15.7	68.7	0.558051633	468	8.658
2018-08-31 07:04:09	2018	8	31	7	4	9	200	1	1245	16.35	15.2	73.7	0.454106149	730	13.505
2018-08-31 07:04:09	2018	8	31	7	4	9	200	2	1246	16.35	14.9	81.2	0.318402381	705	13.0425
2018-08-31 07:04:16	2018	8	31	7	4	16	201	3	149	16.7	14.4	83.6	0.268934535	554	10.249
2018-08-31 07:04:17	2018	8	31	7	4	17	201	4	150	16.7	15.1	72.3	0.475213964	640	11.84
2018-08-31 07:19:10	2018	8	31	7	19	10	200	1	1247	16.87	14.7	77.1	0.382872546	1376	25.456
2018-08-31 07:19:11	2018	8	31	7	19	11	200	2	1248	16.87	14.5	84.5	0.255824398	1323	24.4755
2018-08-31 07:19:18	2018	8	31	7	19	18	201	3	151	16.87	14.1	85.9	0.226770223	750	13.875
2018-08-31 07:19:18	2018	8	31	7	19	18	201	4	152	16.87	14.8	74.6	0.427418595	887	16.4095
2018-08-31 07:34:12	2018	8	31	7	34	12	200	1	1249	19.45	14.6	79	0.348846922	3770	69.745
2018-08-31 07:34:12	2018	8	31	7	34	12	200	2	1250	19.45	14.4	86.1	0.227938417	4009	74.1665
2018-08-31 07:34:19	2018	8	31	7	34	19	201	3	153	17.73	14.3	86.3	0.223209955	820	15.17
2018-08-31 07:34:19	2018	8	31	7	34	19	201	4	154	17.73	14.7	75.7	0.406279602	965	17.8525
2018-08-31 07:49:14	2018	8	31	7	49	14	200	1	1251	21.86	15.4	79	0.367281297	4075	75.3875
2018-08-31 07:49:14	2018	8	31	7	49	14	200	2	1252	21.86	15.3	85.6	0.250238516	4521	83.6385
2018-08-31 07:49:20	2018	8	31	7	49	20	201	3	155	18.85	15.3	84.2	0.274567261	920	17.02
2018-08-31 07:49:21	2018	8	31	7	49	21	201	4	156	18.85	15.1	76.8	0.398013139	1047	19.3695
2018-08-31 08:04:15	2018	8	31	8	4	15	200	1	1253	22.3	17	74.3	0.497764999	1553	28.7305
2018-08-31 08:04:16	2018	8	31	8	4	16	200	2	1254	22.3	16.9	80.1	0.382993088	1778	32.893
2018-08-31 08:04:22	2018	8	31	8	4	22	201	3	157	19.97	16.3	81.7	0.339018787	961	17.7785
2018-08-31 08:04:22	2018	8	31	8	4	22	201	4	158	19.97	16	75.4	0.447091263	1146	21.201
2018-08-31 08:19:17	2018	8	31	8	19	17	200	1	1255	22.47	18.3	68.5	0.662220083	1791	33.1335
2018-08-31 08:19:18	2018	8	31	8	19	18	200	2	1256	22.47	18	75.8	0.499256087	1378	25.493
2018-08-31 08:19:23	2018	8	31	8	19	23	201	3	159	20.83	17.2	78.1	0.429571729	1217	22.5145
2018-08-31 08:19:23	2018	8	31	8	19	23	201	4	160	20.83	17	71.4	0.553933034	1463	27.0655
2018-08-31 08:34:19	2018	8	31	8	34	19	200	1	1257	22.64	18.8	60.9	0.848137364	1370	25.345
2018-08-31 08:34:19	2018	8	31	8	34	19	200	2	1258	22.64	18.4	67.9	0.679079388	1388	25.678
2018-08-31 08:34:24	2018	8	31	8	34	24	201	3	161	22.04	17.9	72	0.574029073	1566	28.971
2018-08-31 08:34:25	2018	8	31	8	34	25	201	4	162	22.04	17.9	65	0.717536342	2317	42.8645
2018-08-31 08:49:21	2018	8	31	8	49	21	200	1	1259	23.25	19.1	59.8	0.888482713	1509	27.9165
2018-08-31 08:49:21	2018	8	31	8	49	21	200	2	1260	23.25	18.7	66.7	0.717824591	1357	25.1045
2018-08-31 08:49:26	2018	8	31	8	49	26	201	3	163	25.09	19	67.5	0.713833972	2560	47.36
2018-08-31 08:49:26	2018	8	31	8	49	26	201	4	164	25.09	18.9	60.6	0.86000091	8775	162.3375
2018-08-31 09:04:22	2018	8	31	9	4	22	200	1	1261	24.47	19.5	60	0.906355199	2177	40.2745
2018-08-31 09:04:23	2018	8	31	9	4	23	200	2	1262	24.47	19.2	67.3	0.727239865	1694	31.339
2018-08-31 09:04:27	2018	8	31	9	4	27	201	3	165	30.21	21	63.5	0.907392755	7226	133.681
2018-08-31 09:04:28	2018	8	31	9	4	28	201	4	166	30.21	20.8	57.7	1.038725845	11030	204.055
2018-08-31 09:19:24	2018	8	31	9	19	24	200	1	1263	26.77	20.4	57.1	1.027802315	3985	73.7225
2018-08-31 09:19:25	2018	8	31	9	19	25	200	2	1264	26.77	20.1	63.1	0.867812554	2528	46.768
2018-08-31 09:19:29	2018	8	31	9	19	29	201	3	167	34.76	24.4	54	1.405530129	7831	144.8735
2018-08-31 09:19:29	2018	8	31	9	19	29	201	4	168	34.76	22.7	51.6	1.33483175	12431	229.9735
2018-08-31 09:34:26	2018	8	31	9	34	26	200	1	1265	33.22	22.3	53.7	1.246257469	11863	219.4655
2018-08-31 09:34:26	2018	8	31	9	34	26	200	2	1266	33.22	22.4	56.6	1.175325379	4970	91.945
2018-08-31 09:34:30	2018	8	31	9	34	30	201	3	169	38.6	27.7	47.3	1.957356429	8110	150.035
2018-08-31 09:34:31	2018	8	31	9	34	31	201	4	170	38.6	25.1	48	1.656701988	13167	243.5895
2018-08-31 09:49:28	2018	8	31	9	49	28	200	1	1267	39.23	24.8	49.2	1.589769517	12438	230.103
2018-08-31 09:49:28	2018	8	31	9	49	28	200	2	1268	39.23	25.8	50.2	1.653993574	9050	167.425
2018-08-31 09:49:32	2018	8	31	9	49	32	201	3	171	41.28	30	39.1	2.584297187	8517	157.5645
2018-08-31 09:49:32	2018	8	31	9	49	32	201	4	172	41.28	27.2	43.5	2.037965697	11176	206.756
2018-08-31 10:04:30	2018	8	31	10	4	30	200	1	1269	42.16	27.2	43.6	2.034358678	13613	251.8405
2018-08-31 10:04:30	2018	8	31	10	4	30	200	2	1270	42.16	28.3	43	2.19242579	9358	173.123
2018-08-31 10:04:34	2018	8	31	10	4	34	201	3	173	42.95	31.3	38.4	2.815659996	8760	162.06
2018-08-31 10:04:34	2018	8	31	10	4	34	201	4	174	42.95	28.7	40.1	2.35812313	14408	266.548
2018-08-31 10:19:32	2018	8	31	10	19	32	200	1	1271	44.45	28	38.9	2.309427621	13781	254.9485
2018-08-31 10:19:32	2018	8	31	10	19	32	200	2	1272	44.45	29.1	38	2.497992139	7559	139.8415
2018-08-31 10:19:35	2018	8	31	10	19	35	201	3	175	44.68	31.6	35.7	2.989610949	6509	120.4165
2018-08-31 10:19:36	2018	8	31	10	19	36	201	4	176	44.68	28.9	36.7	2.521023851	14122	261.257
2018-08-31 10:34:33	2018	8	31	10	34	33	200	1	1273	45.75	29.2	37.2	2.544891656	14581	269.7485
2018-08-31 10:34:34	2018	8	31	10	34	34	200	2	1274	45.75	31	35	2.920736086	12050	222.925
2018-08-31 10:34:37	2018	8	31	10	34	37	201	3	177	45.63	33	34.5	3.295972287	13817	255.6145
2018-08-31 10:34:37	2018	8	31	10	34	37	201	4	178	45.63	29.8	37.1	2.63865748	13190	244.015
2018-08-31 10:49:35	2018	8	31	10	49	35	200	1	1275	46.12	30.2	33.9	2.837344346	14932	276.242
2018-08-31 10:49:36	2018	8	31	10	49	36	200	2	1276	46.12	31.7	32.4	3.160929763	15008	277.648
2018-08-31 10:49:39	2018	8	31	10	49	39	201	3	179	45.63	33.8	31.5	3.604937531	14442	267.177
2018-08-31 10:49:39	2018	8	31	10	49	39	201	4	180	45.63	31	32.8	3.019591768	15654	289.599
2018-08-31 11:04:37	2018	8	31	11	4	37	200	1	1277	47.72	30.8	34.7	2.900921747	9976	184.556
2018-08-31 11:04:38	2018	8	31	11	4	38	200	2	1278	47.72	32.3	33.8	3.202395351	15009	277.6665
2018-08-31 11:04:40	2018	8	31	11	4	40	201	3	181	47.35	34.5	32.6	3.688129242	13749	254.3565
2018-08-31 11:04:41	2018	8	31	11	4	41	201	4	182	47.35	31.5	34.5	3.028159495	11991	221.8335
2018-08-31 11:19:39	2018	8	31	11	19	39	200	1	1279	48.74	31.7	33.2	3.12352231	14513	268.4905
2018-08-31 11:19:40	2018	8	31	11	19	40	200	2	1280	48.74	33.1	32	3.441046121	10283	190.2355
2018-08-31 11:19:42	2018	8	31	11	19	42	201	3	183	48.23	35.4	29.9	4.031966949	15060	278.61
2018-08-31 11:19:42	2018	8	31	11	19	42	201	4	184	48.23	32.4	32.3	3.29349847	15359	284.1415
2018-08-31 11:34:41	2018	8	31	11	34	41	200	1	1281	49.92	32.1	32.4	3.233363902	14317	264.8645
2018-08-31 11:34:42	2018	8	31	11	34	42	200	2	1282	49.92	33.5	31.2	3.560488293	16053	296.9805
2018-08-31 11:34:44	2018	8	31	11	34	44	201	3	185	49.66	36.1	29.5	4.214361711	14752	272.912
2018-08-31 11:34:44	2018	8	31	11	34	44	201	4	186	49.66	33.3	31	3.531051032	14891	275.4835
2018-08-31 11:49:43	2018	8	31	11	49	43	200	1	1283	50.45	33.1	29.2	3.582736255	14302	264.587
2018-08-31 11:49:44	2018	8	31	11	49	44	200	2	1284	50.45	34.5	29.3	3.868705303	15841	293.0585
2018-08-31 11:49:45	2018	8	31	11	49	45	201	3	187	50.05	36.8	27.5	4.503395106	15107	279.4795
2018-08-31 11:49:46	2018	8	31	11	49	46	201	4	188	50.05	34.5	29.7	3.846817295	14379	266.0115
2018-08-31 12:04:45	2018	8	31	12	4	45	200	1	1285	50.86	33.2	29.3	3.597812652	14622	270.507
2018-08-31 12:04:46	2018	8	31	12	4	46	200	2	1286	50.86	34.4	28.1	3.912555686	15813	292.5405
2018-08-31 12:04:47	2018	8	31	12	4	47	201	3	189	50.19	36.4	27	4.436245485	14881	275.2985
2018-08-31 12:04:47	2018	8	31	12	4	47	201	4	190	50.19	33.5	28.2	3.715742143	15290	282.865
2018-08-31 12:19:47	2018	8	31	12	19	47	200	1	1287	50.59	33.5	28.4	3.705391886	14648	270.988
2018-08-31 12:19:48	2018	8	31	12	19	48	200	2	1288	50.59	34.8	28.2	3.994881973	15271	282.5135
2018-08-31 12:19:49	2018	8	31	12	19	49	201	3	191	50.32	36.2	27.9	4.333741621	15162	280.497
2018-08-31 12:19:49	2018	8	31	12	19	49	201	4	192	50.32	34.5	27.9	3.945313328	15324	283.494
2018-08-31 12:34:49	2018	8	31	12	34	49	200	1	1289	49.92	33.4	27.7	3.720721791	12841	237.5585
2018-08-31 12:34:50	2018	8	31	12	34	50	200	2	1290	49.92	34.7	27.8	3.994913353	12205	225.7925
2018-08-31 12:49:51	2018	8	31	12	49	51	200	1	1291	48.23	31.5	26.7	3.388764748	12384	229.104
2018-08-31 12:49:52	2018	8	31	12	49	52	200	2	1292	48.23	31.9	27.3	3.438159629	12598	233.063
2018-08-31 13:04:53	2018	8	31	13	4	53	200	1	1293	49.66	31.4	25.2	3.438515422	9005	166.5925
2018-08-31 13:04:54	2018	8	31	13	4	54	200	2	1294	49.66	31.6	25.7	3.454558219	11814	218.559
2018-08-31 13:19:55	2018	8	31	13	19	55	200	1	1295	46	33	26	3.723693881	4076	75.406
2018-08-31 13:19:56	2018	8	31	13	19	56	200	2	1296	46	33.5	26	3.829594966	4149	76.7565
2018-08-31 13:34:57	2018	8	31	13	34	57	200	1	1297	47.6	31	27.1	3.275717856	10899	201.6315
2018-08-31 13:34:58	2018	8	31	13	34	58	200	2	1298	47.6	31.5	27.6	3.34715645	10972	202.982
2018-08-31 13:49:59	2018	8	31	13	49	59	200	1	1299	46.61	33.1	25.9	3.7497282	14141	261.6085
2018-08-31 13:50:00	2018	8	31	13	50	0	200	2	1300	46.61	33.8	26.3	3.878597022	14464	267.584
2018-08-31 14:05:01	2018	8	31	14	5	1	200	1	1301	44.68	32.5	27.8	3.53228748	12594	232.989
2018-08-31 14:05:01	2018	8	31	14	5	1	200	2	1302	44.68	33.4	28	3.705283111	13642	252.377
2018-08-31 14:20:03	2018	8	31	14	20	3	200	1	1303	47.98	32.1	27.7	3.458168789	3257	60.2545
2018-08-31 14:20:03	2018	8	31	14	20	3	200	2	1304	47.98	33.3	27.6	3.705044851	3322	61.457
2018-08-31 14:51:45	2018	8	31	14	51	45	200	1	1305	45.75	32.7	25.6	3.681175327	7525	139.2125
2018-08-31 14:51:45	2018	8	31	14	51	45	200	2	1306	45.75	33.2	25.4	3.796277565	11422	211.307
2018-08-31 15:45:08	2018	8	31	15	45	8	200	1	1307	49.66	34.9	25.5	4.168150355	6218	115.033
2018-08-31 15:45:09	2018	8	31	15	45	9	200	2	1308	49.66	36	25.4	4.435011356	7479	138.3615
2018-08-31 16:00:10	2018	8	31	16	0	10	200	1	1309	47.98	34.7	24.5	4.177506345	5651	104.5435
2018-08-31 16:00:11	2018	8	31	16	0	11	200	2	1310	47.98	35.5	24.5	4.366596394	5515	102.0275
2018-08-31 16:15:12	2018	8	31	16	15	12	200	1	1311	46.85	35	22.8	4.343204259	5501	101.7685
2018-08-31 16:15:13	2018	8	31	16	15	13	200	2	1312	46.85	35.1	23.5	4.327713446	5241	96.9585
2018-08-31 16:30:14	2018	8	31	16	30	14	200	1	1313	45.75	36	22.5	4.607417964	5125	94.8125
2018-08-31 16:30:15	2018	8	31	16	30	15	200	2	1314	45.75	36.2	23.2	4.616246276	4559	84.3415
2018-08-31 16:45:16	2018	8	31	16	45	16	200	1	1315	44.33	35.9	22.8	4.564410577	4580	84.73
2018-08-31 16:45:17	2018	8	31	16	45	17	200	2	1316	44.33	37	23.3	4.816613663	3937	72.8345
2018-08-31 17:00:18	2018	8	31	17	0	18	200	1	1317	42.5	36.6	22.9	4.737019599	3625	67.0625
2018-08-31 17:00:19	2018	8	31	17	0	19	200	2	1318	42.5	37.9	22.9	5.084712862	3100	57.35
2018-08-31 17:15:20	2018	8	31	17	15	20	200	1	1319	41.28	35.4	22.9	4.43458847	2527	46.7495
2018-08-31 17:15:21	2018	8	31	17	15	21	200	2	1320	41.28	36.5	23.4	4.680598444	2174	40.219
2018-08-31 17:30:22	2018	8	31	17	30	22	200	1	1321	39.34	35.4	23.8	4.382822846	1482	27.417
2018-08-31 17:30:22	2018	8	31	17	30	22	200	2	1322	39.34	35.9	24.3	4.475723843	1317	24.3645
2018-08-31 17:35:39	2018	8	31	17	35	39	201	3	193	36.65	34.9	27.6	4.050658868	838	15.503
2018-08-31 17:35:39	2018	8	31	17	35	39	201	4	194	36.65	34.9	26.1	4.134581358	876	16.206
2018-08-31 17:46:37	2018	8	31	17	46	37	200	1	1323	36.86	34.8	26.5	4.089468315	490	9.065
2018-08-31 17:46:37	2018	8	31	17	46	37	200	2	1324	36.86	35.1	26.9	4.135370627	496	9.176
2018-08-31 17:50:40	2018	8	31	17	50	40	201	3	195	33.12	33.3	30.5	3.556638358	270	4.995
2018-08-31 17:50:40	2018	8	31	17	50	40	201	4	196	33.12	34.3	27.7	3.912493155	290	5.365
2018-08-31 18:01:38	2018	8	31	18	1	38	200	1	1325	33.5	33.8	25.2	3.93648653	155	2.8675
2018-08-31 18:01:39	2018	8	31	18	1	39	200	2	1326	33.5	34.2	25.8	3.993016407	192	3.552
2018-08-31 18:12:17	2018	8	31	18	12	17	201	3	197	31.14	29.4	33.7	2.717929353	104	1.924
2018-08-31 18:12:17	2018	8	31	18	12	17	201	4	198	31.14	31.9	28	3.405054929	103	1.9055
2018-08-31 18:16:40	2018	8	31	18	16	40	200	1	1327	30.77	32.2	27.2	3.501827115	91	1.6835
2018-08-31 18:16:41	2018	8	31	18	16	41	200	2	1328	30.77	32.5	28	3.52250275	128	2.368
2018-08-31 18:27:18	2018	8	31	18	27	18	201	3	199	29.48	27.7	38.7	2.276773228	101	1.8685
2018-08-31 18:27:19	2018	8	31	18	27	19	201	4	200	29.48	30.1	31.1	2.940613968	99	1.8315
2018-08-31 18:31:42	2018	8	31	18	31	42	200	1	1329	29.11	30.3	30	3.022028681	91	1.6835
2018-08-31 18:31:42	2018	8	31	18	31	42	200	2	1330	29.11	30.5	31.1	3.008805893	128	2.368
2018-08-31 18:42:20	2018	8	31	18	42	20	201	3	201	28.38	26.6	40.6	2.068326541	101	1.8685
2018-08-31 18:42:20	2018	8	31	18	42	20	201	4	202	28.38	28.7	33.3	2.625823252	99	1.8315
2018-08-31 18:46:44	2018	8	31	18	46	44	200	1	1331	28.11	28.8	30.6	2.748000792	91	1.6835
2018-08-31 18:46:44	2018	8	31	18	46	44	200	2	1332	28.11	28.9	31.4	2.732104837	129	2.3865
2018-08-31 18:57:21	2018	8	31	18	57	21	201	3	203	27.75	25.8	41.2	1.952908075	103	1.9055
2018-08-31 19:01:46	2018	8	31	19	1	46	200	1	1333	27.48	27.6	32.6	2.488747337	93	1.7205
2018-08-31 19:01:46	2018	8	31	19	1	46	200	2	1334	27.48	27.6	34.2	2.429667281	130	2.405
2018-08-31 19:12:23	2018	8	31	19	12	23	201	3	205	27.22	25.2	43.4	1.814027168	104	1.924
2018-08-31 19:12:23	2018	8	31	19	12	23	201	4	206	27.22	26.6	36.8	2.200643727	102	1.887
2018-08-31 19:16:47	2018	8	31	19	16	47	200	1	1335	26.95	26.7	35.4	2.262677056	94	1.739
2018-08-31 19:16:48	2018	8	31	19	16	48	200	2	1336	26.95	26.5	37.4	2.166943987	132	2.442
2018-08-31 19:27:24	2018	8	31	19	27	24	201	3	207	26.86	24.7	45.5	1.695402647	104	1.924
2018-08-31 19:27:25	2018	8	31	19	27	25	201	4	208	26.86	26.1	38.3	2.085941481	103	1.9055
2018-08-31 19:31:49	2018	8	31	19	31	49	200	1	1337	26.68	26	35.8	2.157660362	95	1.7575
2018-08-31 19:31:50	2018	8	31	19	31	50	200	2	1338	26.68	25.8	37.6	2.072473875	134	2.479
2018-08-31 19:42:26	2018	8	31	19	42	26	201	3	209	26.68	24.7	43.4	1.760730088	106	1.961
2018-08-31 19:42:26	2018	8	31	19	42	26	201	4	210	26.68	25.6	37.6	2.048036849	104	1.924
2018-08-31 19:46:51	2018	8	31	19	46	51	200	1	1339	26.32	25.3	37.2	2.024749794	95	1.7575
2018-08-31 19:46:51	2018	8	31	19	46	51	200	2	1340	26.32	25.2	38.8	1.961456938	134	2.479
2018-08-31 19:57:27	2018	8	31	19	57	27	201	3	211	26.5	24.5	43.6	1.733649897	107	1.9795
2018-08-31 19:57:28	2018	8	31	19	57	28	201	4	212	26.5	25.2	38.2	1.980686908	106	1.961
2018-08-31 20:01:53	2018	8	31	20	1	53	200	1	1341	26.06	24.8	38.2	1.934010948	0	0
2018-08-31 20:01:53	2018	8	31	20	1	53	200	2	1342	26.06	24.8	39.8	1.883939468	0	0
2018-08-31 20:12:29	2018	8	31	20	12	29	201	3	213	26.06	24.4	44.5	1.695802656	0	0
2018-08-31 20:12:29	2018	8	31	20	12	29	201	4	214	26.06	24.9	39.3	1.910958658	0	0
2018-08-31 20:16:54	2018	8	31	20	16	54	200	1	1343	25.53	24.5	39.3	1.865825332	0	0
2018-08-31 20:16:55	2018	8	31	20	16	55	200	2	1344	25.53	24.4	40.8	1.808856166	0	0
2018-08-31 20:31:56	2018	8	31	20	31	56	200	1	1345	25	24.2	39.6	1.823532262	0	0
2018-08-31 20:31:57	2018	8	31	20	31	57	200	2	1346	25	24.1	41.1	1.767607981	0	0
2018-08-31 20:46:58	2018	8	31	20	46	58	200	1	1347	24.65	23.8	40.8	1.744869675	0	0
2018-08-31 20:46:58	2018	8	31	20	46	58	200	2	1348	24.65	23.7	42.5	1.684594577	0	0
2018-08-31 21:02:00	2018	8	31	21	2	0	200	1	1349	24.3	23.6	41.6	1.700688169	0	0
2018-08-31 21:02:00	2018	8	31	21	2	0	200	2	1350	24.3	23.4	43.6	1.622757369	0	0
2018-08-31 21:17:01	2018	8	31	21	17	1	200	1	1351	23.95	23.3	42	1.658749589	0	0
2018-08-31 21:17:02	2018	8	31	21	17	2	200	2	1352	23.95	23.2	43.8	1.597590665	0	0
2018-08-31 21:32:03	2018	8	31	21	32	3	200	1	1353	23.69	23.1	42.7	1.619042307	0	0
2018-08-31 21:32:04	2018	8	31	21	32	4	200	2	1354	23.69	22.9	44.3	1.554896743	0	0
2018-08-31 21:47:05	2018	8	31	21	47	5	200	1	1355	23.6	22.9	42.9	1.593978528	0	0
2018-08-31 21:47:05	2018	8	31	21	47	5	200	2	1356	23.6	22.8	44.7	1.5344046	0	0
2018-08-31 22:02:07	2018	8	31	22	2	7	200	1	1357	22.82	22.7	44.8	1.522370095	0	0
2018-08-31 22:02:07	2018	8	31	22	2	7	200	2	1358	22.82	22.6	46.7	1.461075919	0	0
2018-08-31 22:17:08	2018	8	31	22	17	8	200	1	1359	21.95	22	48.3	1.366408225	0	0
2018-08-31 22:17:09	2018	8	31	22	17	9	200	2	1360	21.95	21.8	50.9	1.281947115	0	0
2018-08-31 22:32:10	2018	8	31	22	32	10	200	1	1361	21.43	21	52.2	1.188311608	0	0
2018-08-31 22:32:10	2018	8	31	22	32	10	200	2	1362	21.43	20.9	55.6	1.097022403	0	0
2018-08-31 22:47:12	2018	8	31	22	47	12	200	1	1363	21.17	20.4	51.3	1.166759271	0	0
2018-08-31 22:47:12	2018	8	31	22	47	12	200	2	1364	21.17	20.1	55.6	1.044197219	0	0
2018-08-31 23:02:13	2018	8	31	23	2	13	200	1	1365	20.91	19.9	52.9	1.094061382	0	0
2018-08-31 23:02:14	2018	8	31	23	2	14	200	2	1366	20.91	19.8	56.9	0.994959876	0	0
2018-08-31 23:17:15	2018	8	31	23	17	15	200	1	1367	20.74	19.5	52.9	1.067233247	0	0
2018-08-31 23:17:16	2018	8	31	23	17	16	200	2	1368	20.74	19.4	57.4	0.959284166	0	0
2018-08-31 23:32:17	2018	8	31	23	32	17	200	1	1369	20.31	19.1	54.8	0.998990514	0	0
2018-08-31 23:32:17	2018	8	31	23	32	17	200	2	1370	20.31	19.1	59.5	0.895113181	0	0
2018-08-31 23:47:19	2018	8	31	23	47	19	200	1	1371	20.14	18.8	56.8	0.937072484	0	0
2018-08-31 23:47:19	2018	8	31	23	47	19	200	2	1372	20.14	18.7	61.4	0.83207295	0	0
2018-09-01 00:02:20	2018	9	1	0	2	20	200	1	1373	19.88	18.4	57.2	0.905439185	0	0
2018-09-01 00:02:21	2018	9	1	0	2	21	200	2	1374	19.88	18.4	61.7	0.81024114	0	0
2018-09-01 00:17:22	2018	9	1	0	17	22	200	1	1375	19.62	18.2	58.9	0.858633424	0	0
2018-09-01 00:17:22	2018	9	1	0	17	22	200	2	1376	19.62	18.1	64.5	0.73699814	0	0
2018-09-01 00:32:24	2018	9	1	0	32	24	200	1	1377	19.28	17.9	59.4	0.832342156	0	0
2018-09-01 00:32:24	2018	9	1	0	32	24	200	2	1378	19.28	17.8	64.5	0.723219211	0	0
2018-09-01 00:47:25	2018	9	1	0	47	25	200	1	1379	19.02	17.6	61.6	0.772499072	0	0
2018-09-01 00:47:26	2018	9	1	0	47	26	200	2	1380	19.02	17.5	67.9	0.641698713	0	0
2018-09-01 01:02:27	2018	9	1	1	2	27	200	1	1381	18.76	17.3	63.4	0.722469706	0	0
2018-09-01 01:02:27	2018	9	1	1	2	27	200	2	1382	18.76	17.2	69	0.608069571	0	0
2018-09-01 01:17:29	2018	9	1	1	17	29	200	1	1383	18.68	17	63.9	0.699195193	0	0
2018-09-01 01:17:29	2018	9	1	1	17	29	200	2	1384	18.68	16.9	70.4	0.569678161	0	0
2018-09-01 01:32:30	2018	9	1	1	32	30	200	1	1385	18.5	17	65.7	0.664332274	0	0
2018-09-01 01:32:31	2018	9	1	1	32	31	200	2	1386	18.5	16.9	71.5	0.548507688	0	0
2018-09-01 01:47:32	2018	9	1	1	47	32	200	1	1387	18.25	16.8	67.5	0.621535175	0	0
2018-09-01 01:47:32	2018	9	1	1	47	32	200	2	1388	18.25	16.8	73.4	0.508702635	0	0
2018-09-01 02:02:34	2018	9	1	2	2	34	200	1	1389	18.07	16.5	66.4	0.630437821	0	0
2018-09-01 02:02:34	2018	9	1	2	2	34	200	2	1390	18.07	16.4	72.6	0.510845375	0	0
2018-09-01 02:17:35	2018	9	1	2	17	35	200	1	1391	17.73	16.3	67.7	0.598377422	0	0
2018-09-01 02:17:36	2018	9	1	2	17	36	200	2	1392	17.73	16.2	73.8	0.482287036	0	0
2018-09-01 02:32:37	2018	9	1	2	32	37	200	1	1393	17.47	16	70.1	0.543415803	0	0
2018-09-01 02:32:38	2018	9	1	2	32	38	200	2	1394	17.47	15.9	77	0.415349856	0	0
2018-09-01 02:47:39	2018	9	1	2	47	39	200	1	1395	17.13	15.7	73.3	0.476037655	0	0
2018-09-01 02:47:39	2018	9	1	2	47	39	200	2	1396	17.13	15.6	79.8	0.357849221	0	0
2018-09-01 03:02:40	2018	9	1	3	2	40	200	1	1397	17.39	15.5	72.5	0.484058546	0	0
2018-09-01 03:02:41	2018	9	1	3	2	41	200	2	1398	17.39	15.3	78.9	0.366668937	0	0
2018-09-01 03:17:42	2018	9	1	3	17	42	200	1	1399	17.3	15.6	72.2	0.492485561	0	0
2018-09-01 03:17:42	2018	9	1	3	17	42	200	2	1400	17.3	15.3	79.7	0.352766797	0	0
2018-09-01 03:32:44	2018	9	1	3	32	44	200	1	1401	17.39	15.5	72.8	0.478777907	0	0
2018-09-01 03:32:44	2018	9	1	3	32	44	200	2	1402	17.39	15.2	80.5	0.336694673	0	0
2018-09-01 03:47:45	2018	9	1	3	47	45	200	1	1403	17.47	15.4	72.1	0.487959437	0	0
2018-09-01 03:47:46	2018	9	1	3	47	46	200	2	1404	17.47	15.3	78.8	0.368406705	0	0
2018-09-01 04:02:47	2018	9	1	4	2	47	200	1	1405	17.21	15.6	71.3	0.508429338	0	0
2018-09-01 04:02:48	2018	9	1	4	2	48	200	2	1406	17.21	15.3	78.5	0.373620007	0	0
2018-09-01 04:17:49	2018	9	1	4	17	49	200	1	1407	16.96	15.3	73.4	0.462246148	0	0
2018-09-01 04:17:49	2018	9	1	4	17	49	200	2	1408	16.96	15.2	80.5	0.336694673	0	0
2018-09-01 04:32:50	2018	9	1	4	32	50	200	1	1409	16.87	15.1	73.9	0.447764782	0	0
2018-09-01 04:32:51	2018	9	1	4	32	51	200	2	1410	16.87	15	80.6	0.330686727	0	0
2018-09-01 04:47:52	2018	9	1	4	47	52	200	1	1411	16.87	15	75.1	0.424438118	0	0
2018-09-01 04:47:52	2018	9	1	4	47	52	200	2	1412	16.87	14.8	81.6	0.309626069	0	0
2018-09-01 05:02:54	2018	9	1	5	2	54	200	1	1413	16.7	14.9	74.6	0.430181941	0	0
2018-09-01 05:02:54	2018	9	1	5	2	54	200	2	1414	16.7	14.7	81.6	0.307635583	0	0
2018-09-01 05:17:55	2018	9	1	5	17	55	200	1	1415	17.21	14.8	74.8	0.424053094	0	0
2018-09-01 05:17:56	2018	9	1	5	17	56	200	2	1416	17.21	14.5	81.6	0.303688318	0	0
2018-09-01 05:32:57	2018	9	1	5	32	57	200	1	1417	17.21	15.6	70.9	0.515515462	0	0
2018-09-01 05:32:57	2018	9	1	5	32	57	200	2	1418	17.21	15.2	78.9	0.364320903	0	0
2018-09-01 05:47:59	2018	9	1	5	47	59	200	1	1419	17.3	15.5	72.2	0.489339185	0	0
2018-09-01 05:47:59	2018	9	1	5	47	59	200	2	1420	17.3	15.1	79.3	0.355123793	0	0
2018-09-01 06:03:00	2018	9	1	6	3	0	200	1	1421	17.64	15.5	69.4	0.538625146	1	0.0185
2018-09-01 06:03:01	2018	9	1	6	3	1	200	2	1422	17.64	15.1	76.6	0.401444287	1	0.0185
2018-09-01 06:18:02	2018	9	1	6	18	2	200	1	1423	17.99	16.3	65.4	0.64098634	60	1.11
2018-09-01 06:18:02	2018	9	1	6	18	2	200	2	1424	17.99	15.9	73.3	0.482167006	59	1.0915
2018-09-01 06:33:04	2018	9	1	6	33	4	200	1	1425	17.82	16.8	63.9	0.690382148	278	5.143
2018-09-01 06:33:04	2018	9	1	6	33	4	200	2	1426	17.82	16.4	71.5	0.531353766	275	5.0875
2018-09-01 06:48:05	2018	9	1	6	48	5	200	1	1427	17.56	16.4	66.7	0.620844927	560	10.36
2018-09-01 06:48:06	2018	9	1	6	48	6	200	2	1428	17.56	16	74.4	0.465265704	547	10.1195
2018-09-01 07:03:07	2018	9	1	7	3	7	200	1	1429	17.73	15.9	70	0.541760681	817	15.1145
2018-09-01 07:03:07	2018	9	1	7	3	7	200	2	1430	17.73	15.6	78.2	0.386193713	788	14.578
2018-09-01 07:18:09	2018	9	1	7	18	9	200	1	1431	18.33	15.6	72.7	0.483627907	1404	25.974
2018-09-01 07:18:09	2018	9	1	7	18	9	200	2	1432	18.33	15.3	80.2	0.34407796	1329	24.5865
2018-09-01 07:33:10	2018	9	1	7	33	10	200	1	1433	20.74	15.5	75.6	0.429491946	3526	65.231
2018-09-01 07:33:11	2018	9	1	7	33	11	200	2	1434	20.74	15.4	82.8	0.300820872	3689	68.2465
2018-09-01 07:48:12	2018	9	1	7	48	12	200	1	1435	23.43	16.5	70.3	0.557262003	3969	73.4265
2018-09-01 07:48:13	2018	9	1	7	48	13	200	2	1436	23.43	16.4	78.8	0.395252626	4359	80.6415
2018-09-01 08:03:14	2018	9	1	8	3	14	200	1	1437	24.39	18.4	68.4	0.668501828	1772	32.782
2018-09-01 08:03:14	2018	9	1	8	3	14	200	2	1438	24.39	18.2	74.6	0.530639634	2194	40.589
2018-09-01 08:18:16	2018	9	1	8	18	16	200	1	1439	24.82	20	59.8	0.939587554	1844	34.114
2018-09-01 08:18:16	2018	9	1	8	18	16	200	2	1440	24.82	19.8	66.1	0.782578649	1689	31.2465
2018-09-01 08:33:17	2018	9	1	8	33	17	200	1	1441	25.26	20.8	58.4	1.021536528	1764	32.634
2018-09-01 08:33:18	2018	9	1	8	33	18	200	2	1442	25.26	20.5	64.3	0.860598638	1750	32.375
2018-09-01 08:48:19	2018	9	1	8	48	19	200	1	1443	25.97	21.5	53.5	1.191995074	1924	35.594
2018-09-01 08:48:20	2018	9	1	8	48	20	200	2	1444	25.97	21.2	57.8	1.062058933	1780	32.93
2018-09-01 09:03:21	2018	9	1	9	3	21	200	1	1445	26.95	22.2	52.6	1.268123398	2572	47.582
2018-09-01 09:03:21	2018	9	1	9	3	21	200	2	1446	26.95	22.1	56.4	1.159375302	2104	38.924
2018-09-01 09:18:23	2018	9	1	9	18	23	200	1	1447	28.84	23.1	50.6	1.395823559	4091	75.6835
2018-09-01 09:18:23	2018	9	1	9	18	23	200	2	1448	28.84	23	54	1.291914565	2876	53.206
2018-09-01 09:33:24	2018	9	1	9	33	24	200	1	1449	33.79	24.5	46.1	1.656803713	11452	211.862
2018-09-01 09:33:25	2018	9	1	9	33	25	200	2	1450	33.79	24.8	47.9	1.630452596	5666	104.821
2018-09-01 09:48:26	2018	9	1	9	48	26	200	1	1451	39.34	26.3	42.8	1.956793606	11998	221.963
2018-09-01 09:48:27	2018	9	1	9	48	27	200	2	1452	39.34	27.4	43	2.080239377	8816	163.096
2018-09-01 10:03:28	2018	9	1	10	3	28	200	1	1453	43.29	28.3	37.3	2.411668369	13153	243.3305
2018-09-01 10:03:29	2018	9	1	10	3	29	200	2	1454	43.29	29.4	37.4	2.566250038	9186	169.941
2018-09-01 10:18:30	2018	9	1	10	18	30	200	1	1455	45.75	30.5	35.2	2.829762291	13401	247.9185
2018-09-01 10:18:31	2018	9	1	10	18	31	200	2	1456	45.75	31.6	35	3.022157258	7682	142.117
2018-09-01 10:33:32	2018	9	1	10	33	32	200	1	1457	46.48	31.9	31.1	3.258448397	14239	263.4215
2018-09-01 10:33:33	2018	9	1	10	33	33	200	2	1458	46.48	32.9	31.3	3.437620081	11843	219.0955
2018-09-01 10:48:34	2018	9	1	10	48	34	200	1	1459	46.98	32.1	30.7	3.314676308	14566	269.471
2018-09-01 10:48:34	2018	9	1	10	48	34	200	2	1460	46.98	33.4	30.2	3.592066127	14582	269.767
2018-09-01 11:03:36	2018	9	1	11	3	36	200	1	1461	48.87	32.6	30.1	3.439095818	10049	185.9065
2018-09-01 11:03:36	2018	9	1	11	3	36	200	2	1462	48.87	33.8	29.7	3.699665816	14603	270.1555
2018-09-01 11:18:38	2018	9	1	11	18	38	200	1	1463	50.19	33.7	27.1	3.815116339	14196	262.626
2018-09-01 11:18:38	2018	9	1	11	18	38	200	2	1464	50.19	35	26.3	4.14629733	10117	187.1645
2018-09-01 11:33:40	2018	9	1	11	33	40	200	1	1465	51.27	34.1	26.4	3.9387203	14047	259.8695
2018-09-01 11:33:40	2018	9	1	11	33	40	200	2	1466	51.27	35.5	25.9	4.285626395	15554	287.749
2018-09-01 11:48:42	2018	9	1	11	48	42	200	1	1467	52.38	35.1	27.2	4.118399201	14079	260.4615
2018-09-01 11:48:42	2018	9	1	11	48	42	200	2	1468	52.38	36.8	26.8	4.546876162	15511	286.9535
2018-09-01 12:03:44	2018	9	1	12	3	44	200	1	1469	51.96	36.2	25.9	4.453956368	14307	264.6795
2018-09-01 12:03:44	2018	9	1	12	3	44	200	2	1470	51.96	37.5	25.6	4.801208656	15296	282.976
2018-09-01 12:18:46	2018	9	1	12	18	46	200	1	1471	52.24	34.6	25.5	4.099353295	13972	258.482
2018-09-01 12:18:46	2018	9	1	12	18	46	200	2	1472	52.24	36	25.5	4.429066301	14474	267.769
2018-09-01 12:33:48	2018	9	1	12	33	48	200	1	1473	53.09	35.5	25.4	4.314544252	13396	247.826
2018-09-01 12:33:48	2018	9	1	12	33	48	200	2	1474	53.09	37	25.2	4.697297288	13643	252.3955
2018-09-01 12:48:50	2018	9	1	12	48	50	200	1	1475	53.52	36.7	21.9	4.82478887	12636	233.766
2018-09-01 12:48:50	2018	9	1	12	48	50	200	2	1476	53.52	38.8	21.3	5.448984505	10850	200.725
2018-09-01 13:03:52	2018	9	1	13	3	52	200	1	1477	53.67	37.4	21.3	5.05114154	12003	222.0555
2018-09-01 13:03:52	2018	9	1	13	3	52	200	2	1478	53.67	39.1	21	5.55879533	13470	249.195
2018-09-01 13:18:54	2018	9	1	13	18	54	200	1	1479	53.09	37.6	20.7	5.145315083	10333	191.1605
2018-09-01 13:18:54	2018	9	1	13	18	54	200	2	1480	53.09	38.9	20.7	5.520180549	13599	251.5815
2018-09-01 13:33:56	2018	9	1	13	33	56	200	1	1481	52.95	36.6	21.3	4.835323507	10577	195.6745
2018-09-01 13:33:56	2018	9	1	13	33	56	200	2	1482	52.95	37.9	21	5.21001707	13134	242.979
2018-09-01 13:48:58	2018	9	1	13	48	58	200	1	1483	53.38	36.5	21.8	4.778365513	10182	188.367
2018-09-01 13:48:58	2018	9	1	13	48	58	200	2	1484	53.38	37.8	21.6	5.142473392	12387	229.1595
2018-09-01 14:04:00	2018	9	1	14	4	0	200	1	1485	53.38	36.9	19.9	5.002736365	9744	180.264
2018-09-01 14:04:00	2018	9	1	14	4	0	200	2	1486	53.38	38.3	19.6	5.41845521	12164	225.034
2018-09-01 14:19:02	2018	9	1	14	19	2	200	1	1487	52.66	37.7	20.1	5.212487358	8545	158.0825
2018-09-01 14:19:02	2018	9	1	14	19	2	200	2	1488	52.66	39.1	19.9	5.636196278	11519	213.1015
2018-09-01 14:34:04	2018	9	1	14	34	4	200	1	1489	53.23	36.9	20.3	4.977753911	9689	179.2465
2018-09-01 14:34:04	2018	9	1	14	34	4	200	2	1490	53.23	38.9	19.3	5.617636447	10646	196.951
2018-09-01 14:49:06	2018	9	1	14	49	6	200	1	1491	51.96	37.9	20.3	5.256181778	7573	140.1005
2018-09-01 14:49:06	2018	9	1	14	49	6	200	2	1492	51.96	39.9	19.4	5.919923131	10620	196.47
2018-09-01 15:04:08	2018	9	1	15	4	8	200	1	1493	51.13	36	20.4	4.732264128	6609	122.2665
2018-09-01 15:04:08	2018	9	1	15	4	8	200	2	1494	51.13	37.2	20.1	5.072602258	8984	166.204
2018-09-01 15:19:10	2018	9	1	15	19	10	200	1	1495	50.59	36	21	4.696593796	6629	122.6365
2018-09-01 15:19:10	2018	9	1	15	19	10	200	2	1496	50.59	36.9	20.7	4.952771457	8478	156.843
2018-09-01 15:34:12	2018	9	1	15	34	12	200	1	1497	50.05	35.9	20.5	4.700396903	6468	119.658
2018-09-01 15:34:12	2018	9	1	15	34	12	200	2	1498	50.05	36.8	20.3	4.950628827	7993	147.8705
2018-09-01 15:49:14	2018	9	1	15	49	14	200	1	1499	50.05	36.7	20.3	4.923632176	5905	109.2425
2018-09-01 15:49:14	2018	9	1	15	49	14	200	2	1500	50.05	37.2	21.8	4.964674551	6946	128.501
2018-09-01 16:04:16	2018	9	1	16	4	16	200	1	1501	49.39	37.9	19.7	5.295751528	5723	105.8755
2018-09-01 16:04:16	2018	9	1	16	4	16	200	2	1502	49.39	38.5	20.5	5.416018776	5104	94.424
2018-09-01 16:19:18	2018	9	1	16	19	18	200	1	1503	48.1	38.4	18.7	5.508807815	2974	55.019
2018-09-01 16:19:18	2018	9	1	16	19	18	200	2	1504	48.1	38.9	19	5.638519854	3023	55.9255
2018-09-01 16:34:20	2018	9	1	16	34	20	200	1	1505	46.48	37.1	19	5.114475601	5503	101.8055
2018-09-01 16:34:20	2018	9	1	16	34	20	200	2	1506	46.48	38.3	19	5.458891443	5145	95.1825
2018-09-01 16:49:22	2018	9	1	16	49	22	200	1	1507	46.61	36.9	20	4.996490751	4300	79.55
2018-09-01 16:49:22	2018	9	1	16	49	22	200	2	1508	46.61	38.4	19.9	5.427496998	3924	72.594
2018-09-01 17:04:24	2018	9	1	17	4	24	200	1	1509	45.04	37.6	20.3	5.171268753	3107	57.4795
2018-09-01 17:04:24	2018	9	1	17	4	24	200	2	1510	45.04	38.7	20.4	5.481671183	2824	52.244
2018-09-01 17:19:26	2018	9	1	17	19	26	200	1	1511	43.64	38.1	20.7	5.286792987	1827	33.7995
2018-09-01 17:19:26	2018	9	1	17	19	26	200	2	1512	43.64	39.1	21.1	5.551758881	1701	31.4685
2018-09-01 17:34:28	2018	9	1	17	34	28	200	1	1513	39.87	38.1	20	5.333460769	545	10.0825
2018-09-01 17:34:28	2018	9	1	17	34	28	200	2	1514	39.87	38.7	20.8	5.454125097	590	10.915
2018-09-01 17:49:30	2018	9	1	17	49	30	200	1	1515	36.05	36.6	22	4.792315547	253	4.6805
2018-09-01 17:49:30	2018	9	1	17	49	30	200	2	1516	36.05	37.1	22.8	4.874537239	294	5.439
2018-09-01 18:04:31	2018	9	1	18	4	31	200	1	1517	33.79	34.7	25.5	4.122175136	115	2.1275
2018-09-01 18:04:32	2018	9	1	18	4	32	200	2	1518	33.79	35	26.5	4.135045506	152	2.812
2018-09-01 18:19:33	2018	9	1	18	19	33	200	1	1519	32.45	33	27.2	3.663309656	90	1.665
2018-09-01 18:19:34	2018	9	1	18	19	34	200	2	1520	32.45	33.2	28.1	3.658878779	125	2.3125
2018-09-01 18:34:35	2018	9	1	18	34	35	200	1	1521	31.6	31.6	28.8	3.310424565	90	1.665
2018-09-01 18:34:36	2018	9	1	18	34	36	200	2	1522	31.6	31.7	29.9	3.277828053	126	2.331
2018-09-01 18:49:37	2018	9	1	18	49	37	200	1	1523	31.42	30.6	27.9	3.166610664	91	1.6835
2018-09-01 18:49:37	2018	9	1	18	49	37	200	2	1524	31.42	30.6	29.4	3.100731108	129	2.3865
2018-09-01 19:04:39	2018	9	1	19	4	39	200	1	1525	31.23	30	29.8	2.978943555	92	1.702
2018-09-01 19:04:39	2018	9	1	19	4	39	200	2	1526	31.23	29.9	31.5	2.890149184	130	2.405
2018-09-01 19:19:41	2018	9	1	19	19	41	200	1	1527	30.95	29.2	28.6	2.893395927	92	1.702
2018-09-01 19:19:41	2018	9	1	19	19	41	200	2	1528	30.95	29.4	29.3	2.898304755	130	2.405
2018-09-01 19:34:42	2018	9	1	19	34	42	200	1	1529	30.86	28.5	29.8	2.731717013	93	1.7205
2018-09-01 19:34:43	2018	9	1	19	34	43	200	2	1530	30.86	28.9	30.2	2.779896758	130	2.405
2018-09-01 19:49:44	2018	9	1	19	49	44	200	1	1531	30.58	28.5	33	2.607194301	93	1.7205
2018-09-01 19:49:45	2018	9	1	19	49	45	200	2	1532	30.58	28.7	33.8	2.60613942	130	2.405
2018-09-01 20:04:46	2018	9	1	20	4	46	200	1	1533	30.03	28.1	31.8	2.592855815	0	0
2018-09-01 20:04:46	2018	9	1	20	4	46	200	2	1534	30.03	28.2	33.2	2.55446185	0	0
2018-09-01 20:19:48	2018	9	1	20	19	48	200	1	1535	29.48	27.5	32.1	2.492587457	0	0
2018-09-01 20:19:48	2018	9	1	20	19	48	200	2	1536	29.48	27.4	33.5	2.42694594	0	0
2018-09-01 20:34:50	2018	9	1	20	34	50	200	1	1537	28.93	27.1	32.3	2.427667614	0	0
2018-09-01 20:34:50	2018	9	1	20	34	50	200	2	1538	28.93	27.2	33.4	2.402274609	0	0
2018-09-01 20:49:51	2018	9	1	20	49	51	200	1	1539	28.29	26.9	32.8	2.381597635	0	0
2018-09-01 20:49:52	2018	9	1	20	49	52	200	2	1540	28.29	27	34	2.352852618	0	0
2018-09-01 21:04:53	2018	9	1	21	4	53	200	1	1541	27.39	26.3	35.6	2.203103291	0	0
2018-09-01 21:04:54	2018	9	1	21	4	54	200	2	1542	27.39	26.3	36.9	2.158630709	0	0
2018-09-01 21:19:55	2018	9	1	21	19	55	200	1	1543	26.41	25.4	40.8	1.920064639	0	0
2018-09-01 21:19:55	2018	9	1	21	19	55	200	2	1544	26.41	25.4	42.4	1.868171	0	0
2018-09-01 21:34:57	2018	9	1	21	34	57	200	1	1545	25.62	24.5	45.4	1.678320645	0	0
2018-09-01 21:34:57	2018	9	1	21	34	57	200	2	1546	25.62	24.5	47.2	1.622991393	0	0
2018-09-01 21:49:58	2018	9	1	21	49	58	200	1	1547	25.09	23.9	48.2	1.535970267	0	0
2018-09-01 21:49:59	2018	9	1	21	49	59	200	2	1548	25.09	23.9	50.2	1.476666396	0	0
2018-09-01 22:05:00	2018	9	1	22	5	0	200	1	1549	24.65	23.6	50.2	1.450244363	0	0
2018-09-01 22:05:01	2018	9	1	22	5	1	200	2	1550	24.65	23.6	52.6	1.380353068	0	0
2018-09-01 22:20:02	2018	9	1	22	20	2	200	1	1551	24.12	23.1	53.6	1.311056946	0	0
2018-09-01 22:20:02	2018	9	1	22	20	2	200	2	1552	24.12	23.1	56.6	1.226290333	0	0
2018-09-01 22:35:04	2018	9	1	22	35	4	200	1	1553	23.6	22.5	56.3	1.190664534	0	0
2018-09-01 22:35:04	2018	9	1	22	35	4	200	2	1554	23.6	22.5	60.3	1.081679222	0	0
2018-09-01 22:50:05	2018	9	1	22	50	5	200	1	1555	23.43	22	57.8	1.11532741	0	0
2018-09-01 22:50:06	2018	9	1	22	50	6	200	2	1556	23.43	22.1	62.3	1.00248736	0	0
2018-09-01 23:05:07	2018	9	1	23	5	7	200	1	1557	23.25	21.9	58.5	1.090155313	0	0
2018-09-01 23:05:08	2018	9	1	23	5	8	200	2	1558	23.25	21.9	63.1	0.969318821	0	0
2018-09-01 23:20:09	2018	9	1	23	20	9	200	1	1559	23.08	21.7	58.1	1.087298926	0	0
2018-09-01 23:20:09	2018	9	1	23	20	9	200	2	1560	23.08	21.7	62.7	0.967929593	0	0
2018-09-01 23:35:11	2018	9	1	23	35	11	200	1	1561	22.82	21.5	58.1	1.074077282	0	0
2018-09-01 23:35:11	2018	9	1	23	35	11	200	2	1562	22.82	21.6	62.6	0.964607948	0	0
2018-09-01 23:50:12	2018	9	1	23	50	12	200	1	1563	22.73	21.3	58.1	1.060996616	0	0
2018-09-01 23:50:13	2018	9	1	23	50	13	200	2	1564	22.73	21.4	62.5	0.95541713	0	0
2018-09-02 00:05:14	2018	9	2	0	5	14	200	1	1565	22.73	21.2	58.1	1.054508751	0	0
2018-09-02 00:05:15	2018	9	2	0	5	15	200	2	1566	22.73	21.3	62.6	0.947047099	0	0
2018-09-02 00:20:16	2018	9	2	0	20	16	200	1	1567	22.56	21.2	57.9	1.059542206	0	0
2018-09-02 00:20:16	2018	9	2	0	20	16	200	2	1568	22.56	21.3	62.3	0.954643734	0	0
2018-09-02 00:35:18	2018	9	2	0	35	18	200	1	1569	22.3	21	58.2	1.039151155	0	0
2018-09-02 00:35:18	2018	9	2	0	35	18	200	2	1570	22.3	21.1	62.7	0.93299465	0	0
2018-09-02 00:50:19	2018	9	2	0	50	19	200	1	1571	22.04	20.8	59.1	1.004347212	0	0
2018-09-02 00:50:20	2018	9	2	0	50	20	200	2	1572	22.04	20.8	63.8	0.888933229	0	0
2018-09-02 01:05:21	2018	9	2	1	5	21	200	1	1573	21.86	20.5	60.3	0.957024256	0	0
2018-09-02 01:05:21	2018	9	2	1	5	21	200	2	1574	21.86	20.5	65.4	0.834081594	0	0
2018-09-02 01:20:23	2018	9	2	1	20	23	200	1	1575	21.52	20.4	60.6	0.943948979	0	0
2018-09-02 01:20:23	2018	9	2	1	20	23	200	2	1576	21.52	20.4	65.8	0.81936688	0	0
2018-09-02 01:35:24	2018	9	2	1	35	24	200	1	1577	21	20	62.2	0.883492775	0	0
2018-09-02 01:35:25	2018	9	2	1	35	25	200	2	1578	21	20	68	0.747930391	0	0
2018-09-02 01:50:26	2018	9	2	1	50	26	200	1	1579	20.57	19.6	63.4	0.834484383	0	0
2018-09-02 01:50:27	2018	9	2	1	50	27	200	2	1580	20.57	19.5	69.6	0.688829952	0	0
2018-09-02 02:05:28	2018	9	2	2	5	28	200	1	1581	20.05	19.1	65.5	0.762503821	0	0
2018-09-02 02:05:28	2018	9	2	2	5	28	200	2	1582	20.05	19	72.3	0.608406185	0	0
2018-09-02 02:20:30	2018	9	2	2	20	30	200	1	1583	19.79	18.6	68.1	0.683356532	0	0
2018-09-02 02:20:30	2018	9	2	2	20	30	200	2	1584	19.79	18.5	73.9	0.555619715	0	0
2018-09-02 02:35:31	2018	9	2	2	35	31	200	1	1585	19.97	18.2	69.4	0.63927452	0	0
2018-09-02 02:35:32	2018	9	2	2	35	32	200	2	1586	19.97	18.2	75.5	0.511837443	0	0
2018-09-02 02:50:33	2018	9	2	2	50	33	200	1	1587	20.31	18.6	67.4	0.698351816	0	0
2018-09-02 02:50:33	2018	9	2	2	50	33	200	2	1588	20.31	18.7	72.4	0.594953715	0	0
2018-09-02 03:05:35	2018	9	2	3	5	35	200	1	1589	20.22	19.1	65.7	0.758083509	0	0
2018-09-02 03:05:35	2018	9	2	3	5	35	200	2	1590	20.22	19.1	71.3	0.634314773	0	0
2018-09-02 03:20:36	2018	9	2	3	20	36	200	1	1591	20.22	18.9	64.3	0.779239403	0	0
2018-09-02 03:20:37	2018	9	2	3	20	37	200	2	1592	20.22	18.9	70.2	0.650457541	0	0
2018-09-02 03:35:38	2018	9	2	3	35	38	200	1	1593	20.22	18.9	63.1	0.805432324	0	0
2018-09-02 03:35:38	2018	9	2	3	35	38	200	2	1594	20.22	18.8	68.9	0.674605423	0	0
2018-09-02 03:50:40	2018	9	2	3	50	40	200	1	1595	20.31	18.9	60.8	0.855635423	0	0
2018-09-02 03:50:40	2018	9	2	3	50	40	200	2	1596	20.31	18.9	66.2	0.737767278	0	0
2018-09-02 04:05:41	2018	9	2	4	5	41	200	1	1597	20.31	18.9	60.2	0.868731883	0	0
2018-09-02 04:05:42	2018	9	2	4	5	42	200	2	1598	20.31	19	65.8	0.75117298	0	0
2018-09-02 04:20:43	2018	9	2	4	20	43	200	1	1599	19.71	18.9	61.9	0.831625245	0	0
2018-09-02 04:20:44	2018	9	2	4	20	44	200	2	1600	19.71	18.9	66.9	0.722488074	0	0
2018-09-02 04:35:45	2018	9	2	4	35	45	200	1	1601	19.71	18.3	65.5	0.725288662	0	0
2018-09-02 04:35:45	2018	9	2	4	35	45	200	2	1602	19.71	18.3	71.5	0.599151503	0	0
2018-09-02 04:50:47	2018	9	2	4	50	47	200	1	1603	19.97	18.5	60.5	0.840880412	0	0
2018-09-02 04:50:47	2018	9	2	4	50	47	200	2	1604	19.97	18.2	67	0.689413698	0	0
2018-09-02 05:05:48	2018	9	2	5	5	48	200	1	1605	20.05	18.8	60.3	0.86115226	0	0
2018-09-02 05:05:49	2018	9	2	5	5	49	200	2	1606	20.05	18.6	66.4	0.719773651	0	0
2018-09-02 05:20:50	2018	9	2	5	20	50	200	1	1607	19.45	18.8	59.7	0.874167155	0	0
2018-09-02 05:20:50	2018	9	2	5	20	50	200	2	1608	19.45	18.6	65.9	0.730484568	0	0
2018-09-02 05:35:52	2018	9	2	5	35	52	200	1	1609	19.28	18.2	62.5	0.783424657	0	0
2018-09-02 05:35:52	2018	9	2	5	35	52	200	2	1610	19.28	18	69.3	0.633353797	0	0
2018-09-02 05:50:53	2018	9	2	5	50	53	200	1	1611	18.76	17.9	63.3	0.752388107	0	0
2018-09-02 05:50:54	2018	9	2	5	50	54	200	2	1612	18.76	17.7	70.2	0.603283565	0	0
2018-09-02 06:05:55	2018	9	2	6	5	55	200	1	1613	18.33	17.4	68.7	0.62176711	5	0.0925
2018-09-02 06:05:55	2018	9	2	6	5	55	200	2	1614	18.33	17.2	75.5	0.480571113	5	0.0925
2018-09-02 06:20:57	2018	9	2	6	20	57	200	1	1615	18.42	16.8	71.3	0.54886337	93	1.7205
2018-09-02 06:20:57	2018	9	2	6	20	57	200	2	1616	18.42	16.6	76.9	0.436191195	92	1.702
2018-09-02 06:35:58	2018	9	2	6	35	58	200	1	1617	18.5	16.7	69.3	0.583395505	339	6.2715
2018-09-02 06:35:59	2018	9	2	6	35	59	200	2	1618	18.5	16.4	76.5	0.438133807	330	6.105
2018-09-02 06:51:00	2018	9	2	6	51	0	200	1	1619	18.5	16.5	70.5	0.553509397	649	12.0065
2018-09-02 06:51:00	2018	9	2	6	51	0	200	2	1620	18.5	16.3	77.4	0.418678939	625	11.5625
2018-09-02 07:06:02	2018	9	2	7	6	2	200	1	1621	18.93	16.3	74.3	0.476108351	954	17.649
2018-09-02 07:06:02	2018	9	2	7	6	2	200	2	1622	18.93	16.1	81	0.347526051	909	16.8165
2018-09-02 07:21:03	2018	9	2	7	21	3	200	1	1623	19.97	16.3	76.3	0.439057118	1560	28.86
2018-09-02 07:21:04	2018	9	2	7	21	4	200	2	1624	19.97	16.2	83.4	0.305571176	1476	27.306
2018-09-02 07:36:05	2018	9	2	7	36	5	200	1	1625	22.38	16.6	76.4	0.445632563	3447	63.7695
2018-09-02 07:36:06	2018	9	2	7	36	6	200	2	1626	22.38	16.5	82.6	0.326476729	3567	65.9895
2018-09-02 07:51:07	2018	9	2	7	51	7	200	1	1627	24.47	17.5	74.4	0.511759721	3829	70.8365
2018-09-02 07:51:07	2018	9	2	7	51	7	200	2	1628	24.47	17.8	78.5	0.438006001	4102	75.887
2018-09-02 08:06:09	2018	9	2	8	6	9	200	1	1629	25.62	19.4	68.2	0.716085364	2256	41.736
2018-09-02 08:06:09	2018	9	2	8	6	9	200	2	1630	25.62	19.5	73.1	0.609523872	2329	43.0865
2018-09-02 08:21:10	2018	9	2	8	21	10	200	1	1631	27.39	21.1	58.8	1.03054637	3980	73.63
2018-09-02 08:21:11	2018	9	2	8	21	11	200	2	1632	27.39	21	63.7	0.90242074	3928	72.668
2018-09-02 08:36:12	2018	9	2	8	36	12	200	1	1633	30.21	22.6	54.2	1.255483623	3555	65.7675
2018-09-02 08:36:13	2018	9	2	8	36	13	200	2	1634	30.21	22.3	57.7	1.138589437	3278	60.643
2018-09-02 08:51:14	2018	9	2	8	51	14	200	1	1635	30.58	24	49.5	1.506448248	2948	54.538
2018-09-02 08:51:14	2018	9	2	8	51	14	200	2	1636	30.58	24	52.9	1.40502401	2751	50.8935
2018-09-02 09:06:16	2018	9	2	9	6	16	200	1	1637	31.04	24.8	47.3	1.649229401	4091	75.6835
2018-09-02 09:06:16	2018	9	2	9	6	16	200	2	1638	31.04	24.9	49.2	1.599286653	3429	63.4365
2018-09-02 09:21:18	2018	9	2	9	21	18	200	1	1639	31.89	25.5	45	1.794474608	6925	128.1125
2018-09-02 09:21:18	2018	9	2	9	21	18	200	2	1640	31.89	25.9	47.2	1.764051059	3422	63.307
2018-09-02 09:36:19	2018	9	2	9	36	19	200	1	1641	36.65	26.3	41.8	1.991003285	11187	206.9595
2018-09-02 09:36:20	2018	9	2	9	36	20	200	2	1642	36.65	26.8	43	2.008262116	7731	143.0235
2018-09-02 09:51:21	2018	9	2	9	51	21	200	1	1643	41.28	27.8	39	2.278901935	13216	244.496
2018-09-02 09:51:22	2018	9	2	9	51	22	200	2	1644	41.28	28.7	39.6	2.377806963	9812	181.522
2018-09-02 10:06:23	2018	9	2	10	6	23	200	1	1645	45.04	29.4	36.4	2.607244447	15408	285.048
2018-09-02 10:06:24	2018	9	2	10	6	24	200	2	1646	45.04	30.2	36.4	2.730031776	12066	223.221
2018-09-02 10:21:25	2018	9	2	10	21	25	200	1	1647	46.98	31	33.7	2.979150807	12709	235.1165
2018-09-02 10:21:26	2018	9	2	10	21	26	200	2	1648	46.98	31.7	33.1	3.128198242	8770	162.245
2018-09-02 10:36:27	2018	9	2	10	36	27	200	1	1649	45.88	32.4	30	3.405389851	9859	182.3915
2018-09-02 10:36:28	2018	9	2	10	36	28	200	2	1650	45.88	33.4	29.8	3.612651033	9117	168.6645
2018-09-02 10:51:29	2018	9	2	10	51	29	200	1	1651	45.16	31.9	29.5	3.334116284	13385	247.6225
2018-09-02 10:51:30	2018	9	2	10	51	30	200	2	1652	45.16	32.7	29.8	3.473367043	13514	250.009
2018-09-02 11:06:31	2018	9	2	11	6	31	200	1	1653	47.72	32.4	29	3.454038278	12409	229.5665
2018-09-02 11:06:31	2018	9	2	11	6	31	200	2	1654	47.72	33.1	29.1	3.587796617	12879	238.2615
2018-09-02 11:21:33	2018	9	2	11	21	33	200	1	1655	45.88	33.4	27.3	3.741306697	7137	132.0345
2018-09-02 11:21:33	2018	9	2	11	21	33	200	2	1656	45.88	34.1	27.3	3.890556601	7028	130.018
2018-09-02 11:36:35	2018	9	2	11	36	35	200	1	1657	42.95	32.6	27.5	3.567016407	8842	163.577
2018-09-02 11:36:35	2018	9	2	11	36	35	200	2	1658	42.95	32.8	27.9	3.587513229	8995	166.4075
2018-09-02 11:51:37	2018	9	2	11	51	37	200	1	1659	45.16	32.2	30.1	3.362331255	12245	226.5325
2018-09-02 11:51:37	2018	9	2	11	51	37	200	2	1660	45.16	32.7	31.1	3.409045431	12401	229.4185
2018-09-02 12:06:39	2018	9	2	12	6	39	200	1	1661	49.92	33.1	28.7	3.608038065	13941	257.9085
2018-09-02 12:06:39	2018	9	2	12	6	39	200	2	1662	49.92	33.7	28.5	3.741849358	14479	267.8615
2018-09-02 12:21:41	2018	9	2	12	21	41	200	1	1663	50.59	34.5	28.1	3.934369325	16670	308.395
2018-09-02 12:21:41	2018	9	2	12	21	41	200	2	1664	50.59	35.5	28	4.164171396	17045	315.3325
2018-09-02 12:36:43	2018	9	2	12	36	43	200	1	1665	51.82	35	27.8	4.061908647	11977	221.5745
2018-09-02 12:36:43	2018	9	2	12	36	43	200	2	1666	51.82	36.2	27	4.387838257	12189	225.4965
2018-09-02 12:51:45	2018	9	2	12	51	45	200	1	1667	51.96	35.7	25.7	4.344842367	7530	139.305
2018-09-02 12:51:45	2018	9	2	12	51	45	200	2	1668	51.96	37	25.9	4.653338624	7468	138.158
2018-09-02 13:06:47	2018	9	2	13	6	47	200	1	1669	51.27	35	25.5	4.191304628	12874	238.169
2018-09-02 13:06:47	2018	9	2	13	6	47	200	2	1670	51.27	36.3	24.8	4.544948119	14152	261.812
2018-09-02 13:21:49	2018	9	2	13	21	49	200	1	1671	52.66	36	25.5	4.429066301	11220	207.57
2018-09-02 13:21:49	2018	9	2	13	21	49	200	2	1672	52.66	37.3	24.9	4.793913635	13473	249.2505
2018-09-02 13:36:51	2018	9	2	13	36	51	200	1	1673	52.66	37.1	24.7	4.754568059	11031	204.0735
2018-09-02 13:36:51	2018	9	2	13	36	51	200	2	1674	52.66	38.2	24	5.094290568	12951	239.5935
2018-09-02 13:51:53	2018	9	2	13	51	53	200	1	1675	53.09	36.5	23.8	4.656156677	10726	198.431
2018-09-02 13:51:53	2018	9	2	13	51	53	200	2	1676	53.09	37.9	24.1	5.005573362	11013	203.7405
2018-09-02 14:06:55	2018	9	2	14	6	55	200	1	1677	52.95	37.1	22.6	4.887165574	10677	197.5245
2018-09-02 14:06:55	2018	9	2	14	6	55	200	2	1678	52.95	38.5	22.3	5.293391936	11965	221.3525
2018-09-02 14:21:57	2018	9	2	14	21	57	200	1	1679	51.41	37.3	22	4.979031471	9501	175.7685
2018-09-02 14:21:57	2018	9	2	14	21	57	200	2	1680	51.41	39.2	21.8	5.53215822	10003	185.0555
2018-09-02 14:36:59	2018	9	2	14	36	59	200	1	1681	51.13	35.2	23.4	4.357407713	10258	189.773
2018-09-02 14:36:59	2018	9	2	14	36	59	200	2	1682	51.13	36.1	23.6	4.567052975	10557	195.3045
2018-09-02 14:52:01	2018	9	2	14	52	1	200	1	1683	50.72	35.8	22.7	4.545238375	6527	120.7495
2018-09-02 14:52:01	2018	9	2	14	52	1	200	2	1684	50.72	36.8	22.6	4.807762499	10477	193.8245
2018-09-02 15:07:03	2018	9	2	15	7	3	200	1	1685	50.45	36.1	22.5	4.632808974	6790	125.615
2018-09-02 15:07:03	2018	9	2	15	7	3	200	2	1686	50.45	37.4	22	5.006213979	9016	166.796
2018-09-02 15:22:05	2018	9	2	15	22	5	200	1	1687	50.72	36.3	23.6	4.617473887	6700	123.95
2018-09-02 15:22:05	2018	9	2	15	22	5	200	2	1688	50.72	37.6	23.4	4.97012781	7054	130.499
2018-09-02 15:37:07	2018	9	2	15	37	7	200	1	1689	49.66	37.1	22.5	4.893479742	6029	111.5365
2018-09-02 15:37:07	2018	9	2	15	37	7	200	2	1690	49.66	38.2	22.2	5.214944818	7337	135.7345
2018-09-02 15:52:09	2018	9	2	15	52	9	200	1	1691	49.79	36.7	22.5	4.787722631	5908	109.298
2018-09-02 15:52:09	2018	9	2	15	52	9	200	2	1692	49.79	37	22.8	4.848012709	6716	124.246
2018-09-02 16:07:11	2018	9	2	16	7	11	200	1	1693	47.72	38.1	22.1	5.193457424	5357	99.1045
2018-09-02 16:07:11	2018	9	2	16	7	11	200	2	1694	47.72	38.1	23	5.13345599	4694	86.839
2018-09-02 16:22:13	2018	9	2	16	22	13	200	1	1695	47.1	36.3	23.7	4.611430073	5160	95.46
2018-09-02 16:22:13	2018	9	2	16	22	13	200	2	1696	47.1	36.9	23.9	4.752911827	4777	88.3745
2018-09-02 16:37:15	2018	9	2	16	37	15	200	1	1697	46.24	37.3	23.1	4.908814361	4501	83.2685
2018-09-02 16:37:15	2018	9	2	16	37	15	200	2	1698	46.24	38.2	23.4	5.134508651	4003	74.0555
2018-09-02 16:52:17	2018	9	2	16	52	17	200	1	1699	44.57	37.4	21.4	5.044723317	3538	65.453
2018-09-02 16:52:17	2018	9	2	16	52	17	200	2	1700	44.57	38.3	21.4	5.297146511	3130	57.905
2018-09-02 17:07:19	2018	9	2	17	7	19	200	1	1701	43.06	37.1	23.3	4.842966402	2408	44.548
2018-09-02 17:07:19	2018	9	2	17	7	19	200	2	1702	43.06	38.3	23.4	5.162359068	2176	40.256
2018-09-02 17:22:20	2018	9	2	17	22	20	200	1	1703	41.5	37.2	24.1	4.818654711	1577	29.1745
2018-09-02 17:22:21	2018	9	2	17	22	21	200	2	1704	41.5	37.9	24.4	4.985788487	1452	26.862
2018-09-02 17:37:22	2018	9	2	17	37	22	200	1	1705	38.92	36.8	24.9	4.664896172	580	10.73
2018-09-02 17:37:23	2018	9	2	17	37	23	200	2	1706	38.92	37.2	25.5	4.729773069	612	11.322
2018-09-02 17:52:24	2018	9	2	17	52	24	200	1	1707	35.65	35.7	26.2	4.315603859	232	4.292
2018-09-02 17:52:25	2018	9	2	17	52	25	200	2	1708	35.65	36	27	4.339890469	267	4.9395
2018-09-02 18:07:26	2018	9	2	18	7	26	200	1	1709	33.31	34.1	28	3.853095945	106	1.961
2018-09-02 18:07:27	2018	9	2	18	7	27	200	2	1710	33.31	34.3	28.8	3.85296698	140	2.59
2018-09-02 18:22:28	2018	9	2	18	22	28	200	1	1711	31.79	32.6	29.7	3.458775909	90	1.665
2018-09-02 18:22:28	2018	9	2	18	22	28	200	2	1712	31.79	32.7	30.8	3.42388888	125	2.3125
2018-09-02 18:37:30	2018	9	2	18	37	30	200	1	1713	31.32	31.2	31.2	3.126916192	91	1.6835
2018-09-02 18:37:30	2018	9	2	18	37	30	200	2	1714	31.32	31.4	32.2	3.116729219	126	2.331
2018-09-02 18:52:32	2018	9	2	18	52	32	200	1	1715	31.32	30.2	30.6	2.978996938	92	1.702
2018-09-02 18:52:32	2018	9	2	18	52	32	200	2	1716	31.32	30.3	32.4	2.918416269	129	2.3865
2018-09-02 19:07:33	2018	9	2	19	7	33	200	1	1717	31.32	29.7	31.4	2.861260027	92	1.702
2018-09-02 19:07:34	2018	9	2	19	7	34	200	2	1718	31.32	29.6	33.2	2.770184313	128	2.368
2018-09-02 19:22:35	2018	9	2	19	22	35	200	1	1719	31.23	29.2	31.5	2.775877045	92	1.702
2018-09-02 19:22:36	2018	9	2	19	22	36	200	2	1720	31.23	29.3	32.6	2.74712214	128	2.368
2018-09-02 19:37:37	2018	9	2	19	37	37	200	1	1721	31.23	28.9	32.9	2.672364935	93	1.7205
2018-09-02 19:37:37	2018	9	2	19	37	37	200	2	1722	31.23	29.1	34.3	2.647065864	130	2.405
2018-09-02 19:52:39	2018	9	2	19	52	39	200	1	1723	30.86	28.8	33.9	2.617332166	93	1.7205
2018-09-02 19:52:39	2018	9	2	19	52	39	200	2	1724	30.86	28.9	35.4	2.572798432	129	2.3865
2018-09-02 20:07:41	2018	9	2	20	7	41	200	1	1725	30.49	28.6	38.9	2.391449811	93	1.7205
2018-09-02 20:07:41	2018	9	2	20	7	41	200	2	1726	30.49	28.6	40.4	2.332739914	130	2.405
2018-09-02 20:22:42	2018	9	2	20	22	42	200	1	1727	30.67	28.2	39.8	2.302074901	94	1.739
2018-09-02 20:22:43	2018	9	2	20	22	43	200	2	1728	30.67	28.2	40.7	2.267658499	130	2.405
2018-09-02 20:37:44	2018	9	2	20	37	44	200	1	1729	30.12	28.1	38.1	2.353339809	0	0
2018-09-02 20:37:45	2018	9	2	20	37	45	200	2	1730	30.12	28.1	40	2.281104823	0	0
2018-09-02 20:52:46	2018	9	2	20	52	46	200	1	1731	28.93	27.5	40.6	2.180555154	0	0
2018-09-02 20:52:47	2018	9	2	20	52	47	200	2	1732	28.93	27.5	41	2.165871281	0	0
2018-09-02 21:07:48	2018	9	2	21	7	48	200	1	1733	28.29	26.7	42.5	2.013992736	0	0
2018-09-02 21:07:48	2018	9	2	21	7	48	200	2	1734	28.29	26.8	44	1.973029448	0	0
2018-09-02 21:22:50	2018	9	2	21	22	50	200	1	1735	27.93	26.2	42	1.972476911	0	0
2018-09-02 21:22:50	2018	9	2	21	22	50	200	2	1736	27.93	26.3	43.3	1.939688767	0	0
2018-09-02 21:37:51	2018	9	2	21	37	51	200	1	1737	27.57	25.6	46	1.772339581	0	0
2018-09-02 21:37:52	2018	9	2	21	37	52	200	2	1738	27.57	25.7	47.7	1.726758015	0	0
2018-09-02 21:52:53	2018	9	2	21	52	53	200	1	1739	27.04	25.4	46.1	1.748166961	0	0
2018-09-02 21:52:54	2018	9	2	21	52	54	200	2	1740	27.04	25.5	47.7	1.706382218	0	0
2018-09-02 22:07:55	2018	9	2	22	7	55	200	1	1741	25.97	24.4	53.9	1.408585629	0	0
2018-09-02 22:07:55	2018	9	2	22	7	55	200	2	1742	25.97	24.4	56.9	1.316920621	0	0
2018-09-02 22:22:57	2018	9	2	22	22	57	200	1	1743	25.79	23.6	56.1	1.278428264	0	0
2018-09-02 22:22:57	2018	9	2	22	22	57	200	2	1744	25.79	23.6	59.9	1.167767047	0	0
2018-09-02 22:37:58	2018	9	2	22	37	58	200	1	1745	26.24	23.5	54.7	1.311270699	0	0
2018-09-02 22:37:59	2018	9	2	22	37	59	200	2	1746	26.24	23.6	57.8	1.22892193	0	0
2018-09-02 22:53:00	2018	9	2	22	53	0	200	1	1747	26.41	24.5	51.8	1.481594415	0	0
2018-09-02 22:53:01	2018	9	2	22	53	1	200	2	1748	26.41	24.6	53.6	1.434822845	0	0
2018-09-02 23:08:02	2018	9	2	23	8	2	200	1	1749	25.97	24.4	53.1	1.433029631	0	0
2018-09-02 23:08:02	2018	9	2	23	8	2	200	2	1750	25.97	24.5	56	1.352492827	0	0
2018-09-02 23:23:04	2018	9	2	23	23	4	200	1	1751	25.44	23.3	59.2	1.166844539	0	0
2018-09-02 23:23:04	2018	9	2	23	23	4	200	2	1752	25.44	23.3	63.8	1.035288537	0	0
2018-09-02 23:38:06	2018	9	2	23	38	6	200	1	1753	25	22.7	61.8	1.053524232	0	0
2018-09-02 23:38:06	2018	9	2	23	38	6	200	2	1754	25	22.8	67	0.915648315	0	0
2018-09-02 23:53:07	2018	9	2	23	53	7	200	1	1755	24.3	22	64.8	0.930320493	0	0
2018-09-02 23:53:08	2018	9	2	23	53	8	200	2	1756	24.3	22.1	70	0.7977353	0	0
2018-09-03 00:08:09	2018	9	3	0	8	9	200	1	1757	23.69	21.4	68.5	0.802550389	0	0
2018-09-03 00:08:09	2018	9	3	0	8	9	200	2	1758	23.69	21.4	73.8	0.667518102	0	0
2018-09-03 00:23:11	2018	9	3	0	23	11	200	1	1759	22.9	20.9	71.2	0.711582099	0	0
2018-09-03 00:23:11	2018	9	3	0	23	11	200	2	1760	22.9	21	76.6	0.581725766	0	0
2018-09-03 00:38:12	2018	9	3	0	38	12	200	1	1761	22.47	20.3	74	0.619075271	0	0
2018-09-03 00:38:13	2018	9	3	0	38	13	200	2	1762	22.47	20.4	79.5	0.491140966	0	0
2018-09-03 00:53:14	2018	9	3	0	53	14	200	1	1763	22.38	20	75.9	0.563285076	0	0
2018-09-03 00:53:15	2018	9	3	0	53	15	200	2	1764	22.38	20.1	81.5	0.435082175	0	0
2018-09-03 01:08:16	2018	9	3	1	8	16	200	1	1765	22.12	19.9	76.7	0.541223571	0	0
2018-09-03 01:08:16	2018	9	3	1	8	16	200	2	1766	22.12	19.9	82.1	0.415789782	0	0
2018-09-03 01:23:18	2018	9	3	1	23	18	200	1	1767	21.52	19.6	77.7	0.508442671	0	0
2018-09-03 01:23:18	2018	9	3	1	23	18	200	2	1768	21.52	19.7	83.3	0.38313358	0	0
2018-09-03 01:38:19	2018	9	3	1	38	19	200	1	1769	21.09	19.3	79.1	0.467714814	0	0
2018-09-03 01:38:20	2018	9	3	1	38	20	200	2	1770	21.09	19.4	84.7	0.344531637	0	0
2018-09-03 01:53:21	2018	9	3	1	53	21	200	1	1771	20.83	19.1	80.5	0.430980421	0	0
2018-09-03 01:53:21	2018	9	3	1	53	21	200	2	1772	20.83	19.1	86.1	0.307211684	0	0
2018-09-03 02:08:23	2018	9	3	2	8	23	200	1	1773	20.74	19	81.3	0.410729085	0	0
2018-09-03 02:08:23	2018	9	3	2	8	23	200	2	1774	20.74	18.9	87.8	0.266294698	0	0
2018-09-03 02:23:24	2018	9	3	2	23	24	200	1	1775	21.09	18.8	82.5	0.379601122	0	0
2018-09-03 02:23:25	2018	9	3	2	23	25	200	2	1776	21.09	18.7	89.3	0.230652346	0	0
2018-09-03 02:38:26	2018	9	3	2	38	26	200	1	1777	21.34	18.8	83.1	0.366586226	0	0
2018-09-03 02:38:27	2018	9	3	2	38	27	200	2	1778	21.34	18.8	89.7	0.223422375	0	0
2018-09-03 02:53:28	2018	9	3	2	53	28	200	1	1779	21.17	18.8	83	0.368755376	0	0
2018-09-03 02:53:28	2018	9	3	2	53	28	200	2	1780	21.17	18.9	89.4	0.231370803	0	0
2018-09-03 03:08:30	2018	9	3	3	8	30	200	1	1781	20.74	18.8	83.5	0.357909629	0	0
2018-09-03 03:08:30	2018	9	3	3	8	30	200	2	1782	20.74	18.8	89.9	0.219084076	0	0
2018-09-03 03:23:31	2018	9	3	3	23	31	200	1	1783	20.48	18.5	84.7	0.325708109	0	0
2018-09-03 03:23:32	2018	9	3	3	23	32	200	2	1784	20.48	18.5	90.5	0.202237061	0	0
2018-09-03 03:38:33	2018	9	3	3	38	33	200	1	1785	20.65	18.4	85.8	0.30040272	0	0
[truncated: 29,749 more rows]
